# Supplementary material for: Compensatory evolution in NusG improves fitness of drug-resistant M. tuberculosis
Source: Nature. 2024 Mar 20;628(8006):186–94. doi: 10.1038/s41586-024-07206-5 (PMC10990936; doi:10.1038/s41586-024-07206-5)
Supplement: Supplementary file 4 — Differential vulnerability results between RifR (RR; BetaS450L) and Rif-sensitive (RS) M. tuberculosis. [file 41586_2024_7206_MOESM4_ESM.xlsx]

## Sheet: Legend
Supplemental Table 1: Differential vulnerability results between Rif Resistant (RR; BetaS450L) and Rif Sensitive (RS) M. tuberculosis
Column names	Column descriptions
gene	ORF ID
name	ORF common name
tnseq_ess	Essentiality of the indicated gene by TnSeq in WT M. tuberculosis (PMID: 28096490)
crispr_ess	Essentiality of the indicated gene by CRISPRi in WT M. tuberculosis (PMID: 34297925)
n_guides	Number of sgRNAs targeting this gene
str_span	The predicted strength span (linear model strengths) covered by sgRNAs targeting this gene (i.e. max(strength) - min(strength) )
gene_gamma_RS	The mean gene-level gamma value estimated by the vulnerability model for all sgRNAs targeting this gene. Gamma represents the phenotypic lag i.e. the number of generations it takes for sgRNAs to transition from a lag-phase to a depletion phase (RS)
beta_max_RS	The mean beta_max value estimated by the vulnerability model. Beta_max represents the maxium fitness cost (RS)
M_RS	The mean M value estimated by the vulnerability model. M represents the sensitivity to partial knockdown (RS)
F_min_RS	The mean value of the logistic fit at a strength = 0; representing the weakest possible phenotype that our model predicts for this gene using our CRISPRi system (RS)
vulnerability_index_RS	Mean Vulnerability index (RS)
gene_gamma_RR	The mean gene-level gamma value estimated by the vulnerability model for all sgRNAs targeting this gene. Gamma represents the phenotypic lag i.e. the number of generations it takes for sgRNAs to transition from a lag-phase to a depletion phase (RR)
beta_max_RR	The mean beta_max value estimated by the vulnerability model. Beta_max represents the maxium fitness cost (RR)
M_RR	The mean M value estimated by the vulnerability model. M represents the sensitivity to partial knockdown (RR)
F_min_RR	The mean value of the logistic fit at a strength = 0 aka "the weakest possible phenotype" that our model predicts for this gene using our CRISPRi system (RR)
vulnerability_index_RR	Mean Vulnerability index (RR)
delta_gamma	Difference in gene-level gamma value estimated between the two conditions (RR - RS)
l_delta_gamma	Lower bound of the difference in gene-level gamma value estimated between the two conditions (RR - RS)
u_delta_gamma	Upper bound of the difference in gene-level gamma value estimated between the two conditions (RR - RS)
delta_beta_max	Difference in beta_max value estimated between the two conditions (RR - RS)
l_delta_beta_max	Lower bound of the difference in beta_max value estimated between the two conditions (RR - RS)
u_delta_beta_max	Upper bound of the difference in beta_max value estimated between the two conditions (RR - RS)
delta_M	Difference in the mean M value estimated between the two conditions (RR - RS)
l_delta_M	Lower bound of the difference in the mean M value estimated between the two conditions (RR - RS)
u_delta_M	Upper bound of the difference in the mean M value estimated between the two conditions (RR - RS)
sig_gamma	Boolean value showing if the difference in gammas (delta_gamma) is significantly different than 0
sig_beta_max	Boolean value showing if the difference in beta_max (delta_beta_max) is significantly different than 0
sig_M	Boolean value showing if the difference in M (delta_M) is significantly different than 0
delta_F_min	Difference in F_min estimated between the two conditions (RR - RS). This value is used to determine gene differential vulnerability based on the Fmin approach
l_delta_F_min	Lower bound of the difference in F_min estimated between the two conditions (RR - RS).
u_delta_F_min	Upper bound of the difference in F_min estimated between the two conditions (RR - RS).
sig_delta_F_min	Boolean value showing if the difference in the mean value of the logistic fit at a strength = 0 (F_min) is significantly different than 0. This value is used to determine gene differential vulnerability statistical significance (Fmin approach)
delta_vulnerability	Difference in vulnerability estimated between the two conditions (RR - RS). This value is used to determine gene differential vulnerability based on the integral (expression-fitness) approach
l_delta_vulnerability	Lower bound of the difference in vulnerability estimated between the two conditions (RR - RS).
u_delta_vulnerability	Upper bound of the difference in vulnerability estimated between the two conditions (RR - RS).
sig_delta_vulnerability	Boolean value showing if the difference in vulnerability (delta_vulnerability) is significantly different than 0. This value is used to determine gene differential vulnerability statistical significance (integral approach)

## Sheet: Diff_vuln_results
gene	name	tnseq_ess	crispr_ess	n_guides	str_span	gene_gamma_RS	beta_max_RS	M_RS	F_min_RS	vulnerability_index_RS	gene_gamma_RR	beta_max_RR	M_RR	F_min_RR	vulnerability_index_RR	delta_gamma	l_delta_gamma	u_delta_gamma	delta_beta_max	l_delta_beta_max	u_delta_beta_max	delta_M	l_delta_M	u_delta_M	sig_gamma	sig_beta_max	sig_M	delta_F_min	l_delta_F_min	u_delta_F_min	sig_delta_F_min	delta_vulnerability	l_delta_vulnerability	u_delta_vulnerability	sig_delta_vulnerability
4.5S	4.5S	Uncertain	Essential	9	0.660553	2.11926	-1.45502	0.383655	-9.65986	-20.8422	2.63151	-1.44152	0.388586	-12.0973	-19.5772	0.51224	-0.213386	0.896623	0.0134908	-0.3771	0.42199	0.00493095	-0.129954	0.137918	FALSE	FALSE	FALSE	-2.43739	-10.3398	6.07434	FALSE	1.26505	-3.02731	5.53864	FALSE
RVBD0001	dnaA	Essential	Essential	109	0.938639	2.30126	-1.05738	0.388459	-1.113	-16.2104	2.7176	-1.13748	0.305674	-4.03144	-19.2106	0.416335	-0.00345967	0.423973	-0.0801035	-0.347062	0.153217	-0.0827853	-0.172733	0.011228	FALSE	FALSE	FALSE	-2.91844	-6.20779	0.00957926	FALSE	-3.00023	-5.06611	-0.976762	TRUE
RVBD0002	dnaN	Essential	Essential	138	0.936897	3.37889	-0.531697	0.425564	0.0073198	-7.37826	3.59584	-0.736009	0.407562	-0.361808	-10.4886	0.216945	-0.136528	0.267269	-0.204312	-0.326365	-0.082852	-0.0180026	-0.091083	0.052178	FALSE	TRUE	FALSE	-0.369128	-0.966721	0.134345	FALSE	-3.11037	-4.41273	-1.89055	TRUE
RVBD0003	recF	NonEssential	NonEssential	3	0.119165	2.6597	-0.137334	0.400171	-0.287618	-1.97873	3.16811	-0.232517	0.400374	-0.588675	-3.37743	0.50841	-1.13512	1.94724	-0.0951823	-0.352852	0.121726	0.000203228	-0.132344	0.13933	FALSE	FALSE	FALSE	-0.301057	-3.02465	2.54067	FALSE	-1.3987	-4.76859	1.79476	FALSE
RVBD0004	RVBD0004	NonEssential	Essential	5	0.522655	2.79307	-0.443477	0.446734	-0.598644	-6.07568	2.7242	-0.628106	0.470312	-0.961691	-8.33606	-0.068865	-1.28324	1.08084	-0.184628	-0.453104	0.109356	0.0235778	-0.135511	0.174161	FALSE	FALSE	FALSE	-0.363046	-3.36979	4.03658	FALSE	-2.26038	-6.2313	1.84156	FALSE
RVBD0005	gyrB	Essential	Essential	119	0.854104	2.58146	-0.888866	0.427513	-0.0336985	-12.7631	2.43474	-1.01107	0.363494	-0.3034	-16.2067	-0.146715	-0.241568	0.0891934	-0.122199	-0.261493	0.018465	-0.0640192	-0.121067	-0.002767	FALSE	FALSE	TRUE	-0.269702	-1.20393	0.426504	FALSE	-3.44357	-5.13926	-1.98469	TRUE
RVBD0006	gyrA	Essential	Essential	198	0.981679	3.05669	-0.756063	0.460751	-0.294628	-10.0228	3.12654	-0.942086	0.392284	-1.02267	-13.9265	0.06985	-0.0614965	0.230409	-0.186023	-0.360502	-0.005952	-0.0684674	-0.153255	0.017644	FALSE	TRUE	FALSE	-0.728042	-1.86409	0.403756	FALSE	-3.9037	-5.31283	-2.65231	TRUE
RVBD0007	RVBD0007	NonEssential	NonEssential	5	0.230272	3.36081	-0.130442	0.402857	-0.199452	-1.87024	3.98284	-0.205306	0.406901	-0.180429	-2.70787	0.622035	-0.2097	1.72377	-0.0748644	-0.228437	0.0746484	0.00404373	-0.128867	0.144255	FALSE	FALSE	FALSE	0.0190238	-2.606	2.09313	FALSE	-0.837632	-2.71753	1.0046	FALSE
RVBD0008c	RVBD0008c	NonEssential	NonEssential	6	0.112742	2.66518	-0.0120329	0.401728	-0.0395717	-0.180784	2.65427	-0.0205131	0.401363	-0.110469	-0.32277	-0.01091	-1.25707	1.12008	-0.00848017	-0.0368334	0.0215518	-0.000364399	-0.13328	0.138335	FALSE	FALSE	FALSE	-0.0708971	-0.361669	0.17919	FALSE	-0.141986	-0.641261	0.395448	FALSE
RVBD0009	ppiA	NonEssential	NonEssential	5	0.34996	2.77705	-0.049588	0.403338	-0.0691352	-0.741456	2.66121	-0.0856035	0.407271	-0.235586	-1.29534	-0.115845	-1.3321	1.25198	-0.0360156	-0.102009	0.027239	0.00393332	-0.13311	0.142411	FALSE	FALSE	FALSE	-0.166451	-1.18795	0.727552	FALSE	-0.553882	-1.46029	0.376341	FALSE
RVBD0010c	RVBD0010c	NonEssential	NonEssential	5	0.417178	2.68622	-0.00454331	0.397768	0.00830685	-0.0720821	2.79192	-0.00796203	0.38488	-0.0377331	-0.230498	0.105695	-1.26758	1.38394	-0.00341873	-0.0170288	0.00867911	-0.0128878	-0.142018	0.128982	FALSE	FALSE	FALSE	-0.0460399	-0.159897	0.0463268	FALSE	-0.158416	-0.515223	0.202772	FALSE
RVBD0011c	RVBD0011c	NonEssential	NonEssential	4	0.0719222	2.32052	-0.267089	0.402714	-0.75954	-4.01527	3.41448	-0.419948	0.402678	-0.995561	-6.02067	1.09396	-0.0965775	2.07889	-0.152859	-0.409818	0.096142	-3.58e-05	-0.1303	0.139543	FALSE	FALSE	FALSE	-0.236021	-5.20223	4.28092	FALSE	-2.0054	-5.10719	0.875244	FALSE
RVBD0012	RVBD0012	NonEssential	NonEssential	7	0.337135	2.71501	-0.0156263	0.401797	0.0360547	-0.256268	2.55469	-0.0557978	0.404166	-0.0277625	-0.872679	-0.16032	-1.29664	0.880579	-0.0401715	-0.0917861	0.0103896	0.00236968	-0.130766	0.138453	FALSE	FALSE	FALSE	-0.0638171	-0.799288	0.344057	FALSE	-0.61641	-1.36871	0.124066	FALSE
RVBD0013	trpG	Essential	Essential	99	0.90099	2.36497	-0.676743	0.555489	-0.0738385	-7.62494	2.55619	-0.745666	0.480771	-0.548937	-9.71263	0.191225	-0.140663	0.363448	-0.0689222	-0.225454	0.087944	-0.0747172	-0.147727	0.004753	FALSE	FALSE	FALSE	-0.475099	-1.07402	-0.0169199	TRUE	-2.08769	-3.44704	-0.668172	TRUE
RVBD0014c	pknB	Essential	Essential	160	0.897992	3.80687	-0.689772	0.418877	-0.261738	-9.4559	3.6039	-0.833195	0.385114	-0.943153	-12.0598	-0.202965	-0.435083	-0.113773	-0.143423	-0.314102	0.036948	-0.033762	-0.127213	0.061052	TRUE	FALSE	FALSE	-0.681414	-1.90693	0.595421	FALSE	-2.60391	-3.98559	-1.29397	TRUE
RVBD0015c	pknA	Essential	Essential	98	0.971437	3.64387	-0.677925	0.418655	-0.0755191	-9.38786	3.6085	-0.860536	0.362009	-0.575768	-12.9928	-0.035375	-0.365289	0.041852	-0.18261	-0.333221	-0.027409	-0.0566461	-0.130202	0.015697	FALSE	TRUE	FALSE	-0.500249	-1.58001	0.488716	FALSE	-3.60499	-5.00793	-2.33818	TRUE
RVBD0016c	pbpA	NonEssential	NonEssential	10	0.215715	3.30304	-0.266715	0.401498	-0.417721	-3.79277	3.1065	-0.295771	0.400922	-0.358027	-4.25654	-0.196535	-0.967929	0.494636	-0.0290561	-0.242655	0.154096	-0.000576358	-0.138244	0.130164	FALSE	FALSE	FALSE	0.0596941	-4.29814	4.23963	FALSE	-0.46377	-2.64476	1.52729	FALSE
RVBD0017c	rodA	NonEssential	NonEssential	14	0.272671	3.12947	-0.271996	0.401982	-0.575744	-3.89729	3.41091	-0.315805	0.40252	-0.623634	-4.41232	0.28143	-0.324625	0.943465	-0.0438096	-0.271521	0.171753	0.000538056	-0.137198	0.133345	FALSE	FALSE	FALSE	-0.0478899	-4.56506	3.96493	FALSE	-0.515035	-3.08304	2.06609	FALSE
RVBD0018c	pstP	Essential	Essential	174	0.989758	2.48697	-0.592792	0.39239	-0.967657	-8.92323	2.85951	-0.767075	0.384872	-1.75464	-11.457	0.37254	0.0658934	0.447132	-0.174283	-0.399078	0.055426	-0.00751762	-0.120056	0.117091	TRUE	FALSE	FALSE	-0.786986	-2.73207	1.06305	FALSE	-2.53373	-4.84274	-0.416744	TRUE
RVBD0019c	fhaB	NonEssential	Essential	5	0.485419	2.58552	-0.638961	0.418188	-1.12294	-9.23782	3.36765	-0.899861	0.438147	-0.847914	-12.2611	0.782135	-0.207442	1.55093	-0.2609	-0.587008	0.079475	0.019959	-0.100174	0.141068	FALSE	FALSE	FALSE	0.275024	-4.60278	5.73954	FALSE	-3.02329	-7.50354	1.43846	FALSE
RVBD0020c	fhaA	Essential	Essential	92	0.935178	2.97264	-0.485304	0.390118	-0.795225	-7.2409	3.05676	-0.644006	0.364931	-1.5373	-9.80271	0.084125	-0.20383	0.284898	-0.158701	-0.352129	0.036513	-0.0251877	-0.157329	0.105969	FALSE	FALSE	FALSE	-0.742074	-2.5846	1.11292	FALSE	-2.56181	-4.28912	-0.96103	TRUE
RVBD0021c	RVBD0021c	NonEssential	NonEssential	7	0.287389	2.71976	-0.00779506	0.400359	0.0915698	-0.202767	2.66739	-0.00929043	0.400655	-0.0372471	-0.0778752	-0.05237	-1.19415	0.997244	-0.00149537	-0.0167945	0.0115604	0.000295849	-0.133703	0.133654	FALSE	FALSE	FALSE	-0.128817	-0.264496	0.0187962	FALSE	0.124892	-0.206623	0.454276	FALSE
RVBD0022c	whiB5	NonEssential	NonEssential	6	0.373946	2.63278	-0.00349575	0.401041	-0.00468736	-0.0729482	2.5976	-0.00643061	0.40107	-0.00225552	-0.129809	-0.03518	-1.25236	1.21014	-0.00293486	-0.0161656	0.00895492	2.89e-05	-0.133025	0.135593	FALSE	FALSE	FALSE	0.00243183	-0.0935314	0.0792401	FALSE	-0.0568612	-0.386458	0.263306	FALSE
RVBD0023	RVBD0023	Essential	Essential	56	0.96224	2.57409	-0.569936	0.627761	-0.0267054	-5.36486	2.6098	-0.621483	0.597058	-0.0500714	-6.29223	0.03571	-0.338161	0.434312	-0.051547	-0.18457	0.076798	-0.030703	-0.075053	0.01532	FALSE	FALSE	FALSE	-0.023366	-0.0255221	-0.0228004	TRUE	-0.927369	-2.08783	0.216499	FALSE
RVBD0024	RVBD0024	NonEssential	NonEssential	5	0.362652	2.70803	-0.111278	0.404639	-0.31847	-1.6776	2.89299	-0.160178	0.406572	-0.445525	-2.37841	0.18497	-1.11546	1.4108	-0.0488995	-0.221544	0.122677	0.0019331	-0.138325	0.138529	FALSE	FALSE	FALSE	-0.127055	-2.30668	1.82565	FALSE	-0.700808	-2.96207	1.7573	FALSE
RVBD0025	RVBD0025	NonEssential	NonEssential	6	0.113003	2.62162	-0.002927	0.408796	-0.0761207	-0.0697442	2.63664	-0.00781966	0.401113	0.0252349	-0.203218	0.015015	-1.16891	1.18947	-0.00489267	-0.0165524	0.00534885	-0.00768347	-0.151986	0.127991	FALSE	FALSE	FALSE	0.101356	-0.0103083	0.173612	FALSE	-0.133474	-0.456476	0.192162	FALSE
RVBD0026	RVBD0026	NonEssential	NonEssential	12	0.292396	2.72771	-0.130926	0.402878	-0.341511	-1.91785	2.59164	-0.158404	0.403915	-0.391473	-2.34189	-0.13608	-0.886665	0.642151	-0.0274789	-0.155974	0.0998355	0.00103693	-0.134061	0.139949	FALSE	FALSE	FALSE	-0.0499623	-2.26231	1.93299	FALSE	-0.424036	-2.10983	1.25594	FALSE
RVBD0027	RVBD0027	NonEssential	NonEssential	4	0.102736	2.66195	-0.00650132	0.401731	0.044645	-0.128417	2.65354	-0.0115699	0.40326	-0.0223798	-0.214719	-0.00842	-1.4147	1.44206	-0.00506859	-0.0396232	0.0194896	0.00152893	-0.13675	0.142412	FALSE	FALSE	FALSE	-0.0670248	-0.241422	0.0655946	FALSE	-0.0863019	-0.673226	0.469777	FALSE
RVBD0028	RVBD0028	NonEssential	NonEssential	5	0.208691	2.67584	-0.00405189	0.400541	-0.0279566	-0.0959438	2.5833	-0.00970795	0.399377	-0.0121402	-0.202041	-0.092535	-1.37942	1.26221	-0.00565606	-0.0229818	0.00910715	-0.00116406	-0.134914	0.131688	FALSE	FALSE	FALSE	0.0158165	-0.134175	0.111867	FALSE	-0.106098	-0.519601	0.243201	FALSE
RVBD0029	RVBD0029	NonEssential	NonEssential	8	0.28768	2.7373	-0.0421686	0.400702	-0.118309	-0.639274	2.64201	-0.0485772	0.399894	-0.119599	-0.699469	-0.095295	-1.11251	0.931385	-0.00640856	-0.0531463	0.0413152	-0.000808229	-0.137047	0.13532	FALSE	FALSE	FALSE	-0.00129003	-0.730436	0.67685	FALSE	-0.060195	-0.716712	0.632047	FALSE
RVBD0030	RVBD0030	NonEssential	NonEssential	4	0.163281	2.57402	-0.0252209	0.400713	-0.00796662	-0.429373	2.75208	-0.0215446	0.402757	-0.0526333	-0.421746	0.17805	-1.3853	1.62882	0.00367624	-0.0147847	0.0222041	0.00204417	-0.134369	0.134551	FALSE	FALSE	FALSE	-0.0446667	-0.390011	0.272898	FALSE	0.00762766	-0.556416	0.465535	FALSE
RVBD0031	RVBD0031	Uncertain	NonEssential	2	0.045522	2.91417	-0.0612509	0.400621	-0.358923	-0.868224	2.61454	-0.0352349	0.400099	-0.074871	-0.437714	-0.299635	-2.27183	1.82663	0.026016	-0.283255	0.356591	-0.000521801	-0.14246	0.131001	FALSE	FALSE	FALSE	0.284053	-0.719973	1.26417	FALSE	0.43051	-3.69759	5.53966	FALSE
RVBD0032	bioF2	NonEssential	NonEssential	27	0.297732	2.67165	-0.0600311	0.402595	-0.156082	-0.91367	2.69067	-0.0731216	0.402674	-0.181037	-1.10342	0.019015	-0.550185	0.520904	-0.0130904	-0.0651822	0.0382687	7.91e-05	-0.1367	0.134305	FALSE	FALSE	FALSE	-0.0249553	-1.0239	0.920448	FALSE	-0.189753	-0.858159	0.432638	FALSE
RVBD0033	acpA	NonEssential	NonEssential	5	0.404656	2.57191	-0.00234494	0.403212	-0.0252871	0.0230695	2.67075	-0.00418456	0.399376	-0.0376189	-0.113907	0.09884	-1.11654	1.39544	-0.00183962	-0.00942523	0.00563794	-0.0038365	-0.138388	0.128879	FALSE	FALSE	FALSE	-0.0123318	-0.075169	0.0324988	FALSE	-0.136976	-0.485365	0.19817	FALSE
RVBD0034	RVBD0034	NonEssential	NonEssential	7	0.361349	2.66535	-0.0850798	0.402653	-0.214023	-1.26842	2.85221	-0.107222	0.403098	-0.261342	-1.57967	0.186855	-0.943631	1.17007	-0.0221418	-0.174407	0.118419	0.000444749	-0.13406	0.13869	FALSE	FALSE	FALSE	-0.0473187	-1.66725	1.49684	FALSE	-0.311242	-2.36063	1.69183	FALSE
RVBD0035	fadD34	NonEssential	NonEssential	10	0.246851	2.64588	-0.0825361	0.400248	-0.203499	-1.24138	2.6306	-0.0805693	0.400208	-0.18569	-1.17734	-0.015285	-0.930961	0.893084	0.0019668	-0.102055	0.10528	-4.02e-05	-0.13807	0.137242	FALSE	FALSE	FALSE	0.0178096	-1.35596	1.3341	FALSE	0.0640399	-1.41784	1.5013	FALSE
RVBD0036c	RVBD0036c	NonEssential	NonEssential	6	0.239153	2.63923	-0.0124886	0.400933	-0.125685	-0.15853	2.62762	-0.0233489	0.401857	-0.0845315	-0.318072	-0.011605	-1.23535	1.15163	-0.0108604	-0.0477123	0.0220156	0.000923877	-0.131546	0.13841	FALSE	FALSE	FALSE	0.0411538	-0.300858	0.337337	FALSE	-0.159542	-0.749381	0.362608	FALSE
RVBD0037c	RVBD0037c	NonEssential	NonEssential	17	0.308211	2.67524	-0.0281306	0.401283	-0.0771863	-0.413003	2.65486	-0.0290809	0.402391	-0.0810152	-0.436914	-0.02038	-0.729788	0.701999	-0.000950354	-0.0331415	0.034391	0.00110887	-0.128089	0.144212	FALSE	FALSE	FALSE	-0.00382886	-0.468967	0.44633	FALSE	-0.0239112	-0.540908	0.456564	FALSE
RVBD0038	RVBD0038	NonEssential	NonEssential	5	0.241363	2.59787	-0.0151064	0.413708	-0.0719932	-0.209229	2.62513	-0.0130078	0.406443	0.00598088	-0.15649	0.027255	-1.21972	1.34035	0.00209866	-0.034528	0.0324116	-0.00726541	-0.147647	0.130272	FALSE	FALSE	FALSE	0.0779741	-0.108545	0.285183	FALSE	0.0527398	-0.563342	0.588957	FALSE
RVBD0039c	RVBD0039c	NonEssential	NonEssential	5	0.300765	2.69539	-0.0553314	0.405166	-0.181899	-0.786171	2.73353	-0.0729205	0.402624	-0.190912	-1.06642	0.038145	-1.30676	1.2953	-0.0175891	-0.121738	0.086717	-0.00254239	-0.142061	0.134911	FALSE	FALSE	FALSE	-0.00901288	-1.12158	0.865854	FALSE	-0.280253	-1.77401	1.17389	FALSE
RVBD0040c	mtc28	NonEssential	NonEssential	7	0.0732623	2.67761	-0.0787755	0.399706	-0.375953	-1.14537	3.04157	-0.157566	0.400104	-0.233465	-2.32082	0.36396	-0.679997	1.37816	-0.0787902	-0.185051	0.001214	0.000398664	-0.132237	0.13733	FALSE	FALSE	FALSE	0.142488	-1.98116	1.64967	FALSE	-1.17545	-2.42711	-0.162706	TRUE
RVBD0041	leuS	Essential	Essential	283	0.989758	2.37374	-0.646099	0.426633	-0.733525	-9.29255	2.84758	-0.829269	0.392375	-2.09828	-12.2387	0.47384	0.190735	0.460293	-0.18317	-0.326929	-0.043025	-0.0342582	-0.12503	0.058776	TRUE	TRUE	FALSE	-1.36476	-2.52187	-0.183283	TRUE	-2.94613	-4.03088	-1.93038	TRUE
RVBD0042c	RVBD0042c	NonEssential	NonEssential	6	0.343787	3.05229	-0.0535116	0.407775	-0.519911	-0.872736	2.59357	-0.156547	0.423858	-0.531823	-2.35038	-0.458715	-1.63861	0.733086	-0.103035	-0.1928	-0.019416	0.0160823	-0.127601	0.165081	FALSE	TRUE	FALSE	-0.0119124	-1.61516	1.02075	FALSE	-1.47764	-2.72487	-0.313357	TRUE
RVBD0043c	RVBD0043c	NonEssential	NonEssential	14	0.224005	2.63901	-0.0326119	0.400272	-0.0821053	-0.502098	2.62392	-0.0167301	0.401371	0.0568406	-0.290506	-0.015095	-0.793263	0.766138	0.0158818	-0.0033209	0.0380294	0.00109814	-0.131234	0.135062	FALSE	FALSE	FALSE	0.138946	-0.175438	0.573824	FALSE	0.211592	-0.0956227	0.53034	FALSE
RVBD0044c	RVBD0044c	NonEssential	NonEssential	9	0.263213	2.64424	-0.0275413	0.401226	-0.0171541	-0.462639	2.67344	-0.0359049	0.401649	-0.0324759	-0.562225	0.029195	-0.90728	0.980085	-0.0083636	-0.0444857	0.0279215	0.00042296	-0.137094	0.134055	FALSE	FALSE	FALSE	-0.0153217	-0.554483	0.441717	FALSE	-0.0995863	-0.636745	0.439876	FALSE
RVBD0045c	RVBD0045c	NonEssential	NonEssential	10	0.29761	3.10921	-0.0174206	0.399059	-0.125127	-0.317062	2.74505	-0.0168182	0.398827	-0.0924507	-0.243617	-0.364155	-1.23403	0.58442	0.000602471	-0.0220925	0.0241899	-0.000231921	-0.136839	0.132949	FALSE	FALSE	FALSE	0.0326764	-0.247789	0.339956	FALSE	0.0734446	-0.306634	0.438887	FALSE
RVBD0046c	ino1	Essential	Essential	50	0.850577	2.43453	-0.38964	0.441963	-0.0434662	-5.48464	2.72814	-0.434845	0.418166	-0.216759	-6.3121	0.29361	-0.212265	0.543462	-0.045205	-0.243973	0.14283	-0.0237967	-0.124495	0.079629	FALSE	FALSE	FALSE	-0.173293	-0.521379	0.0766155	FALSE	-0.827456	-3.31974	1.80963	FALSE
RVBD0047c	RVBD0047c	NonEssential	Essential	6	0.186768	2.36687	-0.548849	0.401138	-1.31945	-8.08197	2.8685	-0.634797	0.399092	-1.57431	-9.33017	0.501625	-0.727055	1.04229	-0.0859482	-0.624101	0.456569	-0.0020461	-0.135568	0.131876	FALSE	FALSE	FALSE	-0.254865	-7.42044	7.8218	FALSE	-1.2482	-8.84341	5.71131	FALSE
RVBD0048c	RVBD0048c	NonEssential	NonEssential	6	0.389751	2.69444	-0.00443779	0.401288	-0.00957955	-0.136386	2.67489	-0.00336203	0.402689	0.0320851	-0.023455	-0.01955	-1.21432	1.15682	0.00107576	-0.0103595	0.0144333	0.00140048	-0.134085	0.133309	FALSE	FALSE	FALSE	0.0416646	-0.0239046	0.11242	FALSE	0.112931	-0.258592	0.472374	FALSE
RVBD0049	RVBD0049	NonEssential	NonEssential	6	0.334102	2.66922	-0.116756	0.408911	-0.372179	-1.69978	2.93255	-0.246147	0.410031	-0.533187	-3.51851	0.26332	-0.871348	1.40167	-0.129391	-0.301256	0.027873	0.00111918	-0.13407	0.142509	FALSE	FALSE	FALSE	-0.161008	-2.97743	1.89535	FALSE	-1.81873	-4.14375	0.193955	FALSE
RVBD0050	ponA1	NonEssential	NonEssential	14	0.316573	2.73	-0.17451	0.402501	-0.488333	-2.5826	3.28448	-0.278865	0.40012	-0.614684	-4.0186	0.55448	-0.128825	1.20607	-0.104355	-0.28518	0.054746	-0.00238044	-0.132552	0.134578	FALSE	FALSE	FALSE	-0.126351	-3.79528	2.85131	FALSE	-1.436	-3.42104	0.533083	FALSE
RVBD0051	RVBD0051	NonEssential	NonEssential	22	0.314288	2.69147	-0.0765236	0.40175	-0.216437	-1.14627	2.71958	-0.109377	0.403781	-0.268238	-1.64465	0.02811	-0.550381	0.617742	-0.0328532	-0.128804	0.0545581	0.00203045	-0.137103	0.136804	FALSE	FALSE	FALSE	-0.0518007	-1.66262	1.20582	FALSE	-0.498389	-1.73038	0.645144	FALSE
RVBD0052	RVBD0052	NonEssential	NonEssential	8	0.368166	2.66383	-0.0154923	0.405154	-0.0594529	-0.181662	2.59023	-0.0259458	0.407348	-0.0491531	-0.407849	-0.073605	-1.07242	0.97813	-0.0104534	-0.0384361	0.0172572	0.00219363	-0.139499	0.139543	FALSE	FALSE	FALSE	0.0102998	-0.330573	0.285332	FALSE	-0.226187	-0.700207	0.216593	FALSE
RVBD0053	rpsF	Essential	Essential	20	0.592771	2.08152	-0.794989	0.399695	-1.00953	-12.0436	2.37604	-0.864919	0.38923	-1.23331	-13.1916	0.294525	-0.247705	0.708248	-0.0699305	-0.48414	0.322842	-0.0104649	-0.135236	0.109461	FALSE	FALSE	FALSE	-0.22377	-5.52686	4.80286	FALSE	-1.14799	-6.35871	3.99078	FALSE
RVBD0054	ssb	Essential	Essential	8	0.496573	2.15422	-0.80361	0.409418	-0.655196	-11.9795	2.27792	-0.931759	0.368629	-0.901443	-14.7809	0.1237	-0.62305	0.840582	-0.128149	-0.467125	0.224341	-0.0407894	-0.145986	0.059749	FALSE	FALSE	FALSE	-0.246247	-4.10924	2.8184	FALSE	-2.80139	-6.95224	1.46409	FALSE
RVBD0055	rpsR1	Essential	Essential	12	0.829525	2.02141	-0.901798	0.385167	-0.69527	-14.0431	2.14296	-0.969561	0.376181	-1.3189	-15.2338	0.12155	-0.5152	0.693667	-0.0677629	-0.434796	0.331141	-0.0089859	-0.128678	0.103004	FALSE	FALSE	FALSE	-0.623632	-5.00738	2.90351	FALSE	-1.19066	-6.79319	4.09615	FALSE
RVBD0056	rplI	NonEssential	NonEssential	6	0.429718	2.59069	-0.129736	0.404348	-0.331307	-1.96124	2.67817	-0.155107	0.404676	-0.456872	-2.26592	0.08748	-1.03593	1.21684	-0.0253706	-0.197827	0.146232	0.000327253	-0.134414	0.139888	FALSE	FALSE	FALSE	-0.125564	-2.3708	1.94829	FALSE	-0.304675	-2.58045	2.21905	FALSE
RVBD0057	RVBD0057	NonEssential	Essential	8	0.435308	2.24796	-0.677191	0.402081	-1.45935	-9.96988	2.67387	-0.742424	0.399563	-2.32495	-10.9879	0.425915	-0.687968	1.01872	-0.0652337	-0.654121	0.545035	-0.00251805	-0.136572	0.135912	FALSE	FALSE	FALSE	-0.865597	-9.82362	7.28738	FALSE	-1.01802	-9.44173	7.41266	FALSE
RVBD0058	dnaB	Essential	Essential	207	0.989636	2.53172	-0.973745	0.549858	-0.29556	-11.0339	2.88687	-1.05297	0.506944	-1.29301	-12.9974	0.35515	-0.015776	0.344919	-0.0792285	-0.29408	0.153654	-0.0429137	-0.12274	0.033422	FALSE	FALSE	FALSE	-0.997455	-1.60604	-0.422464	TRUE	-1.96348	-3.46083	-0.542738	TRUE
RVBD0059	RVBD0059	NonEssential	NonEssential	7	0.185125	2.64722	-0.111166	0.400884	-0.388136	-1.56892	2.76508	-0.1706	0.401363	-0.738964	-2.54099	0.117865	-0.980064	1.30519	-0.0594343	-0.287549	0.151106	0.000479861	-0.14041	0.132961	FALSE	FALSE	FALSE	-0.350828	-3.12193	1.64152	FALSE	-0.972075	-4.02317	2.07196	FALSE
RVBD0060	RVBD0060	Essential	Essential	62	0.90099	2.28504	-0.889948	0.451068	-0.466785	-12.3124	2.4849	-0.96835	0.382847	-1.40595	-15.007	0.19986	-0.233354	0.406171	-0.0784024	-0.330775	0.170539	-0.0682212	-0.163504	0.029647	FALSE	FALSE	FALSE	-0.939168	-2.98395	0.743512	FALSE	-2.69453	-5.76096	0.28399	FALSE
RVBD0061c	RVBD0061c	NonEssential	NonEssential	6	0.194355	2.71853	-0.0108009	0.39969	-0.173667	-0.147567	2.64469	-0.0213677	0.401215	0.0336934	-0.339263	-0.07384	-1.24266	1.11272	-0.0105668	-0.025663	0.004839	0.00152453	-0.135153	0.127149	FALSE	FALSE	FALSE	0.207361	-0.0829574	0.422734	FALSE	-0.191696	-0.560668	0.138846	FALSE
RVBD0062	celA1	NonEssential	NonEssential	9	0.253753	2.63166	-0.0434637	0.400137	-0.0698718	-0.650389	2.70328	-0.0463946	0.399368	-0.075613	-0.683845	0.071615	-0.885504	1.0737	-0.00293084	-0.0447299	0.0366987	-0.000769084	-0.133397	0.133738	FALSE	FALSE	FALSE	-0.00574116	-0.67443	0.7593	FALSE	-0.0334557	-0.606741	0.526524	FALSE
RVBD0063	RVBD0063	NonEssential	NonEssential	19	0.318094	2.63461	-0.0877884	0.400321	-0.185918	-1.30419	2.89927	-0.121583	0.400434	-0.27602	-1.80548	0.264655	-0.413779	0.837729	-0.0337945	-0.131126	0.0596079	0.000112264	-0.133607	0.139346	FALSE	FALSE	FALSE	-0.0901028	-1.72022	1.52007	FALSE	-0.501293	-1.73989	0.72801	FALSE
RVBD0064	RVBD0064	NonEssential	NonEssential	37	0.290655	2.78979	-0.0801986	0.402106	-0.20044	-1.20037	2.73473	-0.097072	0.400946	-0.18636	-1.45581	-0.055055	-0.49052	0.437337	-0.0168733	-0.0851523	0.045541	-0.0011603	-0.131955	0.134992	FALSE	FALSE	FALSE	0.0140809	-1.36524	1.2301	FALSE	-0.255438	-1.01967	0.53041	FALSE
RVBD0064A	vapB1	NonEssential	NonEssential	4	0.233701	2.59333	-0.00996384	0.408284	0.0303071	-0.228207	2.57869	-0.0178506	0.408373	-0.0660437	-0.254665	-0.01464	-1.56109	1.39293	-0.00788672	-0.0263715	0.0125614	8.9e-05	-0.137842	0.145496	FALSE	FALSE	FALSE	-0.0963508	-0.324888	0.112726	FALSE	-0.0264586	-0.514211	0.396439	FALSE
RVBD0065	vapC1	NonEssential	NonEssential	6	0.17198	2.72296	-0.0234432	0.400211	-0.126621	-0.320225	2.68547	-0.0362338	0.400115	-0.0783517	-0.5417	-0.037485	-1.29673	1.12002	-0.0127906	-0.058056	0.0318177	-9.51e-05	-0.135923	0.133599	FALSE	FALSE	FALSE	0.0482693	-0.516274	0.469984	FALSE	-0.221475	-0.906908	0.439437	FALSE
RVBD0066c	icd2	NonEssential	NonEssential	20	0.226268	2.48614	-0.158653	0.40583	-0.649253	-2.31562	2.53551	-0.189535	0.409053	-0.678898	-2.76504	0.049365	-0.571397	0.648031	-0.030882	-0.137761	0.069449	0.00322267	-0.133621	0.143593	FALSE	FALSE	FALSE	-0.0296444	-2.38264	2.17648	FALSE	-0.449418	-1.64178	0.668112	FALSE
RVBD0067c	RVBD0067c	NonEssential	NonEssential	5	0.275917	2.77727	-0.136619	0.40008	-0.672409	-2.01485	2.84411	-0.161114	0.402399	-0.412141	-2.34953	0.06684	-1.26055	1.32229	-0.0244941	-0.136836	0.090769	0.00231896	-0.127544	0.139497	FALSE	FALSE	FALSE	0.260268	-2.2333	2.41191	FALSE	-0.334677	-1.69031	0.981879	FALSE
RVBD0068	RVBD0068	NonEssential	NonEssential	5	0.385503	2.61998	-0.0215911	0.406396	0.0100555	-0.31878	2.76597	-0.0559529	0.404722	-0.104435	-0.842572	0.14599	-1.13887	1.40444	-0.0343618	-0.108475	0.0286938	-0.00167401	-0.143405	0.136622	FALSE	FALSE	FALSE	-0.114491	-0.821573	0.328419	FALSE	-0.523792	-1.60025	0.421668	FALSE
RVBD0069c	sdaA	NonEssential	NonEssential	9	0.217653	2.75576	-0.0070522	0.399581	0.00607916	-0.0970865	2.67107	-0.00697559	0.401027	-0.0346661	-0.1272	-0.084695	-1.03144	0.928819	7.66e-05	-0.0120296	0.0125253	0.00144606	-0.132431	0.137245	FALSE	FALSE	FALSE	-0.0407452	-0.156207	0.0847919	FALSE	-0.0301134	-0.317875	0.244878	FALSE
RVBD0070c	glyA2	NonEssential	NonEssential	10	0.186534	2.54261	-0.0370503	0.400883	-0.0915497	-0.606072	2.63766	-0.034787	0.399693	-0.04796	-0.552413	0.09505	-0.836768	0.96692	0.00226331	-0.0483145	0.052232	-0.0011904	-0.133787	0.136937	FALSE	FALSE	FALSE	0.0435897	-0.549628	0.604297	FALSE	0.0536586	-0.694208	0.812551	FALSE
RVBD0071	RVBD0071	NonEssential	NonEssential	6	0.345995	2.71692	-0.0147648	0.401852	-0.0133664	-0.29967	2.64208	-0.0286679	0.404202	-0.0692896	-0.386085	-0.07484	-1.2637	1.12245	-0.0139031	-0.0462996	0.0173987	0.00234936	-0.134287	0.143601	FALSE	FALSE	FALSE	-0.0559231	-0.445813	0.222486	FALSE	-0.086415	-0.624183	0.454742	FALSE
RVBD0072	RVBD0072	NonEssential	NonEssential	10	0.271773	2.60514	-0.0310763	0.400609	-0.0788055	-0.420885	2.61844	-0.0418579	0.401866	-0.0618338	-0.650123	0.013305	-0.897666	0.914004	-0.0107816	-0.0632954	0.0398499	0.00125728	-0.137366	0.134018	FALSE	FALSE	FALSE	0.0169717	-0.590015	0.579536	FALSE	-0.229238	-1.02741	0.495127	FALSE
RVBD0073	RVBD0073	NonEssential	NonEssential	7	0.266693	2.61849	-0.0219087	0.401304	-0.038263	-0.291418	2.64159	-0.0246851	0.401093	-0.0790707	-0.367555	0.0231	-1.09643	1.09462	-0.00277636	-0.0506859	0.0437701	-0.00021105	-0.131024	0.14359	FALSE	FALSE	FALSE	-0.0408077	-0.500801	0.349139	FALSE	-0.0761366	-0.800319	0.60797	FALSE
RVBD0074	RVBD0074	NonEssential	NonEssential	6	0.256254	2.87233	-0.0452437	0.40126	-0.136863	-0.659365	2.70711	-0.0601292	0.401008	-0.161297	-0.897773	-0.16522	-1.35002	1.03165	-0.0148855	-0.0791054	0.0496776	-0.000252844	-0.131018	0.140108	FALSE	FALSE	FALSE	-0.024434	-0.942245	0.735689	FALSE	-0.238407	-1.13198	0.694194	FALSE
RVBD0075	RVBD0075	NonEssential	NonEssential	6	0.156098	2.78236	-0.0323273	0.401345	-0.108231	-0.516364	2.61076	-0.0357097	0.400208	-0.0490226	-0.528534	-0.17161	-1.32783	1.08544	-0.00338247	-0.0352672	0.0276796	-0.00113701	-0.137791	0.1338	FALSE	FALSE	FALSE	0.059208	-0.49697	0.554732	FALSE	-0.0121695	-0.503725	0.496274	FALSE
RVBD0076c	RVBD0076c	NonEssential	NonEssential	8	0.125041	2.92402	-0.00398316	0.400354	-0.0229447	-0.0996906	2.63513	-0.00990696	0.399936	0.00496359	-0.179667	-0.28889	-1.30739	0.997784	-0.0059238	-0.0186891	0.00627951	-0.000418089	-0.134391	0.134491	FALSE	FALSE	FALSE	0.0279083	-0.215468	0.0179398	FALSE	-0.0799761	-0.460021	0.181273	FALSE
RVBD0077c	RVBD0077c	NonEssential	NonEssential	8	0.219155	2.57547	-0.0248259	0.400863	-0.0449235	-0.404607	2.70804	-0.0308601	0.401442	-0.0915493	-0.458161	0.13256	-0.903645	1.14302	-0.00603417	-0.0500788	0.0381869	0.000579757	-0.137354	0.133628	FALSE	FALSE	FALSE	-0.0466258	-0.559258	0.369313	FALSE	-0.0535539	-0.712892	0.602348	FALSE
RVBD0078	RVBD0078	NonEssential	NonEssential	7	0.395482	2.81451	-0.125989	0.402657	-0.397974	-1.83063	2.80475	-0.137063	0.405505	-0.332703	-2.03078	-0.00976	-1.05131	1.05765	-0.0110738	-0.131296	0.110201	0.00284797	-0.133138	0.13775	FALSE	FALSE	FALSE	0.0652718	-1.84149	1.89116	FALSE	-0.200148	-1.76639	1.43767	FALSE
RVBD0078A	RVBD0078A	NonEssential	NonEssential	8	0.271737	2.66043	-0.00272779	0.400632	-0.0354504	0.0187728	2.66165	-0.0232931	0.402814	0.00714771	-0.4043	0.001215	-1.0463	1.03459	-0.0205653	-0.0425208	0.00100797	0.00218255	-0.134175	0.139094	FALSE	FALSE	FALSE	0.0425981	-0.23045	0.176646	FALSE	-0.423073	-0.825409	-0.0513184	TRUE
RVBD0078B	RVBD0078B	NonEssential	NonEssential	3	0.0163403	3.12323	-0.00814376	0.403883	0.244873	-0.257272	2.74951	-0.0187344	0.399076	-0.245916	-0.329705	-0.37372	-1.78531	1.42306	-0.0105906	-0.0330814	0.0102114	-0.00480728	-0.13222	0.119145	FALSE	FALSE	FALSE	-0.49079	-0.749232	-0.368916	TRUE	-0.0724329	-0.647567	0.497126	FALSE
RVBD0079	RVBD0079	NonEssential	NonEssential	7	0.106202	2.82695	-0.225845	0.400537	-0.490816	-3.32924	2.9683	-0.328278	0.401114	-0.630511	-4.83083	0.141345	-0.794495	1.093	-0.102433	-0.36178	0.141485	0.000577496	-0.137291	0.133544	FALSE	FALSE	FALSE	-0.139695	-4.67452	3.64639	FALSE	-1.50159	-4.65759	1.87459	FALSE
RVBD0080	RVBD0080	NonEssential	NonEssential	4	0.176966	2.67796	-0.00991145	0.401889	0.0419467	-0.124141	2.95691	-0.0063704	0.392423	0.0382214	-0.16434	0.278945	-1.38655	1.62178	0.00354105	-0.01487	0.0325445	-0.00946611	-0.141139	0.127208	FALSE	FALSE	FALSE	-0.0037254	-0.132781	0.113892	FALSE	-0.0401993	-0.59387	0.53991	FALSE
RVBD0081	RVBD0081	NonEssential	NonEssential	5	0.338138	2.66166	-0.00848359	0.406496	0.0439983	-0.206432	2.61665	-0.0325774	0.40336	-0.0219688	-0.516294	-0.04501	-1.31364	1.26778	-0.0240938	-0.0755099	0.0171527	-0.0031368	-0.141779	0.140765	FALSE	FALSE	FALSE	-0.0659671	-0.499431	0.154302	FALSE	-0.309862	-1.08609	0.464814	FALSE
RVBD0082	RVBD0082	NonEssential	NonEssential	2	0.045522	2.82851	-0.187978	0.400326	-0.398988	-2.73362	3.44435	-0.305522	0.400822	-0.633377	-4.40084	0.61584	-1.18294	2.38758	-0.117545	-0.389643	0.137691	0.000495831	-0.13124	0.132136	FALSE	FALSE	FALSE	-0.234389	-3.77292	3.60958	FALSE	-1.66722	-5.28704	1.82907	FALSE
RVBD0083	RVBD0083	NonEssential	NonEssential	12	0.289133	2.73653	-0.118908	0.404007	-0.347637	-1.77647	2.83651	-0.154254	0.403284	-0.457704	-2.24464	0.09998	-0.715909	0.828241	-0.0353456	-0.190153	0.105215	-0.000723205	-0.135174	0.132542	FALSE	FALSE	FALSE	-0.110067	-2.38633	1.74194	FALSE	-0.468171	-2.49593	1.40722	FALSE
RVBD0084	hycD	NonEssential	Essential	7	0.215218	2.65085	-0.244319	0.401125	-0.60726	-3.5946	2.72042	-0.295456	0.401617	-0.778967	-4.35562	0.06956	-0.939749	1.04533	-0.0511367	-0.293601	0.203633	0.000491994	-0.138143	0.135175	FALSE	FALSE	FALSE	-0.171706	-4.46976	3.89475	FALSE	-0.761021	-3.91175	2.48012	FALSE
RVBD0085	hycP	NonEssential	NonEssential	5	0.25781	2.68516	-0.0567064	0.401377	-0.2032	-0.926464	2.92383	-0.0791301	0.401093	-0.210641	-1.19975	0.23867	-1.07831	1.46826	-0.0224237	-0.165364	0.112247	-0.000283734	-0.134213	0.138304	FALSE	FALSE	FALSE	-0.00744068	-1.31322	1.06954	FALSE	-0.273281	-2.33868	1.53964	FALSE
RVBD0086	hycQ	NonEssential	NonEssential	22	0.297948	2.69234	-0.124081	0.403678	-0.337277	-1.82981	2.57945	-0.142922	0.404366	-0.360115	-2.14626	-0.112895	-0.651384	0.501997	-0.018841	-0.162109	0.105003	0.000688069	-0.139121	0.138365	FALSE	FALSE	FALSE	-0.0228387	-2.12951	1.82251	FALSE	-0.316448	-2.04559	1.47327	FALSE
RVBD0087	hycE	NonEssential	NonEssential	9	0.122732	2.64774	-0.0730515	0.40133	-0.158192	-1.1131	2.78038	-0.0925385	0.400697	-0.198176	-1.35661	0.13264	-0.820015	1.04055	-0.019487	-0.125831	0.0896708	-0.000632865	-0.134281	0.135063	FALSE	FALSE	FALSE	-0.0399841	-1.4023	1.285	FALSE	-0.243517	-1.82424	1.20641	FALSE
RVBD0088	RVBD0088	NonEssential	NonEssential	5	0.331573	2.63143	-0.0617623	0.402321	-0.204218	-1.03523	2.7336	-0.0499635	0.403984	-0.129791	-0.76096	0.102165	-1.19972	1.32933	0.0117988	-0.0634434	0.0943362	0.00166288	-0.129872	0.1409	FALSE	FALSE	FALSE	0.0744272	-0.692537	1.00408	FALSE	0.274274	-0.80714	1.4509	FALSE
RVBD0089	RVBD0089	NonEssential	NonEssential	5	0.399725	2.57286	-0.0299324	0.398346	-0.00859882	-0.405708	2.63666	-0.0360266	0.402154	-0.119765	-0.465718	0.0638	-1.2128	1.4131	-0.00609427	-0.0570048	0.0456728	0.00380863	-0.132508	0.137215	FALSE	FALSE	FALSE	-0.111166	-0.649406	0.40697	FALSE	-0.0600099	-0.842953	0.751014	FALSE
RVBD0090	RVBD0090	NonEssential	NonEssential	6	0.261531	2.79114	-0.0765262	0.403164	-0.225432	-1.10659	2.75061	-0.105698	0.402986	-0.264774	-1.51723	-0.040525	-1.17417	1.11249	-0.0291722	-0.171958	0.105069	-0.000177565	-0.136672	0.135979	FALSE	FALSE	FALSE	-0.0393415	-1.68454	1.28649	FALSE	-0.410644	-2.32614	1.57806	FALSE
RVBD0091	mtn	NonEssential	NonEssential	6	0.305464	2.6864	-0.0177765	0.398271	-0.0754588	-0.244099	2.59991	-0.0266995	0.402483	-0.0210716	-0.409113	-0.08649	-1.27849	1.08692	-0.00892306	-0.0342657	0.0148381	0.0042112	-0.13022	0.139217	FALSE	FALSE	FALSE	0.0543872	-0.352461	0.33561	FALSE	-0.165014	-0.606461	0.270114	FALSE
RVBD0092	ctpA	NonEssential	NonEssential	10	0.263909	2.63695	-0.0893473	0.401047	-0.253572	-1.31771	3.04537	-0.0962929	0.400695	-0.128525	-1.43489	0.408425	-0.552141	1.20582	-0.00694562	-0.0783393	0.0710494	-0.000352827	-0.134185	0.135973	FALSE	FALSE	FALSE	0.125047	-1.35258	1.47775	FALSE	-0.117177	-1.05318	0.77901	FALSE
RVBD0093c	RVBD0093c	NonEssential	NonEssential	5	0.315705	2.48674	-0.122096	0.403233	-0.356728	-1.80997	2.89623	-0.121638	0.403022	-0.201064	-1.77904	0.40949	-0.894658	1.62934	0.000457949	-0.17791	0.161172	-0.00021125	-0.137119	0.134557	FALSE	FALSE	FALSE	0.155663	-1.73929	2.20107	FALSE	0.0309275	-2.19705	2.43383	FALSE
RVBD0094c	RVBD0094c	NonEssential	NonEssential	4	0.203516	2.67216	-0.0878515	0.401287	-0.221226	-1.25895	2.65018	-0.0831892	0.400841	-0.11892	-1.27166	-0.021975	-1.46079	1.30483	0.00466236	-0.184369	0.17772	-0.000446024	-0.134254	0.138184	FALSE	FALSE	FALSE	0.102307	-1.26472	1.6925	FALSE	-0.0127081	-2.43764	2.69842	FALSE
RVBD0095c	RVBD0095c	NonEssential	NonEssential	6	0.390994	2.84136	-0.0210185	0.404307	-0.0880416	-0.363519	2.7641	-0.0325226	0.405677	-0.0997043	-0.494266	-0.07725	-1.28765	1.1269	-0.011504	-0.0631512	0.033092	0.00137057	-0.140506	0.142585	FALSE	FALSE	FALSE	-0.0116628	-0.478504	0.372265	FALSE	-0.130746	-0.853135	0.604416	FALSE
RVBD0096	PPE1	NonEssential	NonEssential	12	0.309496	2.87776	-0.0658283	0.401368	-0.108654	-0.974676	2.62945	-0.0528443	0.400464	-0.0856765	-0.808346	-0.248315	-1.05813	0.611053	0.012984	-0.0491393	0.0778355	-0.000904066	-0.138949	0.1411	FALSE	FALSE	FALSE	0.0229773	-0.916197	0.963142	FALSE	0.16633	-0.692745	1.03965	FALSE
RVBD0097	RVBD0097	NonEssential	NonEssential	10	0.245879	2.81097	-0.0691068	0.401877	-0.135098	-0.999509	2.57023	-0.0753565	0.401423	-0.174771	-1.13021	-0.240735	-1.08577	0.670975	-0.00624969	-0.115284	0.0998291	-0.000453824	-0.133103	0.134029	FALSE	FALSE	FALSE	-0.0396726	-1.29641	1.146	FALSE	-0.130706	-1.6597	1.37668	FALSE
RVBD0098	fcoT	NonEssential	NonEssential	11	0.345136	2.58664	-0.0418786	0.404518	-0.0733784	-0.615108	2.66203	-0.0406806	0.40352	-0.043969	-0.626193	0.075395	-0.82539	0.889738	0.00119802	-0.0472669	0.0490041	-0.000997402	-0.140061	0.135773	FALSE	FALSE	FALSE	0.0294094	-0.604473	0.662541	FALSE	-0.0110849	-0.672685	0.66988	FALSE
RVBD0099	fadD10	NonEssential	NonEssential	17	0.28749	2.67539	-0.0362685	0.401508	-0.0142011	-0.592163	2.64484	-0.0395206	0.401765	-0.123912	-0.584112	-0.030555	-0.744186	0.635545	-0.00325207	-0.045421	0.0357814	0.000256201	-0.139073	0.132209	FALSE	FALSE	FALSE	-0.109711	-0.702204	0.489661	FALSE	0.00805096	-0.567922	0.564672	FALSE
RVBD0100	RVBD0100	NonEssential	NonEssential	5	0.357003	2.60821	-0.0151698	0.408185	-0.0247343	-0.228225	2.66298	-0.0225582	0.405116	-0.0920876	-0.337955	0.054765	-1.27868	1.3235	-0.00738838	-0.0342735	0.0169133	-0.00306849	-0.136528	0.136582	FALSE	FALSE	FALSE	-0.0673533	-0.35348	0.185386	FALSE	-0.10973	-0.562231	0.294613	FALSE
RVBD0101	nrp	NonEssential	Essential	51	0.287727	2.70545	-0.109968	0.406395	-0.318601	-1.58533	2.79826	-0.13308	0.407318	-0.412305	-1.94227	0.092815	-0.316346	0.450419	-0.0231128	-0.121672	0.070678	0.00092293	-0.136197	0.14743	FALSE	FALSE	FALSE	-0.093704	-1.66626	1.66319	FALSE	-0.35694	-1.56292	0.815777	FALSE
RVBD0102	RVBD0102	Essential	Essential	239	0.972958	2.61712	-0.23332	0.517111	-0.388763	-2.84378	2.92187	-0.211471	0.482538	-0.217772	-2.72342	0.30475	0.0470825	0.410437	0.0218492	-0.035739	0.083262	-0.0345733	-0.146155	0.073221	TRUE	FALSE	FALSE	0.17099	-0.125249	0.446491	FALSE	0.120363	-0.286709	0.520158	FALSE
RVBD0103c	ctpB	NonEssential	NonEssential	17	0.270552	2.57637	-0.0509441	0.400629	-0.145756	-0.734498	2.51839	-0.0489699	0.401352	-0.15518	-0.701836	-0.05797	-0.723995	0.650575	0.00197421	-0.0553777	0.059358	0.000722213	-0.130413	0.138021	FALSE	FALSE	FALSE	-0.00942376	-0.786518	0.808065	FALSE	0.0326614	-0.744879	0.867985	FALSE
RVBD0104	RVBD0104	NonEssential	NonEssential	23	0.267319	2.70261	-0.0254995	0.403298	-0.0828155	-0.435483	2.64847	-0.0336193	0.404125	-0.105792	-0.502783	-0.05413	-0.681638	0.539579	-0.00811976	-0.0387924	0.0221648	0.000827415	-0.139952	0.137153	FALSE	FALSE	FALSE	-0.022977	-0.493629	0.371473	FALSE	-0.0673004	-0.49759	0.360006	FALSE
RVBD0105c	rpmB1	NonEssential	NonEssential	2	0.0274632	2.74154	-0.00914453	0.401214	-0.0311233	-0.0901043	2.23538	-0.00598402	0.406506	0.0897367	-0.227959	-0.506165	-3.11071	1.8657	0.00316052	-0.0250752	0.0466435	0.00529219	-0.129344	0.128929	FALSE	FALSE	FALSE	0.12086	0.0301093	0.215913	TRUE	-0.137855	-0.744109	0.577511	FALSE
RVBD0106	RVBD0106	NonEssential	NonEssential	6	0.381934	2.78169	-0.0467777	0.402941	-0.0837185	-0.776261	2.6622	-0.0565699	0.401372	-0.140203	-0.886066	-0.119495	-1.26779	1.02012	-0.00979215	-0.092619	0.0761066	-0.00156876	-0.134897	0.134417	FALSE	FALSE	FALSE	-0.0564845	-0.904735	0.728057	FALSE	-0.109805	-1.29957	1.09707	FALSE
RVBD0107c	ctpI	NonEssential	NonEssential	27	0.264073	2.65782	-0.0343853	0.400465	-0.0782708	-0.556836	2.69633	-0.0397141	0.400126	-0.102919	-0.576358	0.03851	-0.54672	0.584481	-0.00532883	-0.0432754	0.0315399	-0.000339196	-0.133975	0.133991	FALSE	FALSE	FALSE	-0.0246485	-0.614913	0.561011	FALSE	-0.019522	-0.541007	0.478366	FALSE
RVBD0108c	RVBD0108c	NonEssential	NonEssential	5	0.43292	2.62008	-0.0148875	0.401565	-0.066035	-0.25455	2.58284	-0.0142447	0.400593	-0.0075871	-0.268546	-0.037245	-1.3787	1.25621	0.000642779	-0.0292137	0.0290302	-0.000971754	-0.136411	0.134337	FALSE	FALSE	FALSE	0.0584479	-0.126141	0.379667	FALSE	-0.013996	-0.547496	0.52817	FALSE
RVBD0109	PE-PGRS1	NonEssential	NonEssential	4	0.121175	2.6847	-0.0118767	0.400706	-0.0466842	-0.218007	2.66274	-0.0330252	0.400165	-0.0539965	-0.577936	-0.02196	-1.51053	1.43846	-0.0211486	-0.0689626	0.0185763	-0.000540344	-0.134299	0.135306	FALSE	FALSE	FALSE	-0.00731231	-0.482534	0.276038	FALSE	-0.359929	-1.10284	0.302981	FALSE
RVBD0110	RVBD0110	NonEssential	NonEssential	5	0.0868731	2.75847	-0.051362	0.400612	-0.0694981	-0.776996	2.7401	-0.0402343	0.400701	-0.179273	-0.594077	-0.01837	-1.33978	1.23062	0.0111277	-0.0877704	0.128637	8.91e-05	-0.138323	0.131533	FALSE	FALSE	FALSE	-0.109775	-0.844864	0.811655	FALSE	0.182919	-1.27065	1.82238	FALSE
RVBD0111	RVBD0111	NonEssential	NonEssential	18	0.289011	2.73904	-0.140509	0.402009	-0.418016	-2.09301	2.76323	-0.20109	0.402939	-0.503777	-2.9487	0.02419	-0.608095	0.665907	-0.0605809	-0.203624	0.072547	0.000930021	-0.134837	0.138082	FALSE	FALSE	FALSE	-0.0857603	-2.77865	2.22238	FALSE	-0.85569	-2.61264	0.843965	FALSE
RVBD0112	gca	NonEssential	NonEssential	10	0.305689	2.79163	-0.0435615	0.401681	-0.115498	-0.667696	2.76067	-0.0567848	0.401607	-0.105949	-0.846054	-0.030955	-0.8899	0.934532	-0.0132234	-0.0847118	0.0571944	-7.35e-05	-0.132451	0.132761	FALSE	FALSE	FALSE	0.0095494	-0.85394	0.784429	FALSE	-0.178358	-1.18498	0.81818	FALSE
RVBD0113	gmhA	NonEssential	NonEssential	4	0.429718	2.66276	-0.019866	0.405921	-0.0564168	-0.282601	2.56541	-0.0222381	0.405771	-0.10569	-0.307998	-0.09736	-1.65249	1.36427	-0.00237206	-0.0308395	0.0266146	-0.00014994	-0.136202	0.143101	FALSE	FALSE	FALSE	-0.049273	-0.39018	0.232552	FALSE	-0.0253969	-0.510529	0.473196	FALSE
RVBD0114	gmhB	NonEssential	NonEssential	8	0.457552	2.66384	-0.0287407	0.406755	-0.103037	-0.444186	2.70561	-0.0372725	0.406463	-0.070871	-0.618801	0.041775	-1.00571	1.0374	-0.00853183	-0.0608141	0.0362451	-0.000291449	-0.13586	0.137856	FALSE	FALSE	FALSE	0.0321655	-0.467647	0.474077	FALSE	-0.174615	-0.915544	0.528573	FALSE
RVBD0115	hddA	NonEssential	NonEssential	15	0.315954	2.6608	-0.0309833	0.402164	-0.0555315	-0.50073	2.65263	-0.0368894	0.40348	-0.125842	-0.625505	-0.00818	-0.758097	0.746014	-0.00590607	-0.0365915	0.0222524	0.00131577	-0.132581	0.141627	FALSE	FALSE	FALSE	-0.0703104	-0.57643	0.430602	FALSE	-0.124775	-0.545188	0.300816	FALSE
RVBD0116c	ldtA	NonEssential	NonEssential	5	0.370543	2.66156	-0.0101759	0.405595	0.15032	-0.227102	2.73089	-0.0049281	0.401769	0.20951	-0.0804903	0.069335	-1.30626	1.29935	0.00524785	-0.0154837	0.02585	-0.00382589	-0.139225	0.131671	FALSE	FALSE	FALSE	0.0591903	-0.0432597	0.221093	FALSE	0.146611	-0.333672	0.634215	FALSE
RVBD0117	oxyS	NonEssential	NonEssential	6	0.281392	2.74996	-0.0982826	0.402136	-0.321636	-1.43893	2.69233	-0.0941161	0.401259	-0.275509	-1.39535	-0.05763	-1.18806	1.08837	0.00416647	-0.11359	0.122582	-0.000877042	-0.137891	0.13034	FALSE	FALSE	FALSE	0.0461264	-1.58805	1.51255	FALSE	0.0435719	-1.62881	1.62324	FALSE
RVBD0118c	oxcA	NonEssential	NonEssential	10	0.255375	2.8085	-0.00742531	0.400525	-0.112489	-0.150054	2.66537	-0.0150263	0.40081	-0.0696111	-0.24901	-0.143135	-1.04694	0.782139	-0.007601	-0.0271269	0.010118	0.000284408	-0.138461	0.130658	FALSE	FALSE	FALSE	0.0428775	-0.18163	0.205595	FALSE	-0.0989556	-0.425126	0.219911	FALSE
RVBD0119	fadD7	NonEssential	NonEssential	9	0.327152	2.62525	-0.054128	0.402654	-0.165471	-0.796713	2.72827	-0.058455	0.401592	-0.144167	-0.887033	0.103025	-0.877178	1.05241	-0.00432704	-0.0581939	0.0519424	-0.00106186	-0.13438	0.135866	FALSE	FALSE	FALSE	0.0213044	-0.850019	0.862649	FALSE	-0.0903198	-0.848428	0.681037	FALSE
RVBD0120c	fusA2	NonEssential	NonEssential	18	0.288468	2.65339	-0.0186007	0.400084	-0.0582595	-0.326724	2.63617	-0.0235219	0.400445	-0.100103	-0.360444	-0.017225	-0.690527	0.69709	-0.00492113	-0.0269731	0.0152509	0.000361396	-0.134133	0.134422	FALSE	FALSE	FALSE	-0.0418436	-0.414905	0.256945	FALSE	-0.0337198	-0.369642	0.272816	FALSE
RVBD0121c	RVBD0121c	NonEssential	NonEssential	5	0.335427	2.74019	-0.00768365	0.404433	0.00910569	-0.119994	2.6731	-0.0131662	0.406011	-0.0326887	-0.178681	-0.06709	-1.35616	1.29949	-0.0054826	-0.0250972	0.0124103	0.00157769	-0.137743	0.138177	FALSE	FALSE	FALSE	-0.0417944	-0.218254	0.0855543	FALSE	-0.0586861	-0.466212	0.321366	FALSE
RVBD0122	RVBD0122	NonEssential	NonEssential	5	0.29381	2.88057	-0.0162678	0.402391	-0.103627	-0.259768	2.7313	-0.0167463	0.413969	-0.0369712	-0.288339	-0.149265	-1.44269	1.24819	-0.000478513	-0.0204604	0.0210069	0.0115778	-0.119681	0.147258	FALSE	FALSE	FALSE	0.066656	-0.144443	0.309058	FALSE	-0.0285711	-0.440175	0.369118	FALSE
RVBD0123	RVBD0123	NonEssential	Essential	5	0.531354	2.13814	-1.22921	0.37901	-1.28518	-19.3653	2.97448	-0.950895	0.364605	-2.65984	-15.0293	0.83634	-0.41063	1.85943	0.278313	-0.26315	0.951361	-0.0144051	-0.117892	0.090428	FALSE	FALSE	FALSE	-1.37466	-9.43908	12.2048	FALSE	4.33597	-3.68301	11.6963	FALSE
RVBD0124	PE-PGRS2	NonEssential	NonEssential	5	0.507039	2.75541	-0.131259	0.394267	-0.400678	-1.96827	2.6175	-0.147812	0.397076	-0.436779	-2.20312	-0.1379	-1.3916	1.09772	-0.0165532	-0.206001	0.160696	0.00280927	-0.132211	0.13774	FALSE	FALSE	FALSE	-0.0361014	-2.38764	2.25749	FALSE	-0.234849	-2.79871	2.18713	FALSE
RVBD0125	pepA	NonEssential	NonEssential	7	0.186491	2.72026	-0.0147862	0.400065	-0.0880727	-0.280172	2.61773	-0.0104113	0.400607	-0.0250119	-0.160352	-0.10254	-1.16443	1.02473	0.00437486	-0.0230782	0.0335323	0.000541939	-0.14093	0.132962	FALSE	FALSE	FALSE	0.0630608	-0.136247	0.307477	FALSE	0.11982	-0.359325	0.615157	FALSE
RVBD0126	treS	NonEssential	Essential	26	0.297948	3.08141	-0.354659	0.402553	-0.734168	-5.09112	3.90802	-0.684875	0.402096	-1.38279	-9.45276	0.82662	0.50277	1.29304	-0.330216	-0.654388	-0.042805	-0.000456977	-0.134704	0.134115	TRUE	TRUE	FALSE	-0.648618	-7.69377	5.66053	FALSE	-4.36164	-7.57188	-1.22392	TRUE
RVBD0127	mak	NonEssential	NonEssential	11	0.274151	2.96814	-0.188129	0.405415	-0.433998	-2.70462	3.92318	-0.555584	0.409749	-1.38613	-7.515	0.955035	0.264493	1.70165	-0.367455	-0.629277	-0.135754	0.00433388	-0.134483	0.14334	TRUE	TRUE	FALSE	-0.952133	-5.90608	2.94111	FALSE	-4.81038	-7.85446	-2.07442	TRUE
RVBD0128	RVBD0128	NonEssential	NonEssential	10	0.277487	2.6256	-0.0707953	0.402813	-0.157144	-1.03939	2.8361	-0.0976537	0.403418	-0.23922	-1.44995	0.210505	-0.704928	1.05384	-0.0268584	-0.139629	0.0815199	0.000604919	-0.134063	0.133387	FALSE	FALSE	FALSE	-0.082076	-1.58562	1.09225	FALSE	-0.410558	-1.89209	1.10443	FALSE
RVBD0129c	fbpC	NonEssential	NonEssential	13	0.21486	2.60957	-0.0888279	0.401259	-0.233604	-1.30936	2.87337	-0.17305	0.402455	-0.30053	-2.54579	0.2638	-0.530865	1.0001	-0.0842226	-0.193573	-0.010106	0.00119645	-0.129719	0.138497	FALSE	TRUE	FALSE	-0.0669255	-2.19059	1.68285	FALSE	-1.23643	-2.34817	-0.299941	TRUE
RVBD0130	htdZ	NonEssential	NonEssential	5	0.392712	2.67184	-0.0196413	0.411424	0.0412855	-0.358325	2.63651	-0.021976	0.405239	-0.114131	-0.274884	-0.03533	-1.35387	1.22676	-0.00233464	-0.0412182	0.0298274	-0.00618443	-0.143642	0.138158	FALSE	FALSE	FALSE	-0.155417	-0.474221	0.153038	FALSE	0.0834404	-0.558194	0.682059	FALSE
RVBD0131c	fadE1	NonEssential	NonEssential	11	0.298514	2.7083	-0.00867822	0.401486	-0.0112079	-0.136177	2.60611	-0.0111121	0.401349	-0.0160346	-0.192004	-0.102185	-0.945865	0.798026	-0.00243385	-0.0186419	0.0141408	-0.000137339	-0.130894	0.138934	FALSE	FALSE	FALSE	-0.00482672	-0.165177	0.164458	FALSE	-0.0558273	-0.353643	0.231776	FALSE
RVBD0132c	fgd2	NonEssential	NonEssential	13	0.198381	2.84925	-0.0259609	0.400171	-0.0848145	-0.37165	2.7199	-0.0506128	0.400588	-0.0551109	-0.81575	-0.129355	-0.888961	0.739002	-0.0246519	-0.0687526	0.0163574	0.000416492	-0.13549	0.133703	FALSE	FALSE	FALSE	0.0297036	-0.641237	0.531127	FALSE	-0.4441	-1.05315	0.15572	FALSE
RVBD0133	RVBD0133	NonEssential	NonEssential	5	0.377155	2.62271	-0.037111	0.40308	-0.0537924	-0.552383	2.71967	-0.0505574	0.4025	-0.138659	-0.781502	0.096955	-1.17824	1.39414	-0.0134464	-0.087532	0.060062	-0.000580202	-0.139576	0.136401	FALSE	FALSE	FALSE	-0.0848667	-0.782926	0.640103	FALSE	-0.229118	-1.36204	0.85524	FALSE
RVBD0134	ephF	NonEssential	NonEssential	12	0.209614	2.68672	-0.0150683	0.403379	-0.0375999	-0.214161	2.68685	-0.0170059	0.402484	-0.0373739	-0.264218	0.00013	-0.846685	0.882446	-0.00193763	-0.0219276	0.0181827	-0.000895781	-0.135376	0.135126	FALSE	FALSE	FALSE	0.000226068	-0.251341	0.249583	FALSE	-0.0500573	-0.386738	0.252954	FALSE
RVBD0135c	RVBD0135c	NonEssential	NonEssential	4	0.167509	2.7523	-0.0256859	0.401746	-0.0923814	-0.356193	2.71298	-0.0531035	0.401683	-0.0827232	-0.790143	-0.03932	-1.54329	1.39795	-0.0274177	-0.0756774	0.0184531	-6.27e-05	-0.138445	0.134516	FALSE	FALSE	FALSE	0.0096582	-0.686051	0.518611	FALSE	-0.43395	-1.18438	0.28873	FALSE
RVBD0136	cyp138	NonEssential	NonEssential	10	0.255311	2.66493	-0.0192848	0.400596	-0.0501633	-0.256274	2.6645	-0.0273038	0.401216	-0.0367883	-0.458481	-0.000425	-0.915997	0.898766	-0.00801907	-0.0441073	0.0297856	0.000619509	-0.1345	0.140251	FALSE	FALSE	FALSE	0.013375	-0.425406	0.360539	FALSE	-0.202207	-0.776314	0.360922	FALSE
RVBD0137c	msrA	NonEssential	NonEssential	7	0.25264	2.69532	-0.0152529	0.406863	-0.00161274	-0.182773	2.61264	-0.0239197	0.402867	-0.00753977	-0.3162	-0.082685	-1.16106	0.994572	-0.00866685	-0.02775	0.010534	-0.00399586	-0.131397	0.132719	FALSE	FALSE	FALSE	-0.00592702	-0.289286	0.271829	FALSE	-0.133427	-0.491439	0.204073	FALSE
RVBD0138	RVBD0138	NonEssential	NonEssential	8	0.220139	2.6694	-0.015792	0.400708	-0.0397192	-0.259455	2.63382	-0.0202835	0.399995	-0.0362646	-0.29552	-0.035585	-1.04533	0.994988	-0.0044915	-0.0308912	0.0215206	-0.000712482	-0.139465	0.131704	FALSE	FALSE	FALSE	0.00345462	-0.306148	0.301194	FALSE	-0.0360647	-0.487303	0.393759	FALSE
RVBD0139	RVBD0139	NonEssential	NonEssential	7	0.311313	2.63143	-0.0200426	0.402228	-0.106782	-0.286027	2.68024	-0.0243966	0.401642	-0.0864723	-0.39357	0.048805	-1.05556	1.17438	-0.00435404	-0.0307927	0.0224474	-0.000586287	-0.132273	0.137129	FALSE	FALSE	FALSE	0.0203101	-0.323926	0.362508	FALSE	-0.107543	-0.547064	0.337693	FALSE
RVBD0140	RVBD0140	NonEssential	NonEssential	6	0.44253	2.65162	-0.0209991	0.403501	-0.0567245	-0.307322	2.69618	-0.0382258	0.404022	-0.104127	-0.55518	0.04456	-1.199	1.18472	-0.0172266	-0.0699062	0.0364287	0.000521392	-0.137089	0.136562	FALSE	FALSE	FALSE	-0.0474028	-0.576574	0.320018	FALSE	-0.247858	-1.02518	0.541619	FALSE
RVBD0141c	RVBD0141c	NonEssential	NonEssential	5	0.161967	2.48454	-0.00737239	0.400973	-0.0469954	-0.166158	2.68027	-0.00448016	0.400455	0.0291524	-0.11727	0.195725	-1.15818	1.47036	0.00289223	-0.0150003	0.0214356	-0.000517984	-0.134801	0.132387	FALSE	FALSE	FALSE	0.0761479	-0.0263673	0.194971	FALSE	0.0488876	-0.346099	0.45699	FALSE
RVBD0142	RVBD0142	NonEssential	NonEssential	7	0.246612	2.76987	-0.0386088	0.401231	-0.0667857	-0.589495	2.75845	-0.0522398	0.40079	-0.129649	-0.815688	-0.011425	-1.11498	1.10089	-0.0136311	-0.0686647	0.0416639	-0.00044114	-0.135994	0.132423	FALSE	FALSE	FALSE	-0.0628633	-0.82008	0.610195	FALSE	-0.226192	-0.996538	0.584244	FALSE
RVBD0143c	RVBD0143c	NonEssential	NonEssential	16	0.261756	2.61862	-0.0212535	0.400298	-0.0580015	-0.368759	2.6556	-0.0405713	0.399839	-0.0871551	-0.668211	0.036985	-0.681101	0.777144	-0.0193178	-0.0496192	0.0120387	-0.000459092	-0.137328	0.132385	FALSE	FALSE	FALSE	-0.0291536	-0.571543	0.375021	FALSE	-0.299452	-0.772183	0.128142	FALSE
RVBD0144	RVBD0144	NonEssential	NonEssential	5	0.266073	2.5583	-0.0260144	0.405005	-0.000134455	-0.431481	2.61863	-0.0255703	0.39751	-0.0636395	-0.370783	0.060325	-1.20057	1.38716	0.000444103	-0.0215172	0.0231246	-0.00749539	-0.141252	0.126264	FALSE	FALSE	FALSE	-0.0635051	-0.450402	0.32691	FALSE	0.0606986	-0.381081	0.480723	FALSE
RVBD0145	RVBD0145	NonEssential	NonEssential	7	0.2428	2.79474	-0.0375112	0.400484	-0.0730277	-0.576581	2.7832	-0.0822981	0.401689	-0.222162	-1.2468	-0.01154	-1.02559	1.09416	-0.0447869	-0.128805	0.044571	0.00120546	-0.13015	0.136883	FALSE	FALSE	FALSE	-0.149135	-1.29321	0.640669	FALSE	-0.670224	-1.87936	0.542781	FALSE
RVBD0146	RVBD0146	NonEssential	NonEssential	7	0.26245	3.12662	-0.0880295	0.399118	-0.222214	-1.27185	2.85104	-0.108038	0.400184	-0.179378	-1.58376	-0.275575	-1.45461	0.727372	-0.0200087	-0.159136	0.137406	0.0010656	-0.134063	0.132229	FALSE	FALSE	FALSE	0.0428362	-1.71213	1.643	FALSE	-0.311915	-2.36138	1.75964	FALSE
RVBD0147	RVBD0147	NonEssential	NonEssential	6	0.304601	2.57087	-0.0476996	0.401835	-0.119876	-0.659861	2.67576	-0.0610307	0.402876	-0.0672534	-0.931848	0.104885	-1.13849	1.20505	-0.0133311	-0.103021	0.0747287	0.00104057	-0.135091	0.137822	FALSE	FALSE	FALSE	0.0526222	-0.930007	0.905597	FALSE	-0.271987	-1.54237	0.995751	FALSE
RVBD0148	RVBD0148	NonEssential	NonEssential	7	0.253714	2.62383	-0.0174901	0.400886	-0.079588	-0.273909	2.63519	-0.0270716	0.402232	-0.0493149	-0.415739	0.011365	-1.08588	1.1361	-0.00958149	-0.0468185	0.0245733	0.0013457	-0.139614	0.126128	FALSE	FALSE	FALSE	0.030273	-0.372359	0.359867	FALSE	-0.14183	-0.683002	0.404036	FALSE
RVBD0149	RVBD0149	NonEssential	NonEssential	8	0.212389	2.69362	-0.0637376	0.401324	-0.163325	-0.951285	2.7617	-0.0768692	0.401968	-0.155127	-1.13481	0.06808	-0.930568	1.12223	-0.0131316	-0.103903	0.0680989	0.000644194	-0.135336	0.137552	FALSE	FALSE	FALSE	0.00819794	-1.16793	1.16051	FALSE	-0.183529	-1.37782	0.990819	FALSE
RVBD0150c	RVBD0150c	NonEssential	NonEssential	7	0.290829	2.74205	-0.0179469	0.399774	-0.0439056	-0.311932	2.7873	-0.0382164	0.400538	-0.0465102	-0.609805	0.04525	-1.04349	1.15029	-0.0202695	-0.0558632	0.0141881	0.000763632	-0.132438	0.136867	FALSE	FALSE	FALSE	-0.0026046	-0.574309	0.341973	FALSE	-0.297872	-0.868598	0.218389	FALSE
RVBD0151c	PE1	NonEssential	NonEssential	16	0.21486	2.62687	-0.0122569	0.401071	-0.0440977	-0.197399	2.66155	-0.0255447	0.400344	-0.0495996	-0.419129	0.034685	-0.708027	0.752826	-0.0132878	-0.0373846	0.0089937	-0.000727108	-0.131475	0.135616	FALSE	FALSE	FALSE	-0.00550188	-0.357404	0.236601	FALSE	-0.221729	-0.602797	0.117952	FALSE
RVBD0152c	PE2	NonEssential	NonEssential	14	0.267803	2.66718	-0.0128515	0.401552	-0.000766104	-0.225827	2.65325	-0.0119075	0.400748	-0.0383718	-0.21179	-0.01393	-0.807997	0.764231	0.000944039	-0.0144503	0.0155668	-0.000804038	-0.130691	0.140729	FALSE	FALSE	FALSE	-0.0376057	-0.233115	0.161164	FALSE	0.0140366	-0.26163	0.275433	FALSE
RVBD0153c	ptbB	NonEssential	NonEssential	5	0.385891	2.67988	-0.119508	0.395676	-0.258181	-1.79593	2.77671	-0.133298	0.394066	-0.264316	-1.9763	0.09683	-1.21355	1.31365	-0.0137903	-0.15211	0.116156	-0.00161042	-0.134838	0.124472	FALSE	FALSE	FALSE	-0.00613483	-2.32557	1.99084	FALSE	-0.18037	-2.02485	1.52545	FALSE
RVBD0154c	fadE2	NonEssential	NonEssential	8	0.203091	2.648	-0.0410187	0.400602	-0.20652	-0.644004	2.81214	-0.0769073	0.399755	-0.0975199	-1.15045	0.164135	-0.871288	1.22052	-0.0358887	-0.0856004	0.0104861	-0.000846169	-0.137036	0.133113	FALSE	FALSE	FALSE	0.109	-0.884564	0.89321	FALSE	-0.506442	-1.12155	0.125433	FALSE
RVBD0155	pntAa	NonEssential	NonEssential	7	0.238721	2.60407	-0.040431	0.403194	-0.108727	-0.669604	2.644	-0.0397249	0.402486	-0.154878	-0.640074	0.039925	-1.09443	1.09939	0.000706094	-0.0387278	0.0396555	-0.000708909	-0.135396	0.135696	FALSE	FALSE	FALSE	-0.0461512	-0.611765	0.592096	FALSE	0.0295301	-0.524009	0.622138	FALSE
RVBD0156	pntAb	Uncertain	NonEssential	9	0.450617	2.74338	-0.0198042	0.432526	-0.111364	-0.316093	2.66311	-0.0153478	0.406163	-0.0688117	-0.2152	-0.080265	-1.06507	0.955686	0.00445641	-0.0142991	0.0222036	-0.0263628	-0.165019	0.114517	FALSE	FALSE	FALSE	0.0425519	-0.200898	0.24594	FALSE	0.100894	-0.241668	0.438618	FALSE
RVBD0157	pntB	NonEssential	NonEssential	15	0.297971	2.64997	-0.0781069	0.402558	-0.246484	-1.15899	2.68834	-0.0823939	0.402464	-0.199043	-1.21119	0.038365	-0.739401	0.762769	-0.00428696	-0.0745279	0.0684987	-9.38e-05	-0.13254	0.138789	FALSE	FALSE	FALSE	0.0474417	-1.12407	1.22887	FALSE	-0.0522037	-1.01597	0.885928	FALSE
RVBD0157A	RVBD0157A	NonEssential	NonEssential	6	0.361425	2.65719	-0.04245	0.403389	-0.128968	-0.610533	2.85257	-0.0656476	0.40519	-0.0770719	-1.0317	0.19539	-0.991125	1.38449	-0.0231975	-0.0842555	0.0320484	0.00180096	-0.131397	0.139515	FALSE	FALSE	FALSE	0.0518956	-0.751707	0.800758	FALSE	-0.421171	-1.31175	0.384036	FALSE
RVBD0158	RVBD0158	NonEssential	NonEssential	5	0.336289	2.82294	-0.0642467	0.405117	-0.0540826	-0.99917	2.64024	-0.0365538	0.403602	-0.127491	-0.561029	-0.1827	-1.40346	1.15976	0.0276928	-0.0165878	0.0737399	-0.00151499	-0.145832	0.132697	FALSE	FALSE	FALSE	-0.0734084	-0.763992	0.720656	FALSE	0.438141	-0.2159	1.0713	FALSE
RVBD0159c	PE3	NonEssential	NonEssential	12	0.25295	2.63413	-0.00785918	0.401095	-0.0314409	-0.116227	2.64344	-0.0195038	0.401545	-0.026613	-0.296298	0.009305	-0.834694	0.831872	-0.0116446	-0.0337619	0.00948653	0.000449728	-0.139079	0.133206	FALSE	FALSE	FALSE	0.00482796	-0.26438	0.196091	FALSE	-0.180071	-0.557718	0.171118	FALSE
RVBD0160c	PE4	NonEssential	NonEssential	18	0.305591	2.69667	-0.0221455	0.401771	-0.0607884	-0.349227	2.59361	-0.0605781	0.400069	-0.133339	-0.906457	-0.103065	-0.758896	0.604167	-0.0384326	-0.0967279	0.0224607	-0.00170255	-0.131895	0.132797	FALSE	FALSE	FALSE	-0.0725502	-0.856731	0.459706	FALSE	-0.55723	-1.40249	0.305533	FALSE
RVBD0161	RVBD0161	NonEssential	NonEssential	6	0.250491	2.62832	-0.0275555	0.401144	-0.0211615	-0.367136	2.71382	-0.0308473	0.402439	-0.0626937	-0.492123	0.0855	-1.13651	1.28161	-0.00329183	-0.0377604	0.0321641	0.00129513	-0.136605	0.139587	FALSE	FALSE	FALSE	-0.0415322	-0.518047	0.3837	FALSE	-0.124987	-0.661896	0.433358	FALSE
RVBD0162c	adhE1	NonEssential	NonEssential	7	0.293611	2.67466	-0.00752189	0.400865	0.0138283	-0.177316	2.73416	-0.0177089	0.401787	-0.088884	-0.311746	0.059505	-1.05289	1.14517	-0.010187	-0.032762	0.0085777	0.000921632	-0.132336	0.136358	FALSE	FALSE	FALSE	-0.102712	-0.338685	0.0730649	FALSE	-0.13443	-0.536665	0.278829	FALSE
RVBD0163	RVBD0163	NonEssential	NonEssential	8	0.283659	2.81365	-0.153814	0.402507	-0.3661	-2.26836	2.98762	-0.168678	0.402887	-0.469	-2.46666	0.173975	-0.808955	1.0358	-0.0148639	-0.210359	0.159992	0.000380531	-0.13456	0.13831	FALSE	FALSE	FALSE	-0.1029	-2.68931	2.32964	FALSE	-0.198293	-2.75207	2.26443	FALSE
RVBD0164	TB18.5	Essential	Essential	63	0.856324	3.28588	-0.507118	0.429944	-0.945041	-6.91513	3.51045	-0.76377	0.415545	-2.13863	-10.4828	0.224575	-0.193732	0.397218	-0.256653	-0.499651	-0.009786	-0.0143991	-0.145371	0.115163	FALSE	TRUE	FALSE	-1.19359	-3.85597	1.46586	FALSE	-3.56769	-6.27101	-1.14793	TRUE
RVBD0165c	mce1R	NonEssential	NonEssential	6	0.238534	2.66529	-0.0145385	0.401433	0.0494335	-0.269356	2.63582	-0.0271125	0.400603	-0.0239621	-0.478282	-0.029475	-1.25303	1.10419	-0.012574	-0.0519986	0.0233827	-0.000829513	-0.135357	0.137777	FALSE	FALSE	FALSE	-0.0733956	-0.482711	0.228381	FALSE	-0.208926	-0.856695	0.403505	FALSE
RVBD0166	fadD5	NonEssential	NonEssential	13	0.271773	2.64138	-0.0339974	0.399393	-0.0696007	-0.500337	2.66107	-0.0414361	0.399261	-0.0484906	-0.644575	0.019695	-0.789144	0.823157	-0.00743871	-0.0453449	0.0307441	-0.000131956	-0.133469	0.138325	FALSE	FALSE	FALSE	0.02111	-0.658254	0.574786	FALSE	-0.144238	-0.676899	0.400756	FALSE
RVBD0167	yrbE1A	NonEssential	NonEssential	5	0.271912	2.53925	-0.0630377	0.402236	-0.190795	-0.943328	2.79679	-0.0643955	0.402187	-0.122358	-0.971084	0.25755	-1.07317	1.48177	-0.0013578	-0.0886522	0.0883659	-4.95e-05	-0.141502	0.129639	FALSE	FALSE	FALSE	0.0684371	-1.04991	1.07865	FALSE	-0.0277563	-1.27324	1.25608	FALSE
RVBD0168	yrbE1B	NonEssential	NonEssential	6	0.101408	2.71809	-0.0526962	0.400578	-0.15241	-0.771016	2.6539	-0.0574897	0.400334	-0.104116	-0.931523	-0.064195	-1.24715	1.1076	-0.00479351	-0.068797	0.0598624	-0.000243614	-0.136866	0.129926	FALSE	FALSE	FALSE	0.0482947	-0.766567	0.941921	FALSE	-0.160507	-1.14682	0.726937	FALSE
RVBD0169	mce1A	NonEssential	NonEssential	13	0.309496	2.67666	-0.0524777	0.401341	-0.169493	-0.765493	2.84177	-0.0588048	0.401409	-0.168835	-0.847935	0.165105	-0.688387	0.926928	-0.00632708	-0.0717679	0.0523112	6.79e-05	-0.135718	0.135597	FALSE	FALSE	FALSE	0.000657504	-0.939428	0.788305	FALSE	-0.0824416	-0.940583	0.773741	FALSE
RVBD0170	mce1B	NonEssential	NonEssential	10	0.150397	2.63917	-0.0749365	0.400339	-0.171674	-1.13568	2.90611	-0.0815031	0.401059	-0.200904	-1.19965	0.26694	-0.681708	1.1324	-0.00656661	-0.0939419	0.0802696	0.000720577	-0.137078	0.132763	FALSE	FALSE	FALSE	-0.0292299	-1.25292	1.21161	FALSE	-0.0639682	-1.23105	1.17354	FALSE
RVBD0171	mce1C	NonEssential	NonEssential	15	0.292612	2.6657	-0.0351629	0.40157	-0.105414	-0.54418	2.6856	-0.039078	0.401972	-0.0904754	-0.584211	0.0199	-0.728733	0.786192	-0.00391516	-0.0381309	0.0321876	0.000402309	-0.134853	0.133076	FALSE	FALSE	FALSE	0.0149384	-0.556546	0.585861	FALSE	-0.0400309	-0.560192	0.439801	FALSE
RVBD0172	mce1D	NonEssential	NonEssential	11	0.270093	2.72348	-0.0817015	0.400109	-0.279601	-1.21616	2.77489	-0.0758285	0.40069	-0.242395	-1.13289	0.051415	-0.734137	0.946869	0.00587305	-0.125551	0.129617	0.000581087	-0.128669	0.140017	FALSE	FALSE	FALSE	0.0372056	-1.34195	1.37906	FALSE	0.0832706	-1.739	1.85265	FALSE
RVBD0173	lprK	NonEssential	NonEssential	8	0.289794	2.72992	-0.0419138	0.401235	-0.220412	-0.641401	2.68894	-0.0399948	0.406118	-0.128844	-0.636056	-0.04098	-1.03666	1.00863	0.00191899	-0.0295912	0.03358	0.0048827	-0.129919	0.141105	FALSE	FALSE	FALSE	0.0915675	-0.468533	0.680414	FALSE	0.00534564	-0.449326	0.480526	FALSE
RVBD0174	mce1F	NonEssential	NonEssential	13	0.29294	2.65627	-0.0298848	0.403641	-0.141549	-0.408332	2.64975	-0.0232867	0.403255	-0.0380767	-0.393648	-0.006515	-0.800848	0.810988	0.00659808	-0.0147294	0.0281665	-0.000386137	-0.133018	0.144251	FALSE	FALSE	FALSE	0.103473	-0.252949	0.501594	FALSE	0.0146843	-0.306931	0.348459	FALSE
RVBD0175	RVBD0175	NonEssential	NonEssential	5	0.20649	2.84645	-0.0877839	0.402434	-0.261189	-1.271	2.78692	-0.110876	0.406505	-0.302403	-1.67442	-0.059525	-1.27347	1.28211	-0.0230925	-0.134879	0.0844123	0.00407084	-0.141076	0.136208	FALSE	FALSE	FALSE	-0.0412142	-1.41794	1.54372	FALSE	-0.403419	-1.91455	1.07569	FALSE
RVBD0176	RVBD0176	NonEssential	NonEssential	9	0.289035	2.67978	-0.0697478	0.402024	-0.165163	-1.03272	2.87923	-0.0720915	0.402463	-0.11973	-1.05897	0.199455	-0.797127	1.14708	-0.00234377	-0.0809894	0.0731469	0.00043868	-0.135473	0.138086	FALSE	FALSE	FALSE	0.0454329	-1.00149	1.20405	FALSE	-0.0262525	-1.08817	1.02115	FALSE
RVBD0177	RVBD0177	NonEssential	NonEssential	7	0.357078	2.74017	-0.0322526	0.40118	-0.174938	-0.519638	2.70976	-0.028365	0.401918	-0.0351585	-0.365771	-0.030405	-1.18511	1.07353	0.0038876	-0.0241973	0.0325344	0.00073865	-0.133716	0.135224	FALSE	FALSE	FALSE	0.13978	-0.284911	0.613555	FALSE	0.153867	-0.276737	0.590507	FALSE
RVBD0178	RVBD0178	NonEssential	NonEssential	5	0.133767	2.68571	-0.00681451	0.404433	0.0869713	-0.115773	2.66922	-0.0172372	0.40317	0.0105178	-0.193243	-0.016485	-1.24387	1.36379	-0.0104227	-0.0527259	0.020333	-0.00126296	-0.139148	0.13485	FALSE	FALSE	FALSE	-0.0764534	-0.330209	0.0816497	FALSE	-0.0774694	-0.735065	0.510551	FALSE
RVBD0179c	lprO	NonEssential	NonEssential	13	0.217653	2.76886	-0.0454262	0.400859	-0.215089	-0.656563	2.74112	-0.0520918	0.402654	-0.0908225	-0.807706	-0.02775	-0.825778	0.78431	-0.00666558	-0.0512776	0.0354784	0.00179515	-0.133254	0.135701	FALSE	FALSE	FALSE	0.124267	-0.673558	0.823638	FALSE	-0.151143	-0.728502	0.430728	FALSE
RVBD0180c	RVBD0180c	NonEssential	NonEssential	15	0.231626	3.27244	-0.0914699	0.398793	0.0642017	-1.35656	3.74842	-0.161266	0.398062	0.118079	-2.22178	0.475975	-0.205981	1.25129	-0.0697961	-0.17839	0.015234	-0.000731383	-0.141902	0.128725	FALSE	FALSE	FALSE	0.0538771	-1.94187	2.05964	FALSE	-0.865216	-1.92649	0.148623	FALSE
RVBD0181c	RVBD0181c	NonEssential	NonEssential	8	0.327152	2.53009	-0.0100673	0.401306	-0.0704316	-0.0737229	2.61266	-0.0302553	0.400803	-0.0622627	-0.463072	0.08257	-0.976078	1.09072	-0.0201879	-0.0512686	0.0084455	-0.00050315	-0.139233	0.129827	FALSE	FALSE	FALSE	0.00816896	-0.382828	0.261495	FALSE	-0.389349	-0.884223	0.0799403	FALSE
RVBD0182c	sigG	NonEssential	NonEssential	5	0.282016	2.81437	-0.00578781	0.401238	0.0500706	-0.106422	2.5985	-0.0177342	0.400509	-0.0181628	-0.229949	-0.215875	-1.53366	1.09897	-0.0119464	-0.0294481	0.0054663	-0.000729263	-0.14011	0.130267	FALSE	FALSE	FALSE	-0.0682334	-0.286284	0.094608	FALSE	-0.123527	-0.52119	0.306285	FALSE
RVBD0183	RVBD0183	NonEssential	NonEssential	6	0.367494	2.67393	-0.0709203	0.406758	-0.196736	-1.11155	2.7906	-0.121378	0.407655	-0.386019	-1.7598	0.116675	-1.03374	1.25248	-0.0504573	-0.216131	0.10092	0.000896454	-0.134941	0.144952	FALSE	FALSE	FALSE	-0.189283	-1.92611	1.03179	FALSE	-0.648254	-2.88664	1.52552	FALSE
RVBD0184	RVBD0184	NonEssential	NonEssential	7	0.289329	2.57105	-0.0624645	0.403876	-0.171037	-0.961848	2.67892	-0.0704442	0.403064	-0.159433	-0.987644	0.107865	-0.959131	1.21419	-0.00797971	-0.0844676	0.0645397	-0.000812203	-0.136593	0.139821	FALSE	FALSE	FALSE	0.0116044	-1.00502	1.00939	FALSE	-0.0257962	-1.09055	0.980291	FALSE
RVBD0185	RVBD0185	NonEssential	NonEssential	6	0.433856	2.77529	-0.0478849	0.448486	0.014118	-0.71996	2.59836	-0.0404305	0.415429	-0.120453	-0.527461	-0.17693	-1.32706	1.04094	0.00745439	-0.031367	0.0442277	-0.0330574	-0.190245	0.122626	FALSE	FALSE	FALSE	-0.134571	-0.669008	0.291497	FALSE	0.192499	-0.413211	0.816567	FALSE
RVBD0186	bglS	NonEssential	NonEssential	12	0.242398	2.52583	-0.0631412	0.400704	-0.187613	-0.94212	2.64973	-0.084347	0.401276	-0.193763	-1.24288	0.123895	-0.699497	0.917945	-0.0212058	-0.128891	0.0880874	0.000571605	-0.131512	0.138042	FALSE	FALSE	FALSE	-0.00615012	-1.228	1.28848	FALSE	-0.300762	-1.82447	1.22047	FALSE
RVBD0186Ac	RVBD0186Ac	Unknown	NonEssential	4	0.325715	2.70141	-0.0167479	0.405325	-0.0848827	-0.246285	2.63102	-0.0122994	0.394429	-0.0349248	-0.294916	-0.070395	-1.58011	1.22102	0.00444843	-0.0195504	0.0391661	-0.0108959	-0.139013	0.124642	FALSE	FALSE	FALSE	0.0499579	-0.0912569	0.284404	FALSE	-0.0486308	-0.810797	0.674327	FALSE
RVBD0187	RVBD0187	NonEssential	NonEssential	5	0.378647	2.63017	-0.0340255	0.403153	-0.190254	-0.456058	2.74983	-0.0704555	0.403534	-0.110852	-1.01553	0.119655	-1.11965	1.42206	-0.03643	-0.11044	0.0430214	0.000380029	-0.139935	0.136774	FALSE	FALSE	FALSE	0.0794018	-0.825546	0.777034	FALSE	-0.559474	-1.65928	0.572109	FALSE
RVBD0188	RVBD0188	NonEssential	NonEssential	7	0.514035	2.77685	-0.090436	0.406544	-0.158855	-1.33516	2.63123	-0.109338	0.407239	-0.266078	-1.59173	-0.14562	-1.13651	0.967863	-0.0189017	-0.172519	0.12517	0.000694655	-0.142195	0.138751	FALSE	FALSE	FALSE	-0.107223	-1.70115	1.24434	FALSE	-0.256571	-2.34554	1.82316	FALSE
RVBD0189c	ilvD	Essential	Essential	183	0.952496	2.42326	-0.606819	0.420545	-0.365148	-8.85635	2.77221	-0.663742	0.397822	-0.40838	-9.8927	0.34895	0.0903092	0.424349	-0.0569224	-0.163784	0.056918	-0.0227234	-0.09354	0.044236	TRUE	FALSE	FALSE	-0.0432327	-0.699715	0.57492	FALSE	-1.03635	-2.07033	-0.0234403	TRUE
RVBD0190	RVBD0190	NonEssential	NonEssential	5	0.358721	2.64395	-0.11484	0.400058	-0.501261	-1.72526	2.80991	-0.111079	0.404072	-0.277348	-1.66028	0.16596	-1.17065	1.42526	0.00376178	-0.134622	0.155175	0.00401395	-0.128306	0.141174	FALSE	FALSE	FALSE	0.223914	-1.62231	1.85335	FALSE	0.0649852	-1.80752	2.16546	FALSE
RVBD0191	RVBD0191	NonEssential	NonEssential	5	0.0277952	2.73723	-0.0166202	0.40109	-0.0281438	-0.220123	2.66037	-0.0262914	0.40091	-0.0701279	-0.456703	-0.076865	-1.32579	1.31765	-0.00967121	-0.0518539	0.0294032	-0.000180577	-0.138459	0.130442	FALSE	FALSE	FALSE	-0.041984	-0.45513	0.283378	FALSE	-0.236581	-0.88024	0.386489	FALSE
RVBD0192	RVBD0192	NonEssential	NonEssential	12	0.257562	2.62792	-0.0512882	0.402001	-0.0891016	-0.809648	2.79145	-0.0679281	0.401163	-0.101211	-1.06078	0.16353	-0.659629	0.980911	-0.0166399	-0.0763957	0.0431244	-0.000837949	-0.130815	0.140303	FALSE	FALSE	FALSE	-0.0121089	-0.973166	0.835055	FALSE	-0.251127	-1.10092	0.542661	FALSE
RVBD0193c	RVBD0193c	NonEssential	NonEssential	27	0.318216	2.71053	-0.00800035	0.401434	-0.0435195	-0.131296	2.64648	-0.0116559	0.403889	-0.0155418	-0.186408	-0.064055	-0.604174	0.526885	-0.00365558	-0.0139319	0.00511143	0.00245523	-0.137446	0.135312	FALSE	FALSE	FALSE	0.0279777	-0.127846	0.164133	FALSE	-0.0551118	-0.23302	0.122805	FALSE
RVBD0194	RVBD0194	NonEssential	NonEssential	17	0.277149	2.65443	-0.0801308	0.402218	-0.170876	-1.23152	2.6809	-0.0844037	0.402504	-0.20051	-1.24761	0.02646	-0.666418	0.668424	-0.00427298	-0.0762384	0.0689274	0.000285573	-0.135111	0.136292	FALSE	FALSE	FALSE	-0.029634	-1.28334	1.1575	FALSE	-0.0160868	-0.99645	0.894791	FALSE
RVBD0195	RVBD0195	NonEssential	NonEssential	6	0.406628	2.65833	-0.0199995	0.40096	-0.0282375	-0.31511	2.62641	-0.0271875	0.400645	-0.0256021	-0.422549	-0.031925	-1.21955	1.18142	-0.00718801	-0.0407762	0.0268652	-0.000314722	-0.135004	0.135419	FALSE	FALSE	FALSE	0.00263538	-0.417286	0.361705	FALSE	-0.107439	-0.675099	0.442668	FALSE
RVBD0196	RVBD0196	NonEssential	NonEssential	5	0.323129	2.71891	-0.0223921	0.405609	-0.0660268	-0.313366	2.65213	-0.0231378	0.406199	-0.0784056	-0.404099	-0.066775	-1.3409	1.26811	-0.000745719	-0.0353668	0.0334818	0.000590688	-0.135806	0.138739	FALSE	FALSE	FALSE	-0.0123787	-0.359168	0.317494	FALSE	-0.0907337	-0.683057	0.481669	FALSE
RVBD0197	RVBD0197	NonEssential	NonEssential	29	0.299254	2.66075	-0.0758922	0.403206	-0.16171	-1.13886	2.67062	-0.0805853	0.403781	-0.186782	-1.22405	0.009875	-0.501607	0.538667	-0.00469308	-0.0685727	0.0611425	0.000574275	-0.134101	0.138651	FALSE	FALSE	FALSE	-0.0250719	-1.10604	1.12847	FALSE	-0.0851841	-0.917605	0.737434	FALSE
RVBD0198c	zmp1	NonEssential	NonEssential	12	0.267195	2.69021	-0.0381176	0.400474	-0.159008	-0.58078	2.75492	-0.0382174	0.400769	-0.0632859	-0.599314	0.06471	-0.779617	0.91281	-9.98e-05	-0.0656917	0.0645571	0.000295395	-0.130112	0.132816	FALSE	FALSE	FALSE	0.0957223	-0.579075	0.724135	FALSE	-0.0185342	-0.933863	0.951717	FALSE
RVBD0199	RVBD0199	NonEssential	NonEssential	5	0.457552	2.54339	-0.0262488	0.410974	-0.0476196	-0.354281	2.82728	-0.0488021	0.413875	-0.0623797	-0.728625	0.283885	-1.00378	1.55583	-0.0225534	-0.0709303	0.0293418	0.00290111	-0.138521	0.141242	FALSE	FALSE	FALSE	-0.0147601	-0.586544	0.371077	FALSE	-0.374343	-1.09701	0.385519	FALSE
RVBD0200	RVBD0200	NonEssential	NonEssential	9	0.297732	2.64534	-0.101938	0.401991	-0.267421	-1.51138	2.56189	-0.112408	0.401614	-0.308494	-1.73403	-0.08345	-1.026	0.827371	-0.0104705	-0.145117	0.119431	-0.000376964	-0.139568	0.130827	FALSE	FALSE	FALSE	-0.0410729	-1.76174	1.59911	FALSE	-0.22265	-2.00305	1.67795	FALSE
RVBD0201c	RVBD0201c	NonEssential	NonEssential	6	0.430632	2.65503	-0.0680272	0.380677	-0.235862	-1.0155	2.79291	-0.107947	0.384573	-0.323526	-1.64188	0.13788	-1.07193	1.31835	-0.0399202	-0.125588	0.0312277	0.0038966	-0.121032	0.129421	FALSE	FALSE	FALSE	-0.0876639	-1.75552	1.31253	FALSE	-0.626379	-1.63113	0.223624	FALSE
RVBD0202c	mmpL11	NonEssential	NonEssential	14	0.323009	2.61422	-0.0896563	0.403111	-0.317184	-1.29683	2.93915	-0.152659	0.400106	-0.361654	-2.28332	0.32493	-0.503595	1.00663	-0.0630025	-0.158097	0.021487	-0.00300513	-0.142359	0.128241	FALSE	FALSE	FALSE	-0.0444696	-1.90183	1.65484	FALSE	-0.986485	-2.07727	0.0352428	FALSE
RVBD0203	RVBD0203	NonEssential	NonEssential	5	0.109301	2.59834	-0.00523836	0.40336	-0.00596788	-0.0748471	2.58564	-0.0761602	0.39985	-0.0942023	-1.21775	-0.01269	-1.24611	1.2324	-0.0709219	-0.115047	-0.0388349	-0.00350965	-0.139597	0.126938	FALSE	TRUE	FALSE	-0.0882344	-0.892332	0.205181	FALSE	-1.1429	-1.77618	-0.544238	TRUE
RVBD0204c	RVBD0204c	NonEssential	NonEssential	13	0.108363	2.56624	-0.223081	0.400016	-0.608698	-3.30116	3.18023	-0.309915	0.40209	-0.895337	-4.46293	0.613985	-0.169733	1.24543	-0.0868343	-0.261249	0.103752	0.00207388	-0.133846	0.132012	FALSE	FALSE	FALSE	-0.286639	-4.12821	4.00985	FALSE	-1.16176	-3.09592	0.670898	FALSE
RVBD0205	RVBD0205	NonEssential	NonEssential	16	0.216456	2.66387	-0.100986	0.401691	-0.335634	-1.49635	2.71118	-0.145766	0.402116	-0.392302	-2.15185	0.047315	-0.636584	0.758192	-0.04478	-0.169475	0.0654661	0.000425352	-0.134624	0.139081	FALSE	FALSE	FALSE	-0.056668	-2.17799	1.6037	FALSE	-0.6555	-2.18083	0.882909	FALSE
RVBD0206c	mmpL3	Essential	Essential	293	0.964381	2.61897	-0.791522	0.339678	-1.1024	-12.9916	2.85334	-1.02578	0.281331	-3.22305	-17.7223	0.23437	0.0505576	0.269342	-0.234255	-0.379665	-0.096445	-0.058347	-0.123772	0.006063	TRUE	TRUE	FALSE	-2.12065	-4.08857	-0.280008	TRUE	-4.73072	-5.85319	-3.76953	TRUE
RVBD0207c	RVBD0207c	NonEssential	Essential	6	0.345733	2.82653	-0.563032	0.398947	-1.00718	-8.29489	3.16124	-0.786201	0.397672	-1.07708	-11.4752	0.33471	-0.595325	1.04956	-0.223168	-0.780136	0.342149	-0.00127511	-0.136859	0.124653	FALSE	FALSE	FALSE	-0.0699044	-7.38143	8.38483	FALSE	-3.18034	-10.7087	5.0602	FALSE
RVBD0208c	RVBD0208c	NonEssential	NonEssential	8	0.252035	2.75506	-0.0249531	0.401054	-0.233917	-0.382929	2.65493	-0.097052	0.404376	-0.349279	-1.4463	-0.10013	-1.10644	0.934411	-0.0720989	-0.136927	-0.0080124	0.00332213	-0.136455	0.135184	FALSE	TRUE	FALSE	-0.115362	-1.24781	0.572816	FALSE	-1.06337	-1.97072	-0.214131	TRUE
RVBD0209	RVBD0209	NonEssential	NonEssential	9	0.291512	2.739	-0.0664128	0.399592	-0.171642	-0.98119	2.67684	-0.0816765	0.39978	-0.171006	-1.27552	-0.06216	-0.941364	0.940835	-0.0152637	-0.0965473	0.0714385	0.000187937	-0.132437	0.134329	FALSE	FALSE	FALSE	0.000635496	-1.25988	1.18385	FALSE	-0.294326	-1.4144	0.890482	FALSE
RVBD0210	RVBD0210	NonEssential	NonEssential	6	0.208925	2.62251	-0.0355938	0.400723	-0.0402416	-0.550346	2.75375	-0.0479601	0.399537	-0.0855069	-0.579204	0.131235	-1.043	1.25209	-0.0123663	-0.0893351	0.0623114	-0.0011863	-0.139213	0.13362	FALSE	FALSE	FALSE	-0.0452653	-0.817036	0.649397	FALSE	-0.028858	-1.15121	1.06678	FALSE
RVBD0211	pckA	NonEssential	NonEssential	18	0.273434	2.69391	-0.0589693	0.403992	-0.292706	-0.878644	2.49668	-0.0973807	0.406911	-0.286825	-1.4544	-0.19723	-0.845288	0.480104	-0.0384115	-0.108573	0.0253217	0.00291928	-0.141717	0.13662	FALSE	FALSE	FALSE	0.00588098	-1.16564	1.01751	FALSE	-0.575757	-1.4567	0.292385	FALSE
RVBD0212c	nadR	NonEssential	NonEssential	5	0.247752	2.64367	-0.012832	0.39994	0.0129846	-0.304025	2.61286	-0.0191963	0.399421	-0.0644275	-0.326152	-0.03082	-1.32179	1.22823	-0.00636432	-0.0339947	0.0168651	-0.00051892	-0.128625	0.134765	FALSE	FALSE	FALSE	-0.0774121	-0.35074	0.168931	FALSE	-0.0221275	-0.531506	0.489428	FALSE
RVBD0213c	RVBD0213c	NonEssential	NonEssential	16	0.291512	2.66348	-0.00901875	0.400445	-0.00633727	-0.141366	2.61733	-0.0185292	0.400619	-0.0250138	-0.305353	-0.046145	-0.756672	0.702136	-0.00951049	-0.0270301	0.00580948	0.000174396	-0.133068	0.133134	FALSE	FALSE	FALSE	-0.0186765	-0.267131	0.165529	FALSE	-0.163986	-0.43778	0.102027	FALSE
RVBD0214	fadD4	NonEssential	NonEssential	10	0.286749	2.64098	-0.114417	0.402695	-0.341198	-1.67302	2.60108	-0.142725	0.402794	-0.358021	-2.12169	-0.039895	-0.95326	0.803524	-0.0283077	-0.186202	0.130359	9.82e-05	-0.133132	0.138359	FALSE	FALSE	FALSE	-0.0168234	-2.34911	1.75316	FALSE	-0.448674	-2.60136	1.75572	FALSE
RVBD0215c	fadE3	NonEssential	NonEssential	7	0.317181	2.59235	-0.0127885	0.404902	-0.068709	-0.186664	2.55827	-0.0237936	0.404836	-0.0579689	-0.396547	-0.034085	-1.1317	1.05566	-0.0110051	-0.0385612	0.015687	-6.59e-05	-0.142258	0.127747	FALSE	FALSE	FALSE	0.0107401	-0.282046	0.271318	FALSE	-0.209883	-0.672227	0.253192	FALSE
RVBD0216	RVBD0216	NonEssential	NonEssential	10	0.297732	2.81561	-0.214388	0.401935	-0.601794	-3.15486	2.82409	-0.241806	0.402912	-0.642396	-3.52556	0.00848	-0.781417	0.772417	-0.0274176	-0.284543	0.208265	0.000976733	-0.134587	0.134014	FALSE	FALSE	FALSE	-0.0406021	-3.77719	3.34317	FALSE	-0.370701	-3.64713	2.94642	FALSE
RVBD0217c	lipW	NonEssential	NonEssential	7	0.219856	2.61549	-0.00212995	0.401008	0.0212163	-0.0832947	2.59833	-0.0258357	0.399847	-0.0658651	-0.444836	-0.01716	-1.08735	1.12077	-0.0237057	-0.0531298	0.00212834	-0.00116126	-0.140184	0.127498	FALSE	FALSE	FALSE	-0.0870814	-0.39744	0.0342401	FALSE	-0.361541	-0.872424	0.116441	FALSE
RVBD0218	RVBD0218	NonEssential	NonEssential	14	0.260188	2.66419	-0.0521142	0.401538	-0.100085	-0.818506	2.6301	-0.0634435	0.401849	-0.127577	-0.884192	-0.034085	-0.746187	0.763074	-0.0113293	-0.0678823	0.0443974	0.000310968	-0.138172	0.133772	FALSE	FALSE	FALSE	-0.0274926	-0.910264	0.880044	FALSE	-0.065686	-0.840536	0.681218	FALSE
RVBD0219	RVBD0219	NonEssential	NonEssential	5	0.267319	2.72758	-0.0272693	0.398452	-0.108267	-0.363588	2.68614	-0.0339109	0.402653	-0.0867751	-0.593412	-0.041435	-1.24861	1.26767	-0.00664162	-0.0388436	0.0226584	0.0042008	-0.128195	0.136131	FALSE	FALSE	FALSE	0.0214919	-0.409117	0.47522	FALSE	-0.229825	-0.734369	0.264064	FALSE
RVBD0220	lipC	NonEssential	NonEssential	10	0.261473	2.79917	-0.076711	0.400969	-0.183966	-1.16909	2.81745	-0.10066	0.40119	-0.192974	-1.54164	0.018275	-0.914769	0.849755	-0.023949	-0.139245	0.0890839	0.000221107	-0.133273	0.137294	FALSE	FALSE	FALSE	-0.00900795	-1.42159	1.3922	FALSE	-0.372558	-2.00635	1.14858	FALSE
RVBD0221	RVBD0221	NonEssential	NonEssential	8	0.270093	2.72519	-0.0167793	0.402134	-0.00732859	-0.270926	2.64488	-0.0234443	0.40095	-0.0427366	-0.376384	-0.080315	-1.10576	0.971377	-0.00666499	-0.0320338	0.0174898	-0.00118368	-0.134089	0.131234	FALSE	FALSE	FALSE	-0.035408	-0.361876	0.264297	FALSE	-0.105458	-0.542954	0.294673	FALSE
RVBD0222	echA1	NonEssential	NonEssential	9	0.236371	2.671	-0.0325495	0.400757	-0.0563949	-0.483446	2.63009	-0.0401439	0.401256	-0.0729801	-0.594386	-0.0409	-0.992017	0.93301	-0.00759441	-0.0527515	0.0373368	0.000499742	-0.134276	0.135886	FALSE	FALSE	FALSE	-0.0165852	-0.660462	0.510924	FALSE	-0.11094	-0.768198	0.539248	FALSE
RVBD0223c	RVBD0223c	NonEssential	NonEssential	13	0.305733	2.68999	-0.0211893	0.401358	-0.0358862	-0.385554	2.66596	-0.0280706	0.40183	-0.0686845	-0.4299	-0.02402	-0.816741	0.787185	-0.00688127	-0.0355763	0.0218741	0.000471407	-0.134835	0.134388	FALSE	FALSE	FALSE	-0.0327984	-0.393789	0.360825	FALSE	-0.0443459	-0.482045	0.399416	FALSE
RVBD0224c	RVBD0224c	Essential	Essential	100	0.919658	2.99422	-0.294432	0.452587	-0.422685	-3.92637	3.21597	-0.393726	0.457843	-0.19725	-5.22035	0.22175	-0.117145	0.402371	-0.0992941	-0.235924	0.04509	0.00525571	-0.11958	0.132597	FALSE	FALSE	FALSE	0.225435	-1.11593	1.68112	FALSE	-1.29397	-2.87676	0.271722	FALSE
RVBD0225	RVBD0225	Essential	Essential	95	0.870715	2.90675	-0.652164	0.396915	-0.427754	-9.71405	3.22916	-0.824336	0.372981	-0.33657	-12.5967	0.322405	0.0283682	0.472975	-0.172172	-0.374342	0.025996	-0.0239339	-0.108817	0.062937	TRUE	FALSE	FALSE	0.0911834	-0.961929	1.09827	FALSE	-2.88264	-4.92587	-0.908806	TRUE
RVBD0226c	RVBD0226c	Essential	Essential	176	0.924957	3.22831	-0.437691	0.445182	-0.54129	-5.90223	3.62258	-0.532789	0.419624	-0.750391	-7.33571	0.39427	0.192322	0.560233	-0.0950979	-0.251091	0.059613	-0.0255582	-0.140495	0.089547	TRUE	FALSE	FALSE	-0.209102	-1.06429	0.615572	FALSE	-1.43348	-2.60843	-0.278238	TRUE
RVBD0227c	RVBD0227c	Essential	Essential	98	0.981679	2.78815	-1.04429	0.386401	-7.06044	-14.4362	3.06628	-1.47715	0.380802	-10.8544	-20.0068	0.27813	-0.00610592	0.352069	-0.432859	-0.645808	-0.22451	-0.00559955	-0.139576	0.132749	FALSE	TRUE	FALSE	-3.79392	-6.74374	-0.704669	TRUE	-5.57058	-7.46681	-3.85147	TRUE
RVBD0228	RVBD0228	Essential	Essential	155	0.989758	2.9356	-0.348024	0.604356	0.00350277	-3.41315	3.24483	-0.464357	0.575433	0.00574044	-4.85137	0.30923	0.0216232	0.446103	-0.116332	-0.224515	-0.008657	-0.0289237	-0.111973	0.058825	TRUE	TRUE	FALSE	0.00223767	-0.114465	0.0954933	FALSE	-1.43822	-2.09557	-0.811427	TRUE
RVBD0229Ac	RVBD0229Ac	Unknown	NonEssential	2	0.0180588	2.63514	-0.0493806	0.394448	-0.156636	-0.864304	2.6822	-0.0530795	0.401954	-0.215051	-0.774226	0.047055	-1.98407	2.02952	-0.00369894	-0.129945	0.0763009	0.00750654	-0.123107	0.140259	FALSE	FALSE	FALSE	-0.0584143	-0.715727	0.743326	FALSE	0.0900777	-1.794	1.59581	FALSE
RVBD0229c	RVBD0229c	NonEssential	NonEssential	7	0.394414	2.57688	-0.0603132	0.396912	-0.145602	-0.906685	2.88822	-0.104539	0.397764	-0.200153	-1.53282	0.31133	-0.817621	1.38101	-0.0442258	-0.134357	0.0391294	0.000851806	-0.131989	0.131773	FALSE	FALSE	FALSE	-0.0545509	-1.58288	1.06991	FALSE	-0.626138	-1.8366	0.518312	FALSE
RVBD0230c	php	NonEssential	NonEssential	9	0.245033	2.75626	-0.0275193	0.399402	-0.0804585	-0.449345	2.59081	-0.0320141	0.400607	-0.117682	-0.470028	-0.16546	-1.13979	0.781771	-0.00449479	-0.0337465	0.0243169	0.00120498	-0.132297	0.134611	FALSE	FALSE	FALSE	-0.0372238	-0.473363	0.448143	FALSE	-0.0206825	-0.464748	0.420346	FALSE
RVBD0231	fadE4	NonEssential	NonEssential	21	0.29547	2.60645	-0.0675052	0.40332	-0.177419	-1.01422	2.69375	-0.0755377	0.402598	-0.194553	-1.12112	0.087305	-0.544765	0.706785	-0.00803258	-0.0684806	0.0598925	-0.000722499	-0.138313	0.13458	FALSE	FALSE	FALSE	-0.0171335	-1.06338	1.02004	FALSE	-0.106898	-0.954528	0.715113	FALSE
RVBD0232	RVBD0232	NonEssential	NonEssential	12	0.30633	2.62701	-0.0226074	0.403162	-0.0324811	-0.346529	2.69292	-0.0370806	0.408543	-0.088306	-0.554888	0.065915	-0.830638	0.854012	-0.0144732	-0.0408812	0.0117263	0.00538192	-0.133401	0.138028	FALSE	FALSE	FALSE	-0.0558249	-0.513368	0.325941	FALSE	-0.208359	-0.605621	0.178265	FALSE
RVBD0233	nrdB	NonEssential	NonEssential	11	0.251328	2.58458	-0.0440862	0.402044	-0.0892264	-0.646446	2.61984	-0.0541247	0.401686	-0.0841318	-0.813432	0.03526	-0.810758	0.920558	-0.0100385	-0.0589205	0.0391589	-0.000358089	-0.138332	0.139029	FALSE	FALSE	FALSE	0.00509465	-0.819611	0.691526	FALSE	-0.166985	-0.84006	0.525322	FALSE
RVBD0234c	gabD1	NonEssential	NonEssential	15	0.218475	2.70083	-0.0224001	0.399373	-0.0358709	-0.329462	2.63548	-0.0212949	0.398342	-0.0346059	-0.368221	-0.06535	-0.816026	0.668473	0.00110523	-0.0247547	0.0272123	-0.00103143	-0.137975	0.130121	FALSE	FALSE	FALSE	0.00126508	-0.349715	0.364923	FALSE	-0.0387592	-0.435134	0.345868	FALSE
RVBD0235c	RVBD0235c	NonEssential	NonEssential	23	0.287391	2.65247	-0.0303587	0.399363	-0.0414989	-0.463169	2.68629	-0.0377192	0.40119	-0.0845513	-0.556715	0.033825	-0.584817	0.636343	-0.00736049	-0.0352713	0.0219677	0.00182727	-0.129309	0.132607	FALSE	FALSE	FALSE	-0.0430524	-0.553112	0.485116	FALSE	-0.0935464	-0.476913	0.289293	FALSE
RVBD0236A	RVBD0236A	NonEssential	Essential	4	0.305993	3.26458	-0.912336	0.371607	-1.59401	-13.6946	3.42464	-1.20652	0.366678	-1.46708	-18.2049	0.160065	-0.612915	0.929028	-0.294187	-0.866208	0.256656	-0.00492914	-0.111543	0.101028	FALSE	FALSE	FALSE	0.126931	-10.1641	11.2951	FALSE	-4.51024	-10.5106	1.3552	FALSE
RVBD0236c	aftD	Essential	Essential	495	0.979416	3.26903	-0.636397	0.473909	-0.351782	-8.20116	3.62993	-0.730648	0.383737	-0.731916	-10.7829	0.3609	0.161751	0.367451	-0.0942508	-0.181854	-0.004611	-0.0901716	-0.140723	-0.037398	TRUE	TRUE	TRUE	-0.380134	-0.868864	0.0769481	FALSE	-2.58175	-3.27699	-1.95195	TRUE
RVBD0237	lpqI	NonEssential	NonEssential	7	0.242591	3.03428	-0.0345828	0.40283	0.114414	-0.550478	2.77335	-0.0361997	0.399968	0.0373805	-0.600259	-0.260925	-1.35138	0.823684	-0.00161691	-0.0403668	0.0338485	-0.00286189	-0.142639	0.127122	FALSE	FALSE	FALSE	-0.0770337	-0.607081	0.461077	FALSE	-0.049781	-0.613504	0.488762	FALSE
RVBD0238	RVBD0238	NonEssential	NonEssential	7	0.214307	3.67495	-0.27095	0.398842	-0.514238	-3.8021	4.51155	-0.340013	0.396353	-0.174818	-4.59072	0.836605	-0.0339186	1.83626	-0.0690637	-0.246262	0.170598	-0.00248928	-0.13307	0.130142	FALSE	FALSE	FALSE	0.33942	-3.10557	5.31404	FALSE	-0.78862	-2.7381	1.49004	FALSE
RVBD0240	vapC24	NonEssential	NonEssential	9	0.250391	2.711	-0.00856532	0.402329	0.0208713	-0.201313	2.57782	-0.0131419	0.401808	-0.0472728	-0.209505	-0.13317	-1.11779	0.82746	-0.00457663	-0.0197094	0.0113041	-0.000520339	-0.137994	0.133995	FALSE	FALSE	FALSE	-0.0681441	-0.255548	0.0928781	FALSE	-0.00819176	-0.314194	0.328781	FALSE
RVBD0241c	htdX	NonEssential	NonEssential	6	0.251075	2.76419	-0.074271	0.398308	-0.0853724	-1.13888	2.65624	-0.0504314	0.398799	-0.0618484	-0.830043	-0.10796	-1.23827	1.01006	0.0238396	-0.0333116	0.0852226	0.000490907	-0.132518	0.133829	FALSE	FALSE	FALSE	0.023524	-0.88551	1.14253	FALSE	0.308841	-0.482461	1.14207	FALSE
RVBD0242c	fabG4	NonEssential	NonEssential	8	0.20162	2.64934	-0.148594	0.402011	-0.393031	-2.22459	2.61528	-0.109008	0.403173	-0.246248	-1.62318	-0.034055	-0.969966	0.960544	0.0395863	-0.062256	0.159238	0.00116182	-0.141233	0.134901	FALSE	FALSE	FALSE	0.146783	-1.59344	2.2938	FALSE	0.60141	-0.809049	2.04791	FALSE
RVBD0243	fadA2	NonEssential	NonEssential	7	0.39174	2.6576	-0.0463087	0.410933	-0.118569	-0.654483	2.68342	-0.0397695	0.412764	-0.0896458	-0.598881	0.025825	-1.07602	1.09011	0.0065392	-0.0248074	0.0393136	0.0018318	-0.13967	0.145672	FALSE	FALSE	FALSE	0.0289233	-0.50658	0.592384	FALSE	0.0556012	-0.417467	0.567737	FALSE
RVBD0244c	fadE5	NonEssential	NonEssential	14	0.28937	2.61913	-0.054654	0.400572	-0.169226	-0.800093	2.65123	-0.0617428	0.402348	-0.175596	-0.913366	0.032095	-0.703622	0.795469	-0.00708875	-0.0590532	0.0457116	0.00177536	-0.137557	0.135932	FALSE	FALSE	FALSE	-0.00637002	-0.854158	0.869439	FALSE	-0.113273	-0.804404	0.621415	FALSE
RVBD0245	RVBD0245	NonEssential	NonEssential	6	0.366316	2.95272	-0.119285	0.403179	-0.315222	-1.77064	3.03734	-0.14699	0.403532	-0.236817	-2.13168	0.08462	-0.853735	1.29158	-0.0277047	-0.210804	0.156429	0.000353784	-0.137052	0.134108	FALSE	FALSE	FALSE	0.0784053	-2.19576	2.02906	FALSE	-0.361033	-2.82382	2.13094	FALSE
RVBD0246	RVBD0246	NonEssential	NonEssential	11	0.270976	2.68939	-0.07245	0.402082	-0.174635	-1.12511	2.85548	-0.093601	0.401348	-0.203628	-1.4014	0.166095	-0.702265	0.972217	-0.021151	-0.119029	0.0753231	-0.000733746	-0.136374	0.135508	FALSE	FALSE	FALSE	-0.0289931	-1.37296	1.26757	FALSE	-0.276287	-1.61046	1.06894	FALSE
RVBD0247c	RVBD0247c	NonEssential	NonEssential	8	0.237078	2.68138	-0.00290609	0.401804	0.0636956	-0.0663851	2.84021	-0.00762833	0.400566	-0.106474	-0.125251	0.15883	-0.929283	1.20054	-0.00472225	-0.0242031	0.00680127	-0.00123807	-0.134825	0.134015	FALSE	FALSE	FALSE	-0.170169	-0.276833	-0.0947731	TRUE	-0.0588662	-0.404306	0.262588	FALSE
RVBD0248c	RVBD0248c	NonEssential	NonEssential	6	0.318216	2.62896	-0.0176714	0.401245	-0.0106427	-0.292758	2.82642	-0.0137075	0.401293	-0.176817	-0.201077	0.19746	-1.02804	1.35048	0.00396386	-0.0376298	0.0456491	4.84e-05	-0.133197	0.136785	FALSE	FALSE	FALSE	-0.166174	-0.434594	0.154919	FALSE	0.0916809	-0.578911	0.770436	FALSE
RVBD0249c	RVBD0249c	NonEssential	NonEssential	16	0.243489	2.71868	-0.0116295	0.400895	0.0406385	-0.175541	2.7805	-0.00436358	0.400456	-0.135416	-0.0425266	0.061825	-0.663668	0.803011	0.00726587	-0.00735922	0.0226086	-0.000439139	-0.138743	0.134695	FALSE	FALSE	FALSE	-0.176055	-0.276187	-0.00121476	TRUE	0.133014	-0.131844	0.397134	FALSE
RVBD0250c	RVBD0250c	NonEssential	NonEssential	4	0.235419	2.74471	-0.0312667	0.407281	-0.0335741	-0.501669	2.60311	-0.0279964	0.414566	-0.0972709	-0.388312	-0.141605	-1.54954	1.31707	0.00327034	-0.0271466	0.0360232	0.00728552	-0.128305	0.149453	FALSE	FALSE	FALSE	-0.0636969	-0.390744	0.331027	FALSE	0.113357	-0.391723	0.714451	FALSE
RVBD0251c	hsp	NonEssential	NonEssential	8	0.239153	2.73154	-0.00991946	0.399961	-0.163906	-0.23656	2.763	-0.0205179	0.401793	-0.0234536	-0.334684	0.03146	-1.01625	1.07661	-0.0105984	-0.0402374	0.0194436	0.001832	-0.133566	0.135351	FALSE	FALSE	FALSE	0.140453	-0.173096	0.371858	FALSE	-0.0981241	-0.60122	0.406767	FALSE
RVBD0252	nirB	NonEssential	NonEssential	9	0.319737	2.73613	-0.0268968	0.400818	-0.0352289	-0.468146	2.64439	-0.0380024	0.400748	-0.038652	-0.610769	-0.091735	-0.996432	0.944501	-0.0111056	-0.0482982	0.0271383	-6.98e-05	-0.137281	0.131333	FALSE	FALSE	FALSE	-0.00342307	-0.549854	0.471491	FALSE	-0.142623	-0.709959	0.434858	FALSE
RVBD0253	nirD	NonEssential	NonEssential	6	0.173768	2.8348	-0.0272004	0.401143	0.00828928	-0.439207	2.63964	-0.024184	0.400223	-0.0667094	-0.433323	-0.19517	-1.39067	0.98017	0.00301643	-0.0267372	0.0315307	-0.000919988	-0.137421	0.131492	FALSE	FALSE	FALSE	-0.0749987	-0.450056	0.356437	FALSE	0.0058833	-0.463752	0.491156	FALSE
RVBD0254c	cobU	NonEssential	NonEssential	6	0.411712	2.77679	-0.0300031	0.412484	-0.0278471	-0.479209	2.61632	-0.038603	0.411636	-0.0943093	-0.560726	-0.16047	-1.3241	1.0678	-0.00859989	-0.0441833	0.0276617	-0.00084831	-0.148976	0.139218	FALSE	FALSE	FALSE	-0.0664622	-0.521542	0.371804	FALSE	-0.0815163	-0.676152	0.495262	FALSE
RVBD0255c	cobQ1	NonEssential	NonEssential	12	0.289011	2.67245	-0.0308387	0.401871	-0.0916149	-0.487076	2.61163	-0.0488456	0.401792	-0.109612	-0.767457	-0.060825	-0.922574	0.772116	-0.0180069	-0.0642716	0.0298057	-7.9e-05	-0.140642	0.126789	FALSE	FALSE	FALSE	-0.0179974	-0.700823	0.56692	FALSE	-0.280382	-0.937225	0.368648	FALSE
RVBD0256c	PPE2	NonEssential	NonEssential	10	0.112512	2.92204	-0.0127905	0.400942	-0.139928	-0.207881	2.58785	-0.0314272	0.40082	-0.0631103	-0.46248	-0.334195	-1.25901	0.560643	-0.0186367	-0.0422336	0.0041906	-0.000121633	-0.132526	0.137628	FALSE	FALSE	FALSE	0.0768178	-0.324422	0.360941	FALSE	-0.254599	-0.632604	0.10642	FALSE
RVBD0257	RVBD0257	NonEssential	NonEssential	7	0.318216	2.58822	-0.0307615	0.401069	-0.0842209	-0.554109	2.67789	-0.0426914	0.401814	-0.0472735	-0.676279	0.089675	-1.03624	1.12848	-0.0119298	-0.0602993	0.0359801	0.000745167	-0.13696	0.12781	FALSE	FALSE	FALSE	0.0369474	-0.604535	0.540828	FALSE	-0.12217	-0.864757	0.5627	FALSE
RVBD0258c	RVBD0258c	NonEssential	NonEssential	8	0.199511	2.80666	-0.119165	0.400851	-0.268132	-1.7759	2.95785	-0.112877	0.40013	-0.291392	-1.64699	0.151195	-0.533648	1.34543	0.00628792	-0.196177	0.213714	-0.000721624	-0.138429	0.131546	FALSE	FALSE	FALSE	-0.0232596	-2.3094	1.80528	FALSE	0.128911	-2.78389	2.86878	FALSE
RVBD0259c	RVBD0259c	NonEssential	NonEssential	11	0.279754	2.59572	-0.0166327	0.40106	-0.0199772	-0.32454	2.61097	-0.0188564	0.402799	-0.0246536	-0.278427	0.01525	-0.89789	0.874818	-0.00222368	-0.019485	0.0161633	0.00173936	-0.134187	0.137521	FALSE	FALSE	FALSE	-0.00467635	-0.305304	0.248287	FALSE	0.046113	-0.266219	0.362284	FALSE
RVBD0260c	RVBD0260c	NonEssential	NonEssential	7	0.271051	2.70216	-0.013791	0.405178	-0.0487603	-0.211007	2.59513	-0.0276416	0.401651	-0.054365	-0.435057	-0.107035	-1.18788	1.01579	-0.0138505	-0.03412	0.0072705	-0.00352658	-0.144247	0.136583	FALSE	FALSE	FALSE	-0.0056047	-0.343132	0.264579	FALSE	-0.22405	-0.581365	0.110479	FALSE
RVBD0261c	narK3	NonEssential	NonEssential	20	0.233248	2.63209	-0.0362638	0.400846	-0.107358	-0.524279	2.8024	-0.0519899	0.400564	-0.100697	-0.798227	0.17031	-0.515116	0.779981	-0.0157261	-0.0554784	0.0231654	-0.000282093	-0.136477	0.128662	FALSE	FALSE	FALSE	0.00666056	-0.725656	0.597328	FALSE	-0.273948	-0.835584	0.230841	FALSE
RVBD0262c	aac	NonEssential	NonEssential	5	0.160118	2.7238	-0.0175398	0.400651	-0.0166781	-0.340027	2.68309	-0.0267189	0.401583	-0.0166333	-0.480446	-0.040705	-1.29717	1.24411	-0.00917906	-0.0728952	0.0394914	0.000931472	-0.131863	0.141121	FALSE	FALSE	FALSE	4.48e-05	-0.404076	0.399452	FALSE	-0.14042	-1.09551	0.671672	FALSE
RVBD0263c	RVBD0263c	NonEssential	NonEssential	6	0.487137	2.6917	-0.0143631	0.403858	0.0387659	-0.257483	2.66021	-0.0203454	0.416043	-0.0568726	-0.336747	-0.031485	-1.23223	1.16811	-0.00598235	-0.026755	0.0141899	0.0121853	-0.137447	0.146311	FALSE	FALSE	FALSE	-0.0956385	-0.351483	0.117127	FALSE	-0.0792638	-0.457399	0.340871	FALSE
RVBD0264c	RVBD0264c	NonEssential	NonEssential	5	0.283643	2.62527	-0.019166	0.401903	-0.109622	-0.295592	2.60964	-0.0107358	0.405492	0.0251881	-0.204165	-0.01562	-1.37785	1.21257	0.00843026	-0.0254305	0.0463744	0.00358903	-0.137492	0.13714	FALSE	FALSE	FALSE	0.13481	-0.0651229	0.425541	FALSE	0.0914272	-0.494075	0.71425	FALSE
RVBD0265c	RVBD0265c	NonEssential	NonEssential	11	0.309618	2.88315	-0.0777169	0.401228	-0.106896	-1.1916	2.90004	-0.170572	0.400939	-0.338048	-2.49335	0.01689	-0.907278	0.740393	-0.0928547	-0.285836	0.0921128	-0.000288878	-0.138732	0.133266	FALSE	FALSE	FALSE	-0.231153	-2.71452	1.35616	FALSE	-1.30175	-4.12282	1.1552	FALSE
RVBD0266c	oplA	NonEssential	NonEssential	24	0.318216	2.60038	-0.0357711	0.401428	-0.124905	-0.53178	2.6309	-0.0394147	0.401674	-0.0888287	-0.639429	0.03052	-0.563384	0.59285	-0.0036436	-0.0449962	0.0381763	0.000246169	-0.132849	0.133189	FALSE	FALSE	FALSE	0.0360765	-0.580997	0.58372	FALSE	-0.107649	-0.713235	0.45815	FALSE
RVBD0267	narU	NonEssential	NonEssential	27	0.304067	2.74895	-0.04233	0.402012	-0.0868705	-0.617744	2.75619	-0.065286	0.401329	-0.0959085	-1.02119	0.00724	-0.532887	0.581208	-0.0229559	-0.0691338	0.0178137	-0.00068291	-0.132834	0.135846	FALSE	FALSE	FALSE	-0.00903796	-0.900838	0.702075	FALSE	-0.40345	-0.968795	0.138088	FALSE
RVBD0268c	RVBD0268c	NonEssential	NonEssential	2	0.0274632	2.79226	-0.0330746	0.400307	0.0248866	-0.516105	2.52953	-0.0150194	0.398149	-0.0561126	-0.209971	-0.26273	-2.26551	1.87572	0.0180551	-0.0937144	0.170775	-0.00215858	-0.134315	0.13358	FALSE	FALSE	FALSE	-0.0809992	-0.353112	0.398247	FALSE	0.306134	-1.56952	2.35606	FALSE
RVBD0269c	RVBD0269c	NonEssential	NonEssential	7	0.278792	2.67464	-0.0182923	0.400582	-0.0228771	-0.264781	2.62896	-0.038811	0.40098	-0.0766901	-0.579238	-0.045685	-1.12911	1.04025	-0.0205187	-0.0680536	0.0263051	0.000398106	-0.13704	0.133	FALSE	FALSE	FALSE	-0.0538131	-0.642555	0.349831	FALSE	-0.314457	-1.04396	0.392937	FALSE
RVBD0270	fadD2	NonEssential	NonEssential	13	0.257076	2.71474	-0.0548838	0.399647	-0.136094	-0.84967	2.51499	-0.0870051	0.398815	-0.184926	-1.32397	-0.19975	-0.935469	0.637359	-0.0321213	-0.0878362	0.0169961	-0.000831447	-0.135939	0.132308	FALSE	FALSE	FALSE	-0.0488314	-1.21413	1.02593	FALSE	-0.474301	-1.08852	0.120605	FALSE
RVBD0271c	fadE6	NonEssential	NonEssential	14	0.271791	2.59916	-0.0255921	0.400981	-0.0593749	-0.391077	2.6314	-0.025213	0.400043	-0.0879599	-0.377691	0.03225	-0.741551	0.838676	0.000379066	-0.0319895	0.0338953	-0.000938037	-0.138656	0.133153	FALSE	FALSE	FALSE	-0.028585	-0.46365	0.375975	FALSE	0.0133856	-0.486105	0.499584	FALSE
RVBD0272c	RVBD0272c	NonEssential	NonEssential	8	0.0974559	2.68913	-0.0145484	0.400022	-0.0329239	-0.26643	2.74038	-0.0267593	0.399921	-0.0786105	-0.438482	0.05125	-1.06152	1.04767	-0.0122109	-0.0368328	0.0125308	-0.000100853	-0.137383	0.137738	FALSE	FALSE	FALSE	-0.0456867	-0.37883	0.244284	FALSE	-0.172052	-0.555239	0.241439	FALSE
RVBD0273c	RVBD0273c	NonEssential	NonEssential	6	0.15978	2.69315	-0.0245947	0.400924	-0.0295299	-0.339827	2.61993	-0.0142876	0.40019	-0.0244239	-0.260277	-0.073225	-1.3035	1.09838	0.0103071	-0.0280281	0.050231	-0.000734249	-0.138966	0.126926	FALSE	FALSE	FALSE	0.00510601	-0.330026	0.375906	FALSE	0.0795495	-0.549288	0.714115	FALSE
RVBD0274	RVBD0274	NonEssential	NonEssential	12	0.223457	2.68346	-0.051975	0.400797	-0.0655769	-0.826754	2.71434	-0.0628288	0.400663	-0.114202	-0.944649	0.030885	-0.814368	0.803661	-0.0108538	-0.0765712	0.0590951	-0.000134508	-0.137479	0.134827	FALSE	FALSE	FALSE	-0.048625	-1.00278	0.790535	FALSE	-0.117895	-1.06288	0.846393	FALSE
RVBD0275c	RVBD0275c	NonEssential	NonEssential	6	0.402124	2.8853	-0.00298877	0.394824	0.000535925	-0.102629	2.57768	-0.00114883	0.403802	0.0391184	-0.0715745	-0.307615	-1.4565	1.01031	0.00183994	-0.00341637	0.00936302	0.00897759	-0.131289	0.144201	FALSE	FALSE	FALSE	0.0385825	0.0108427	0.0798239	TRUE	0.0310549	-0.248918	0.299654	FALSE
RVBD0276	RVBD0276	NonEssential	NonEssential	5	0.373272	2.7677	-0.0084599	0.406775	0.00705527	-0.187526	2.67084	-0.00328854	0.401425	0.0262923	-0.0339364	-0.096865	-1.3258	1.18473	0.00517135	-0.00607281	0.0159639	-0.00534989	-0.147294	0.126289	FALSE	FALSE	FALSE	0.019237	-0.063053	0.143367	FALSE	0.153589	-0.184143	0.491108	FALSE
RVBD0277Ac	RVBD0277Ac	Unknown	NonEssential	2	0.00171847	2.7766	-0.0162184	0.408259	-0.148785	-0.228026	2.83359	-0.0194402	0.404818	0.0325513	-0.30279	0.05699	-2.03396	2.11955	-0.00322184	-0.111881	0.104952	-0.00344064	-0.145305	0.140174	FALSE	FALSE	FALSE	0.181336	-0.015825	0.335233	FALSE	-0.0747638	-1.96991	1.06532	FALSE
RVBD0277c	vapC25	NonEssential	NonEssential	6	0.225914	2.60826	-0.00247829	0.400708	0.041653	-0.0679185	2.61975	-0.00406964	0.402348	-0.015185	-0.0357044	0.011485	-1.14668	1.1705	-0.00159135	-0.0107731	0.00635482	0.00163954	-0.139335	0.135244	FALSE	FALSE	FALSE	-0.056838	-0.124779	-0.0106827	TRUE	0.0322141	-0.276529	0.336432	FALSE
RVBD0278c	PE-PGRS3	NonEssential	NonEssential	10	0.282838	2.57293	-0.0483356	0.402443	-0.149832	-0.66774	2.61511	-0.0510385	0.402882	-0.182292	-0.802327	0.042185	-0.841978	0.952824	-0.00270292	-0.0582614	0.055416	0.000438566	-0.133575	0.135716	FALSE	FALSE	FALSE	-0.03246	-0.852263	0.709391	FALSE	-0.134587	-0.911157	0.694988	FALSE
RVBD0279c	PE-PGRS4	NonEssential	NonEssential	7	0.246014	2.72646	-0.0771502	0.400447	-0.141504	-1.14653	2.55817	-0.0699821	0.399807	-0.140611	-1.07577	-0.16829	-1.21562	0.928411	0.00716806	-0.10673	0.118026	-0.000640243	-0.138117	0.131446	FALSE	FALSE	FALSE	0.000892177	-1.25176	1.3124	FALSE	0.0707621	-1.50244	1.68306	FALSE
RVBD0280	PPE3	NonEssential	NonEssential	5	0.215261	2.84572	-0.0354873	0.400283	-0.22047	-0.549669	2.83765	-0.0541371	0.399825	-0.0582369	-0.821283	-0.008065	-1.29783	1.31043	-0.0186498	-0.08133	0.0406063	-0.00045759	-0.131238	0.135786	FALSE	FALSE	FALSE	0.162233	-0.68286	0.761419	FALSE	-0.271613	-1.19569	0.580181	FALSE
RVBD0281	RVBD0281	NonEssential	NonEssential	6	0.169552	2.80039	-0.0831566	0.400278	-0.175807	-1.21263	2.79984	-0.0851614	0.401067	-0.161	-1.25964	-0.00055	-1.16711	1.12041	-0.00200479	-0.12306	0.116172	0.000788843	-0.129092	0.138086	FALSE	FALSE	FALSE	0.014807	-1.43146	1.36883	FALSE	-0.0470153	-1.78636	1.58489	FALSE
RVBD0282	eccA3	Essential	Essential	159	0.947121	2.40012	-0.549597	0.379571	-1.12166	-8.45139	2.95282	-0.57739	0.33628	-1.61391	-9.20918	0.5527	0.229717	0.61141	-0.0277931	-0.154057	0.104651	-0.0432905	-0.147799	0.061754	TRUE	FALSE	FALSE	-0.492252	-1.72996	0.703091	FALSE	-0.757795	-1.65007	0.135499	FALSE
RVBD0283	eccB3	Essential	Essential	155	0.998357	2.38967	-0.625842	0.41783	-0.809799	-9.11592	3.01486	-0.577188	0.335712	-1.13962	-9.30409	0.62519	0.318351	0.706093	0.0486547	-0.09693	0.189143	-0.0821179	-0.174222	0.008284	TRUE	FALSE	FALSE	-0.329821	-1.40412	0.646184	FALSE	-0.188168	-1.40632	0.936142	FALSE
RVBD0284	eccC3	Essential	Essential	395	0.970818	2.38293	-0.564074	0.432236	-0.695375	-8.0556	3.01471	-0.569636	0.385427	-0.976295	-8.56384	0.63178	0.38089	0.631893	-0.00556242	-0.093735	0.084911	-0.04681	-0.111494	0.024035	TRUE	FALSE	FALSE	-0.280921	-0.884861	0.258914	FALSE	-0.508237	-1.12864	0.108621	FALSE
RVBD0285	PE5	Essential	NonEssential	9	0.732249	2.47399	-0.47856	0.362606	-0.00161807	-7.71228	2.85708	-0.438264	0.369938	-0.0845491	-6.88628	0.383085	-0.524887	1.18163	0.040296	-0.047908	0.131474	0.00733111	-0.059585	0.07635	FALSE	FALSE	FALSE	-0.082931	-0.118713	-0.0353155	TRUE	0.826005	-0.677566	2.18637	FALSE
RVBD0286	PPE4	Essential	Essential	145	0.966003	2.25161	-0.596077	0.448043	-0.541644	-8.34678	2.89743	-0.597016	0.428202	-0.79666	-8.43485	0.64582	0.332058	0.724268	-0.000939781	-0.095968	0.100757	-0.0198405	-0.09895	0.057124	TRUE	FALSE	FALSE	-0.255016	-1.02495	0.450609	FALSE	-0.0880666	-0.97708	0.746542	FALSE
RVBD0287	esxG	Essential	Essential	25	0.615653	2.34928	-0.587526	0.422991	-0.488061	-8.49205	2.90546	-0.572194	0.405574	-0.517508	-8.408	0.55618	-0.092502	0.890104	0.0153324	-0.231728	0.251299	-0.0174172	-0.141408	0.102457	FALSE	FALSE	FALSE	-0.0294467	-1.24939	1.27975	FALSE	0.0840472	-2.42406	2.54542	FALSE
RVBD0288	esxH	Essential	NonEssential	12	0.49729	2.66469	-0.490723	0.461196	-0.176123	-6.54338	2.72018	-0.379241	0.415622	-0.231371	-5.40464	0.05549	-0.791127	0.883123	0.111483	-0.258486	0.478167	-0.0455734	-0.164348	0.066745	FALSE	FALSE	FALSE	-0.0552477	-0.698405	0.312085	FALSE	1.13875	-3.22191	5.40344	FALSE
RVBD0289	espG3	Essential	Essential	85	0.952496	2.48708	-0.565195	0.449251	-0.581314	-7.81061	2.94915	-0.601546	0.447418	-0.436551	-8.2452	0.46207	0.0618325	0.605019	-0.036351	-0.156656	0.07934	-0.00183251	-0.084615	0.082659	TRUE	FALSE	FALSE	0.144764	-0.466492	0.787812	FALSE	-0.434588	-1.49	0.56466	FALSE
RVBD0290	eccD3	Essential	Essential	195	0.970818	2.51723	-0.5788	0.471047	-0.754603	-7.68281	3.01873	-0.551958	0.434434	-0.864977	-7.65205	0.5015	0.210735	0.571931	0.026842	-0.086093	0.145482	-0.0366135	-0.124114	0.049335	TRUE	FALSE	FALSE	-0.110374	-0.704679	0.540361	FALSE	0.0307562	-0.779423	0.789455	FALSE
RVBD0291	mycP3	Essential	Essential	98	0.920317	2.55435	-0.503777	0.447562	-0.149467	-7.01336	2.96302	-0.514743	0.421719	-0.202861	-7.38684	0.408675	0.0411916	0.570935	-0.0109651	-0.108393	0.09059	-0.0258428	-0.090107	0.040341	TRUE	FALSE	FALSE	-0.0533946	-0.438071	0.266342	FALSE	-0.373485	-1.38084	0.6544	FALSE
RVBD0292	eccE3	Essential	Essential	137	0.964381	2.54515	-0.258112	0.338724	-0.351458	-4.27163	2.93675	-0.256331	0.312611	-0.0899519	-4.38662	0.391595	0.0480234	0.514815	0.00178073	-0.073408	0.084206	-0.0261131	-0.117239	0.057983	TRUE	FALSE	FALSE	0.261506	-0.26866	0.959035	FALSE	-0.114992	-1.06387	0.757917	FALSE
RVBD0293c	RVBD0293c	NonEssential	NonEssential	10	0.0706581	2.66833	-0.0045989	0.401346	-0.0178226	-0.0726191	2.61446	-0.00859365	0.400649	-0.0515782	-0.119083	-0.05387	-0.950358	0.913644	-0.00399475	-0.014179	0.00624684	-0.000696459	-0.135204	0.132104	FALSE	FALSE	FALSE	-0.0337555	-0.160129	0.0536591	FALSE	-0.0464641	-0.290505	0.192998	FALSE
RVBD0294	tam	NonEssential	NonEssential	6	0.0580511	2.79855	-0.117817	0.400118	-0.20669	-1.77302	2.88924	-0.153601	0.401022	-0.319467	-2.28823	0.09068	-1.04158	1.1732	-0.0357842	-0.215402	0.140583	0.000903683	-0.138759	0.131907	FALSE	FALSE	FALSE	-0.112777	-2.47617	1.9788	FALSE	-0.515202	-2.93033	2.02223	FALSE
RVBD0295c	RVBD0295c	NonEssential	NonEssential	8	0.237078	2.60526	-0.0104934	0.401755	-0.0394405	-0.110119	2.54848	-0.00809782	0.401312	-0.0546582	-0.0772756	-0.05677	-1.14318	0.943385	0.00239561	-0.0170209	0.0229132	-0.000443576	-0.137107	0.132288	FALSE	FALSE	FALSE	-0.0152177	-0.175225	0.165441	FALSE	0.0328433	-0.332877	0.391528	FALSE
RVBD0296c	RVBD0296c	NonEssential	NonEssential	9	0.268962	2.66827	-0.00292856	0.400302	-0.0847171	-0.0369747	2.60898	-0.0113078	0.401144	0.000114967	-0.220411	-0.05929	-1.04702	0.914097	-0.00837927	-0.019979	0.00353593	0.00084211	-0.135952	0.136206	FALSE	FALSE	FALSE	0.0848321	-0.067384	0.166564	FALSE	-0.183436	-0.4628	0.0638675	FALSE
RVBD0297	PE-PGRS5	NonEssential	NonEssential	11	0.263076	2.65932	-0.0807007	0.403172	-0.257085	-1.20714	2.62428	-0.0941418	0.402282	-0.274781	-1.3696	-0.035035	-0.862457	0.853877	-0.0134412	-0.115969	0.08891	-0.00088972	-0.13371	0.139997	FALSE	FALSE	FALSE	-0.0176966	-1.4437	1.331	FALSE	-0.162458	-1.61069	1.17035	FALSE
RVBD0298	RVBD0298	NonEssential	NonEssential	1	0	2.86623	-0.270665	0.403187	-0.193784	-4.05666	2.37242	-0.103779	0.402099	-0.201282	-1.59842	-0.493815	-3.5981	2.55979	0.166886	-0.549587	1.03929	-0.00108732	-0.13402	0.133698	FALSE	FALSE	FALSE	-0.00749805	-2.67783	4.01306	FALSE	2.45824	-7.61145	15.1966	FALSE
RVBD0299	RVBD0299	NonEssential	NonEssential	5	0.386884	2.61457	-0.0314744	0.40626	-0.0635228	-0.484296	2.79329	-0.0471549	0.406585	-0.130327	-0.692764	0.178715	-1.1144	1.46477	-0.0156805	-0.0902641	0.0579757	0.000324735	-0.139473	0.1362	FALSE	FALSE	FALSE	-0.0668044	-0.802385	0.460839	FALSE	-0.208468	-1.3049	0.836433	FALSE
RVBD0300	RVBD0300	NonEssential	NonEssential	4	0.0291064	2.69821	-0.00383902	0.407991	-0.0464148	-0.0363132	2.61149	-0.00376622	0.400085	-0.00446447	-0.0622604	-0.08673	-1.5727	1.36563	7.28e-05	-0.0126612	0.0104061	-0.00790602	-0.154426	0.142823	FALSE	FALSE	FALSE	0.0419504	-0.0203574	0.104592	FALSE	-0.0259472	-0.414376	0.344121	FALSE
RVBD0301	vapC2	NonEssential	NonEssential	6	0.344102	2.64298	-0.0152078	0.407	-0.0930124	-0.240248	2.75893	-0.0233515	0.408943	-0.08312	-0.248088	0.115945	-1.09578	1.2485	-0.00814366	-0.0300065	0.0142738	0.0019436	-0.135656	0.147459	FALSE	FALSE	FALSE	0.00989237	-0.272348	0.260008	FALSE	-0.00783985	-0.448766	0.430107	FALSE
RVBD0302	RVBD0302	NonEssential	NonEssential	8	0.287391	2.71118	-0.0348147	0.401813	-0.0440389	-0.578974	2.601	-0.0333401	0.401382	-0.0489931	-0.543463	-0.11019	-1.15186	0.913254	0.00147458	-0.0388377	0.0441761	-0.000431225	-0.131994	0.139046	FALSE	FALSE	FALSE	-0.00495417	-0.501618	0.548256	FALSE	0.0355109	-0.593502	0.630637	FALSE
RVBD0303	RVBD0303	NonEssential	NonEssential	10	0.318216	2.73197	-0.0811266	0.402357	-0.242977	-1.23036	2.88593	-0.100008	0.402289	-0.263531	-1.46406	0.15396	-0.788772	0.93082	-0.0188809	-0.131723	0.0955215	-6.8e-05	-0.13476	0.135931	FALSE	FALSE	FALSE	-0.0205531	-1.47733	1.36708	FALSE	-0.233699	-1.78445	1.30988	FALSE
RVBD0304c	PPE5	NonEssential	NonEssential	45	0.307853	2.67084	-0.0267269	0.399614	-0.0704528	-0.413538	2.65604	-0.0397759	0.399898	-0.0990407	-0.609966	-0.014805	-0.43266	0.434263	-0.013049	-0.0385278	0.0126001	0.000284245	-0.130245	0.141881	FALSE	FALSE	FALSE	-0.0285879	-0.590878	0.425895	FALSE	-0.196427	-0.516664	0.147507	FALSE
RVBD0305c	PPE6	NonEssential	NonEssential	13	0.0485934	2.64568	-0.0119562	0.399907	-0.0257084	-0.168987	2.6736	-0.0182103	0.400773	-0.0482282	-0.311233	0.027915	-0.770118	0.823936	-0.00625406	-0.0242231	0.0114697	0.000866798	-0.132083	0.135957	FALSE	FALSE	FALSE	-0.0225199	-0.275987	0.208585	FALSE	-0.142246	-0.459281	0.18988	FALSE
RVBD0306	RVBD0306	NonEssential	NonEssential	5	0.388889	2.91288	-0.0697794	0.403656	-0.0304663	-1.12942	2.82065	-0.0855559	0.402879	-0.161373	-1.2797	-0.092225	-1.33887	1.13514	-0.0157765	-0.148676	0.110928	-0.000777703	-0.136407	0.139671	FALSE	FALSE	FALSE	-0.130907	-1.5227	1.04106	FALSE	-0.150279	-1.99308	1.70652	FALSE
RVBD0307c	RVBD0307c	NonEssential	NonEssential	5	0.128165	2.63475	-0.0652225	0.40572	-0.302358	-0.968878	2.61724	-0.0479161	0.404885	-0.102549	-0.676568	-0.01751	-1.34254	1.25358	0.0173064	-0.0875153	0.12234	-0.000835628	-0.141952	0.132164	FALSE	FALSE	FALSE	0.199809	-0.625286	1.10344	FALSE	0.29231	-1.13542	1.82564	FALSE
RVBD0308	RVBD0308	NonEssential	NonEssential	6	0.259851	2.50974	-0.0396873	0.402303	-0.031146	-0.631352	2.61889	-0.0543992	0.401819	-0.126964	-0.794477	0.109145	-1.13753	1.22542	-0.0147118	-0.0749163	0.0446862	-0.000484386	-0.136222	0.13354	FALSE	FALSE	FALSE	-0.0958185	-0.875076	0.604297	FALSE	-0.163125	-0.994959	0.705718	FALSE
RVBD0309	RVBD0309	NonEssential	NonEssential	7	0.289033	2.80188	-0.0879641	0.396818	-0.452407	-1.29928	2.88938	-0.163508	0.398523	-0.466665	-2.46537	0.087505	-1.03591	1.22122	-0.0755438	-0.179753	0.007261	0.00170505	-0.12799	0.136643	FALSE	FALSE	FALSE	-0.0142578	-2.07335	1.96028	FALSE	-1.16609	-2.2373	-0.172213	TRUE
RVBD0310c	RVBD0310c	NonEssential	NonEssential	6	0.456452	2.69244	-0.00402435	0.401045	0.0784378	-0.0217598	2.71745	-0.00425054	0.40029	0.0224962	0.307852	0.02501	-1.13593	1.12417	-0.000226183	-0.0111616	0.0126103	-0.000754839	-0.133626	0.130666	FALSE	FALSE	FALSE	-0.0559415	-0.137989	0.0103308	FALSE	0.329612	-0.00808975	0.714823	FALSE
RVBD0311	RVBD0311	NonEssential	NonEssential	8	0.236446	2.62766	-0.0274909	0.40167	-0.0783516	-0.434724	2.67206	-0.0343899	0.400994	-0.0289398	-0.54735	0.044405	-0.974933	1.0781	-0.00689901	-0.0578149	0.0429934	-0.000675567	-0.135667	0.13422	FALSE	FALSE	FALSE	0.0494118	-0.481341	0.594192	FALSE	-0.112626	-0.854317	0.635221	FALSE
RVBD0312	RVBD0312	NonEssential	NonEssential	15	0.257076	2.66251	-0.0457674	0.400725	-0.0772265	-0.679602	3.09432	-0.0629387	0.401333	0.0443966	-0.944915	0.431805	-0.347168	1.14375	-0.0171714	-0.0641822	0.0281469	0.000608039	-0.131387	0.137244	FALSE	FALSE	FALSE	0.121623	-0.759085	0.88566	FALSE	-0.265313	-0.867309	0.35316	FALSE
RVBD0313	RVBD0313	NonEssential	NonEssential	6	0.347099	2.75558	-0.0544025	0.407503	-0.225248	-0.875296	2.61305	-0.0608944	0.405128	-0.0750597	-0.947769	-0.142535	-1.27582	1.05038	-0.00649192	-0.045189	0.0275379	-0.0023748	-0.148383	0.133293	FALSE	FALSE	FALSE	0.150189	-0.646135	0.82744	FALSE	-0.0724727	-0.602442	0.440313	FALSE
RVBD0314c	RVBD0314c	NonEssential	NonEssential	7	0.201742	2.81004	-0.0454406	0.400892	-0.0481113	-0.72957	2.69057	-0.0601851	0.400463	-0.0392024	-0.949264	-0.11947	-1.16281	0.960853	-0.0147446	-0.0965646	0.0657903	-0.0004287	-0.131857	0.134529	FALSE	FALSE	FALSE	0.00890894	-0.864322	0.871519	FALSE	-0.219694	-1.38381	0.91735	FALSE
RVBD0315	RVBD0315	NonEssential	NonEssential	13	0.269594	2.8516	-0.0459609	0.403061	-0.0582305	-0.721723	2.86277	-0.0671301	0.402072	-0.0790464	-1.00678	0.011165	-0.818266	0.767444	-0.0211691	-0.089944	0.0487637	-0.000989567	-0.136338	0.13292	FALSE	FALSE	FALSE	-0.0208158	-0.949138	0.778914	FALSE	-0.285061	-1.24618	0.684833	FALSE
RVBD0316	RVBD0316	NonEssential	NonEssential	7	0.402526	2.58736	-0.0361116	0.4026	-0.0828465	-0.534073	2.71654	-0.0443926	0.401277	-0.11961	-0.707585	0.129185	-0.989927	1.18202	-0.00828096	-0.0648907	0.0515852	-0.00132394	-0.139019	0.132663	FALSE	FALSE	FALSE	-0.0367633	-0.726697	0.572123	FALSE	-0.173512	-1.02434	0.690205	FALSE
RVBD0317c	glpQ2	NonEssential	NonEssential	8	0.247494	2.65623	-0.0388753	0.400189	0.03051	-0.707376	2.66942	-0.0400798	0.400284	-0.124032	-0.683895	0.013195	-0.977041	0.98228	-0.00120446	-0.0652443	0.060383	9.49e-05	-0.13613	0.134959	FALSE	FALSE	FALSE	-0.154542	-0.801205	0.510686	FALSE	0.023481	-0.944486	0.923373	FALSE
RVBD0318c	RVBD0318c	NonEssential	NonEssential	9	0.118706	2.61436	-0.01536	0.40033	-0.0484921	-0.288818	2.81329	-0.207522	0.40068	-0.572813	-3.07158	0.198925	-0.829323	1.05451	-0.192162	-0.411421	0.0131403	0.000350072	-0.136559	0.12939	FALSE	FALSE	FALSE	-0.524321	-3.03463	0.373793	FALSE	-2.78276	-5.86536	0.204255	FALSE
RVBD0319	pcp	NonEssential	NonEssential	5	0.439231	2.59119	-0.02516	0.404456	-0.0113557	-0.319109	2.60934	-0.0320058	0.405733	-0.0797376	-0.521025	0.01814	-1.32919	1.33547	-0.00684586	-0.0652717	0.0511012	0.00127681	-0.135106	0.137673	FALSE	FALSE	FALSE	-0.068382	-0.579658	0.351299	FALSE	-0.201916	-1.034	0.721209	FALSE
RVBD0320	RVBD0320	NonEssential	NonEssential	7	0.283659	2.61856	-0.0102517	0.400778	-0.0262734	-0.184085	2.62105	-0.0149213	0.400372	-0.0741281	-0.208934	0.00249	-1.09047	1.14615	-0.00466961	-0.0229077	0.0141487	-0.00040509	-0.138746	0.128954	FALSE	FALSE	FALSE	-0.0478547	-0.287804	0.133723	FALSE	-0.0248483	-0.371999	0.330865	FALSE
RVBD0321	dcd	NonEssential	NonEssential	6	0.282132	2.40606	-0.0738231	0.409742	-0.253348	-1.07135	2.63692	-0.0686651	0.401273	-0.155668	-1.03606	0.23086	-1.03581	1.59204	0.00515802	-0.0463649	0.05126	-0.00846853	-0.168511	0.137824	FALSE	FALSE	FALSE	0.0976796	-0.928171	1.18493	FALSE	0.0352921	-0.591066	0.621167	FALSE
RVBD0322	udgA	NonEssential	NonEssential	7	0.0748267	2.70244	-0.0794195	0.3997	-0.159545	-1.1975	2.70845	-0.0857004	0.399766	-0.188045	-1.28801	0.006015	-1.07078	1.05803	-0.00628089	-0.124933	0.105327	6.59e-05	-0.138993	0.132517	FALSE	FALSE	FALSE	-0.0284993	-1.46187	1.30611	FALSE	-0.0905062	-1.79481	1.46882	FALSE
RVBD0323c	RVBD0323c	NonEssential	NonEssential	7	0.227466	2.74836	-0.00281073	0.402598	-0.0227697	-0.0642761	2.66649	-0.00190477	0.401995	-0.0152704	-0.0584509	-0.081865	-1.12699	1.10253	0.000905956	-0.00675732	0.00895698	-0.000602501	-0.135427	0.136967	FALSE	FALSE	FALSE	0.00749926	-0.0303693	0.0534646	FALSE	0.00582519	-0.249872	0.274697	FALSE
RVBD0324	RVBD0324	NonEssential	NonEssential	7	0.260305	2.73895	-0.0188464	0.405346	-0.0594705	-0.235614	2.72396	-0.0196652	0.40245	-0.0423217	-0.285168	-0.01499	-1.15739	1.08788	-0.000818785	-0.0232361	0.0221252	-0.00289585	-0.142519	0.134551	FALSE	FALSE	FALSE	0.0171488	-0.280286	0.295771	FALSE	-0.0495536	-0.449822	0.362077	FALSE
RVBD0325	RVBD0325	NonEssential	NonEssential	5	0.129393	2.76794	-0.0044557	0.406974	0.00233147	-0.0711681	2.58653	-0.00917091	0.40937	-0.0416313	-0.0902958	-0.18141	-1.44258	1.11323	-0.00471521	-0.0237646	0.0109009	0.00239572	-0.148012	0.132062	FALSE	FALSE	FALSE	-0.0439627	-0.152098	0.0458781	FALSE	-0.0191277	-0.433007	0.411728	FALSE
RVBD0326	RVBD0326	NonEssential	NonEssential	6	0.211573	2.71731	-0.0821832	0.400907	-0.176215	-1.12214	2.89629	-0.127472	0.400996	-0.360227	-1.73353	0.178985	-1.01152	1.27601	-0.0452891	-0.183403	0.0885531	8.96e-05	-0.137177	0.136407	FALSE	FALSE	FALSE	-0.184012	-2.09073	1.36478	FALSE	-0.611388	-2.46391	1.27013	FALSE
RVBD0327c	cyp135A1	NonEssential	NonEssential	24	0.328458	2.63281	-0.0116882	0.400817	0.0144792	-0.207979	2.59024	-0.00908647	0.400846	-0.0426532	-0.0929567	-0.042575	-0.600341	0.5835	0.00260175	-0.0123139	0.0181099	2.95e-05	-0.130488	0.138697	FALSE	FALSE	FALSE	-0.0571323	-0.229136	0.118343	FALSE	0.115023	-0.138792	0.375421	FALSE
RVBD0328	RVBD0328	NonEssential	NonEssential	6	0.336121	2.67486	-0.00428558	0.402307	0.000457114	-0.144054	2.64122	-0.0125428	0.402889	-0.0522073	-0.216879	-0.03364	-1.17666	1.21771	-0.00825717	-0.0214583	0.00446062	0.000582307	-0.131532	0.136653	FALSE	FALSE	FALSE	-0.0526644	-0.222428	0.04344	FALSE	-0.0728257	-0.396711	0.282828	FALSE
RVBD0329c	RVBD0329c	NonEssential	NonEssential	6	0.40046	2.63106	-0.020976	0.40396	-0.0399902	-0.25078	2.67368	-0.0284051	0.410885	-0.110101	-0.410943	0.042625	-1.12871	1.25639	-0.00742919	-0.0451309	0.0297789	0.00692537	-0.129669	0.151365	FALSE	FALSE	FALSE	-0.0701104	-0.450237	0.268213	FALSE	-0.160163	-0.778622	0.458642	FALSE
RVBD0330c	RVBD0330c	NonEssential	NonEssential	6	0.206573	2.6513	-0.0404656	0.401033	-0.120759	-0.659769	2.76196	-0.0351225	0.399962	-0.0498024	-0.536449	0.11066	-1.05152	1.33372	0.00534308	-0.047421	0.0578857	-0.00107051	-0.133819	0.135673	FALSE	FALSE	FALSE	0.0709564	-0.528465	0.711351	FALSE	0.123321	-0.663032	0.914406	FALSE
RVBD0331	RVBD0331	NonEssential	NonEssential	10	0.280413	2.83196	-0.103735	0.401441	-0.283181	-1.53463	2.94215	-0.108884	0.402597	-0.202746	-1.61377	0.11019	-0.815047	0.910233	-0.0051489	-0.135972	0.125978	0.00115595	-0.130781	0.136296	FALSE	FALSE	FALSE	0.080435	-1.58075	1.82804	FALSE	-0.0791442	-1.83299	1.69642	FALSE
RVBD0332	RVBD0332	NonEssential	NonEssential	8	0.308211	2.80773	-0.0880487	0.401271	-0.180119	-1.34566	2.61509	-0.0825639	0.401398	-0.21857	-1.2259	-0.192645	-1.14407	0.81233	0.00548473	-0.10798	0.116881	0.000127624	-0.136887	0.133393	FALSE	FALSE	FALSE	-0.0384505	-1.45394	1.39327	FALSE	0.119761	-1.46915	1.68007	FALSE
RVBD0333	RVBD0333	NonEssential	NonEssential	5	0.49844	2.9024	-0.0373707	0.389214	-0.0197106	-0.614115	2.80234	-0.0732195	0.392242	-0.116334	-1.18907	-0.100055	-1.42946	1.15471	-0.0358489	-0.121001	0.0441706	0.00302745	-0.131473	0.130309	FALSE	FALSE	FALSE	-0.096623	-1.19414	0.714975	FALSE	-0.574951	-1.78755	0.590608	FALSE
RVBD0334	rmlA	Essential	Essential	45	0.96436	3.21734	-0.417829	0.492025	0.0065609	-5.21886	3.44371	-0.435133	0.438602	0.0335513	-5.94112	0.226365	-0.238108	0.525121	-0.0173048	-0.135881	0.104154	-0.0534233	-0.141121	0.040181	FALSE	FALSE	FALSE	0.0269904	-0.249795	0.214322	FALSE	-0.722257	-2.08435	0.571417	FALSE
RVBD0335c	PE6	Uncertain	NonEssential	8	0.176815	2.70844	-0.0405838	0.40131	-0.112949	-0.626984	2.64112	-0.0397659	0.400004	-0.108973	-0.57225	-0.067325	-1.07669	1.00056	0.000817959	-0.050484	0.0559788	-0.00130653	-0.133318	0.134697	FALSE	FALSE	FALSE	0.00397572	-0.612158	0.690854	FALSE	0.0547345	-0.73094	0.821834	FALSE
RVBD0336	RVBD0336	NonEssential	NonEssential	6	0.357393	2.65684	-0.00848673	0.402702	-0.0382718	-0.0846753	2.46981	-0.0166308	0.403999	-0.179946	-0.150041	-0.187035	-1.308	0.974937	-0.00814407	-0.0405456	0.0205752	0.00129745	-0.133822	0.135512	FALSE	FALSE	FALSE	-0.141675	-0.377824	0.0351266	FALSE	-0.0653655	-0.617814	0.48939	FALSE
RVBD0337c	aspC	Essential	Essential	150	0.940166	2.32087	-0.695507	0.500589	-0.189554	-8.80963	2.71259	-0.843625	0.367939	-0.708827	-13.3282	0.39172	0.0743728	0.463679	-0.148118	-0.264871	-0.030774	-0.132649	-0.187247	-0.077738	TRUE	TRUE	TRUE	-0.519272	-1.08404	-0.0479371	TRUE	-4.5186	-5.58852	-3.54503	TRUE
RVBD0338c	RVBD0338c	Essential	Essential	348	0.998357	2.59043	-0.609831	0.444895	-1.17204	-8.43039	3.0463	-0.581615	0.437521	-1.2043	-7.97971	0.45587	0.211229	0.45988	0.028216	-0.075528	0.136696	-0.00737424	-0.096077	0.079501	TRUE	FALSE	FALSE	-0.0322553	-0.819766	0.701098	FALSE	0.450681	-0.183927	1.09797	FALSE
RVBD0339c	RVBD0339c	NonEssential	NonEssential	17	0.268962	2.67074	-0.0250672	0.40304	-0.105633	-0.401939	2.65091	-0.0365048	0.402494	-0.12053	-0.541152	-0.019825	-0.745749	0.701995	-0.0114376	-0.0399558	0.0135823	-0.000546537	-0.134961	0.137171	FALSE	FALSE	FALSE	-0.0148975	-0.510023	0.395691	FALSE	-0.139213	-0.501874	0.230549	FALSE
RVBD0340	RVBD0340	NonEssential	NonEssential	6	0.319688	3.09178	-0.198801	0.407894	-1.06986	-2.92571	3.09913	-0.148465	0.410196	-0.922053	-2.13278	0.00736	-1.34053	1.053	0.0503362	-0.13627	0.214419	0.00230228	-0.142247	0.138972	FALSE	FALSE	FALSE	0.147806	-2.08304	2.63616	FALSE	0.792929	-1.59855	3.00187	FALSE
RVBD0341	iniB	NonEssential	NonEssential	8	0.299275	2.62	-0.0161584	0.399726	-0.0747199	-0.259424	2.81233	-0.038263	0.398137	-0.103242	-0.559332	0.19233	-0.859681	1.20195	-0.0221046	-0.0599915	0.014978	-0.00158859	-0.129845	0.135483	FALSE	FALSE	FALSE	-0.0285219	-0.534148	0.359938	FALSE	-0.299908	-0.859483	0.26959	FALSE
RVBD0342	iniA	NonEssential	NonEssential	12	0.280314	2.64269	-0.0176865	0.402268	-0.0582421	-0.273015	2.67884	-0.0314928	0.401995	-0.0417794	-0.488824	0.03616	-0.852448	0.830225	-0.0138063	-0.0356975	0.0080604	-0.000272646	-0.144006	0.129173	FALSE	FALSE	FALSE	0.0164627	-0.411487	0.331065	FALSE	-0.215808	-0.558103	0.105019	FALSE
RVBD0343	iniC	NonEssential	NonEssential	13	0.290677	2.76559	-0.0247905	0.403188	-0.0890326	-0.370283	2.62476	-0.0407647	0.405496	-0.0222442	-0.380154	-0.140825	-1.07532	0.463931	-0.0159742	-0.0532267	0.0165873	0.00230794	-0.134178	0.143455	FALSE	FALSE	FALSE	0.0667885	-0.460935	0.495596	FALSE	-0.00987109	-0.564287	0.516986	FALSE
RVBD0344c	lpqJ	NonEssential	NonEssential	8	0.432295	2.87513	-0.0358806	0.411301	-0.106015	-0.543649	2.80029	-0.0700983	0.409418	0.0796179	-1.09453	-0.07484	-1.16693	0.830115	-0.0342177	-0.0850702	0.0129778	-0.00188294	-0.141848	0.141522	FALSE	FALSE	FALSE	0.185633	-0.659441	0.769596	FALSE	-0.550879	-1.30268	0.10494	FALSE
RVBD0345	RVBD0345	NonEssential	NonEssential	5	0.317116	2.68191	-0.00664408	0.404534	-0.0679911	-0.106676	2.58693	-0.0155097	0.406333	0.0545115	-0.339758	-0.094975	-1.37123	1.17212	-0.00886559	-0.0338388	0.013522	0.00179975	-0.134095	0.142381	FALSE	FALSE	FALSE	0.122503	-0.0946076	0.260238	FALSE	-0.233082	-0.743132	0.221913	FALSE
RVBD0346c	ansP2	NonEssential	NonEssential	20	0.242276	3.09979	-0.0444727	0.399821	-0.459935	-0.625156	2.78288	-0.0350604	0.399309	-0.287253	-0.525732	-0.316905	-0.936238	0.349774	0.00941228	-0.0253298	0.0455315	-0.000512606	-0.141111	0.126859	FALSE	FALSE	FALSE	0.172683	-0.376523	0.860227	FALSE	0.0994237	-0.388211	0.571918	FALSE
RVBD0347	RVBD0347	Essential	Essential	74	0.94542	2.21779	-0.860505	0.448971	-0.552649	-11.9763	2.75102	-0.806274	0.393733	-2.00825	-12.1809	0.53323	0.0760016	0.683581	0.0542309	-0.18538	0.299933	-0.0552383	-0.155826	0.047896	TRUE	FALSE	FALSE	-1.4556	-3.36678	0.0629421	FALSE	-0.204646	-2.736	2.26585	FALSE
RVBD0348	RVBD0348	NonEssential	NonEssential	7	0.119697	2.6647	-0.0116427	0.402137	-0.0821643	-0.187574	2.62656	-0.0153711	0.400657	-0.197999	-0.205044	-0.038135	-1.15466	1.02215	-0.00372837	-0.0190024	0.0111268	-0.00147981	-0.137872	0.13089	FALSE	FALSE	FALSE	-0.115835	-0.342698	0.0700079	FALSE	-0.01747	-0.331198	0.294218	FALSE
RVBD0349	RVBD0349	NonEssential	NonEssential	10	0.257562	2.65318	-0.00829612	0.400622	-0.000733742	-0.175654	2.61939	-0.00811643	0.400116	-0.00606338	-0.119477	-0.03379	-0.942845	0.900394	0.000179694	-0.0136199	0.0134123	-0.000505203	-0.136795	0.131207	FALSE	FALSE	FALSE	-0.00532964	-0.139721	0.133718	FALSE	0.0561769	-0.214473	0.322059	FALSE
RVBD0350	dnaK	Essential	Essential	124	0.970839	2.35848	-0.712967	0.430674	-0.681629	-10.2193	3.16424	-0.817762	0.392655	-0.572558	-12.2536	0.80576	0.413815	0.80398	-0.104796	-0.251753	0.052147	-0.0380194	-0.109008	0.031697	TRUE	FALSE	FALSE	0.109071	-0.929203	1.13183	FALSE	-2.03436	-3.5261	-0.658625	TRUE
RVBD0351	grpE	Essential	Essential	30	0.754958	3.36124	-0.662648	0.418827	-0.269139	-9.35028	3.45879	-0.840304	0.431875	-0.290751	-11.5382	0.097555	-0.397487	0.462062	-0.177656	-0.47757	0.090059	0.0130473	-0.085706	0.111187	FALSE	FALSE	FALSE	-0.0216119	-1.20849	0.957087	FALSE	-2.18796	-5.01852	0.509092	FALSE
RVBD0352	dnaJ1	NonEssential	Essential	7	0.36833	2.98969	-0.448994	0.403703	-1.29442	-6.46169	3.1837	-0.483715	0.404249	-1.20464	-6.91353	0.194015	-0.734257	0.948837	-0.034721	-0.416186	0.342147	0.000545794	-0.139873	0.136485	FALSE	FALSE	FALSE	0.0897742	-6.18915	6.54784	FALSE	-0.451843	-5.48407	4.14165	FALSE
RVBD0353	hspR	NonEssential	NonEssential	5	0.43231	2.68042	-0.013999	0.402262	-0.156091	-0.172678	2.674	-0.0312914	0.406058	-0.184877	-0.531426	-0.00642	-1.30517	1.30341	-0.0172924	-0.0706303	0.0352221	0.00379629	-0.133233	0.14354	FALSE	FALSE	FALSE	-0.0287855	-0.47638	0.25258	FALSE	-0.358748	-1.19293	0.456022	FALSE
RVBD0354c	PPE7	NonEssential	NonEssential	12	0.289011	2.5602	-0.0192331	0.400978	-0.0722498	-0.267048	2.59658	-0.0304976	0.401599	-0.0929658	-0.396239	0.036385	-0.791914	0.853084	-0.0112645	-0.0467359	0.0199137	0.000621674	-0.130508	0.139801	FALSE	FALSE	FALSE	-0.020716	-0.441743	0.337874	FALSE	-0.129191	-0.625677	0.371003	FALSE
RVBD0355c	PPE8	NonEssential	NonEssential	54	0.0913829	2.62662	-0.0328396	0.400332	-0.0938897	-0.487053	2.63125	-0.0451964	0.400697	-0.066833	-0.684061	0.00463	-0.404975	0.380721	-0.0123568	-0.0443015	0.0193371	0.000365261	-0.1397	0.133937	FALSE	FALSE	FALSE	0.0270567	-0.632394	0.589097	FALSE	-0.197007	-0.614408	0.202591	FALSE
RVBD0356c	RVBD0356c	NonEssential	NonEssential	5	0.395629	2.69738	-0.0670589	0.404442	-0.227808	-1.04116	2.63796	-0.0642959	0.404528	-0.159186	-0.964138	-0.059415	-1.3769	1.18407	0.00276299	-0.112135	0.121966	8.58e-05	-0.136891	0.135581	FALSE	FALSE	FALSE	0.0686224	-0.982683	1.1297	FALSE	0.0770268	-1.55556	1.75841	FALSE
RVBD0357c	purA	Essential	Essential	155	0.955449	2.3482	-0.723344	0.410309	-1.4916	-10.586	2.64148	-0.758619	0.379181	-1.36287	-11.5548	0.29328	0.0803233	0.467278	-0.0352755	-0.231283	0.179076	-0.0311286	-0.141667	0.074736	TRUE	FALSE	FALSE	0.128733	-1.27577	1.43875	FALSE	-0.968761	-2.59114	0.5469	FALSE
RVBD0358	RVBD0358	Essential	NonEssential	53	0.782476	2.63294	-0.276438	0.505928	-0.0703743	-3.42661	2.77077	-0.289538	0.494611	0.000371511	-3.64733	0.13783	-0.279715	0.507739	-0.0131001	-0.106136	0.083976	-0.0113164	-0.073655	0.053118	FALSE	FALSE	FALSE	0.0707458	0.0274373	0.0998832	TRUE	-0.220727	-1.09189	0.69193	FALSE
RVBD0359	RVBD0359	NonEssential	NonEssential	8	0.25983	2.73459	-0.093904	0.401309	-0.207618	-1.35735	2.85456	-0.10662	0.402451	-0.251809	-1.55751	0.119975	-0.853967	1.0765	-0.0127156	-0.154627	0.124539	0.00114194	-0.130874	0.140255	FALSE	FALSE	FALSE	-0.0441915	-1.66834	1.7375	FALSE	-0.200161	-2.18684	1.66308	FALSE
RVBD0360c	RVBD0360c	NonEssential	NonEssential	4	0.398082	2.62595	-0.102845	0.398031	-0.282936	-1.56504	2.5887	-0.081535	0.398497	-0.111505	-1.22963	-0.037245	-1.41496	1.40278	0.0213104	-0.126743	0.171599	0.000466153	-0.136656	0.126372	FALSE	FALSE	FALSE	0.171431	-1.37111	1.80456	FALSE	0.335403	-1.78447	2.48679	FALSE
RVBD0361	RVBD0361	NonEssential	NonEssential	6	0.335491	3.39485	-0.159213	0.405393	-0.266145	-2.25306	3.51259	-0.189199	0.406978	-0.212757	-2.62422	0.11774	-0.824108	1.02062	-0.0299853	-0.21451	0.154796	0.00158504	-0.137472	0.138585	FALSE	FALSE	FALSE	0.0533878	-2.40225	2.53988	FALSE	-0.371163	-2.75596	2.05662	FALSE
RVBD0362	mgtE	NonEssential	NonEssential	11	0.24732	2.61829	-0.0714253	0.401396	-0.256162	-1.06823	2.58512	-0.0647264	0.401602	-0.203779	-1.00406	-0.03318	-0.908894	0.842485	0.00669886	-0.0719593	0.0852954	0.000205867	-0.140098	0.1333	FALSE	FALSE	FALSE	0.052383	-0.941606	1.23901	FALSE	0.0641676	-1.02651	1.16048	FALSE
RVBD0363c	fba	Essential	NonEssential	85	0.971437	2.85191	-0.125655	0.455071	-0.157006	-1.70459	3.20884	-0.278868	0.539493	0.0588759	-3.14295	0.35693	0.0226936	0.593194	-0.153212	-0.240263	-0.073981	0.0844229	-0.060776	0.222338	TRUE	TRUE	FALSE	0.215881	-0.178951	0.687561	FALSE	-1.43835	-2.21122	-0.682715	TRUE
RVBD0364	RVBD0364	Essential	Essential	111	0.96224	3.12896	-0.684514	0.399343	-0.194307	-10.1208	3.33219	-0.847582	0.359368	-0.130156	-13.2425	0.20323	-0.0536796	0.366519	-0.163068	-0.314702	-0.019113	-0.0399751	-0.10098	0.022583	FALSE	TRUE	FALSE	0.0641511	-0.556037	0.688272	FALSE	-3.12173	-4.84221	-1.45696	TRUE
RVBD0365c	RVBD0365c	NonEssential	NonEssential	7	0.25545	2.74376	-0.0188475	0.400913	-0.0507235	-0.326215	2.60258	-0.0194662	0.40118	-0.0538252	-0.333123	-0.14118	-1.24845	0.957216	-0.000618667	-0.0261452	0.0258658	0.000267457	-0.136184	0.135216	FALSE	FALSE	FALSE	-0.00310167	-0.308604	0.321056	FALSE	-0.00690777	-0.430972	0.417604	FALSE
RVBD0366c	RVBD0366c	NonEssential	NonEssential	7	0.369353	2.61681	-0.0567073	0.402771	-0.0786589	-0.829755	2.60726	-0.0484207	0.401277	-0.0547849	-0.800852	-0.00955	-1.00031	1.10919	0.00828654	-0.0566861	0.0785509	-0.00149461	-0.133273	0.137151	FALSE	FALSE	FALSE	0.023874	-0.749481	0.949954	FALSE	0.0289032	-0.876813	1.02356	FALSE
RVBD0367c	RVBD0367c	NonEssential	NonEssential	5	0.0377802	2.77609	-0.05797	0.407341	-0.20231	-0.920385	2.75869	-0.0658486	0.407123	-0.157397	-0.923521	-0.017395	-1.32854	1.3127	-0.00787854	-0.151973	0.136619	-0.000218068	-0.147223	0.137321	FALSE	FALSE	FALSE	0.0449132	-0.786549	0.85121	FALSE	-0.00313623	-2.01195	1.93366	FALSE
RVBD0368c	RVBD0368c	NonEssential	NonEssential	5	0.0692079	2.72686	-0.0203741	0.402032	-0.0851242	-0.282908	2.73097	-0.0108502	0.401511	0.0421327	-0.210965	0.004115	-1.30597	1.26388	0.00952393	-0.0126005	0.0327967	-0.000520518	-0.137448	0.127868	FALSE	FALSE	FALSE	0.127257	-0.100803	0.421169	FALSE	0.0719433	-0.403376	0.514208	FALSE
RVBD0369c	RVBD0369c	NonEssential	NonEssential	6	0.19544	2.75564	-0.00277985	0.413336	0.0292016	-0.109204	2.64231	-0.0172088	0.401177	-0.125147	-0.267001	-0.11333	-1.56615	1.15251	-0.0144289	-0.0558847	0.0106088	-0.012159	-0.141783	0.120869	FALSE	FALSE	FALSE	-0.154349	-0.465063	-0.131958	TRUE	-0.157796	-0.941261	0.352539	FALSE
RVBD0370c	RVBD0370c	NonEssential	NonEssential	6	0.252719	2.60552	-0.00288969	0.379486	-0.0609123	-0.0957792	2.70922	-0.0162204	0.399251	-0.0527702	-0.297376	0.1037	-1.01147	1.25987	-0.0133307	-0.0284447	0.00120775	0.0197653	-0.120864	0.156757	FALSE	FALSE	FALSE	0.00814203	-0.186733	0.119741	FALSE	-0.201597	-0.600223	0.216426	FALSE
RVBD0371c	RVBD0371c	NonEssential	NonEssential	7	0.523801	2.6524	-0.0156886	0.397881	-0.10871	-0.254877	2.68854	-0.0172482	0.40293	-0.09493	-0.331118	0.03614	-1.08406	1.06173	-0.00155959	-0.0206073	0.0175608	0.00504857	-0.124912	0.134671	FALSE	FALSE	FALSE	0.0137795	-0.250316	0.238194	FALSE	-0.0762405	-0.456359	0.314322	FALSE
RVBD0372c	RVBD0372c	NonEssential	NonEssential	5	0.251898	2.76038	-0.0558054	0.40067	-0.223546	-0.834724	2.66044	-0.0407342	0.401617	-0.0688539	-0.687499	-0.09995	-1.33166	1.27849	0.0150712	-0.0717871	0.103952	0.0009465	-0.128223	0.143225	FALSE	FALSE	FALSE	0.154692	-0.651868	0.985675	FALSE	0.147225	-1.11655	1.43917	FALSE
RVBD0373c	RVBD0373c	NonEssential	NonEssential	13	0.277148	2.60379	-0.0149867	0.401365	-0.0494621	-0.250157	2.67361	-0.0238854	0.401436	-0.088663	-0.391812	0.069815	-0.737939	0.882117	-0.00889867	-0.0292083	0.0119527	7.16e-05	-0.129134	0.139556	FALSE	FALSE	FALSE	-0.0392008	-0.375633	0.209173	FALSE	-0.141655	-0.48294	0.192375	FALSE
RVBD0374c	RVBD0374c	NonEssential	NonEssential	10	0.304067	2.8415	-0.121116	0.402752	-0.309501	-1.77168	2.83081	-0.106164	0.402945	-0.307107	-1.55312	-0.01069	-0.888697	0.853514	0.0149521	-0.122436	0.154349	0.000192964	-0.135192	0.137912	FALSE	FALSE	FALSE	0.00239363	-1.69339	1.8467	FALSE	0.218557	-1.67305	2.07754	FALSE
RVBD0375c	RVBD0375c	NonEssential	NonEssential	7	0.196876	2.64039	-0.0238412	0.401174	-0.123414	-0.374735	2.84263	-0.028191	0.401488	-0.0591763	-0.420925	0.202235	-0.902259	1.30647	-0.0043498	-0.0449902	0.0344776	0.00031384	-0.134223	0.134782	FALSE	FALSE	FALSE	0.0642374	-0.364578	0.474587	FALSE	-0.0461906	-0.677515	0.548269	FALSE
RVBD0376c	RVBD0376c	NonEssential	NonEssential	6	0.236593	2.52916	-0.0410317	0.400946	-0.137461	-0.660817	2.6365	-0.039181	0.400207	-0.14919	-0.601684	0.10734	-1.06864	1.25198	0.00185067	-0.0766934	0.0813043	-0.000739007	-0.133743	0.134237	FALSE	FALSE	FALSE	-0.0117295	-0.72102	0.655113	FALSE	0.0591335	-1.02225	1.26286	FALSE
RVBD0377	RVBD0377	NonEssential	NonEssential	12	0.205474	2.82944	-0.102377	0.40062	-0.225928	-1.49756	2.83128	-0.132563	0.400878	-0.267639	-1.94504	0.001835	-0.813023	0.754638	-0.0301864	-0.152912	0.0972893	0.000257288	-0.127785	0.142389	FALSE	FALSE	FALSE	-0.0417113	-2.03619	1.7052	FALSE	-0.447482	-2.23577	1.1555	FALSE
RVBD0378	RVBD0378	Uncertain	NonEssential	2	0.00171847	2.59318	-0.0326174	0.40159	0.00066011	-0.476062	2.62171	-0.0290612	0.400977	-0.0489192	-0.405168	0.028535	-2.05632	2.07537	0.00355619	-0.0746348	0.106212	-0.000613227	-0.13552	0.134257	FALSE	FALSE	FALSE	-0.0495793	-0.591994	0.331783	FALSE	0.0708941	-1.12855	1.62551	FALSE
RVBD0379	secE2	NonEssential	NonEssential	2	0.0274632	2.65584	-0.0355985	0.398645	-0.00876024	-0.524194	2.67437	-0.0260399	0.400542	-0.0712465	-0.425993	0.01853	-2.05198	2.19079	0.00955856	-0.0410045	0.0675914	0.00189624	-0.128737	0.140364	FALSE	FALSE	FALSE	-0.0624862	-0.478201	0.369433	FALSE	0.0982009	-0.786099	1.11629	FALSE
RVBD0380c	RVBD0380c	NonEssential	NonEssential	5	0.221312	2.64735	-0.00615733	0.398038	-0.0164807	-0.152255	2.70768	-0.00806565	0.404572	-0.0203321	-0.134211	0.060335	-1.26083	1.34621	-0.00190832	-0.0143789	0.0103663	0.00653413	-0.130145	0.141535	FALSE	FALSE	FALSE	-0.00385136	-0.126792	0.107689	FALSE	0.018043	-0.354177	0.371104	FALSE
RVBD0381c	RVBD0381c	NonEssential	NonEssential	10	0.25221	2.67496	-0.0580151	0.401495	-0.156871	-0.848387	2.66153	-0.0640883	0.402288	-0.20261	-0.950181	-0.01343	-0.929224	0.928246	-0.00607325	-0.0868208	0.0731553	0.000793052	-0.13154	0.137338	FALSE	FALSE	FALSE	-0.0457389	-1.10358	0.89157	FALSE	-0.101794	-1.22665	0.998856	FALSE
RVBD0382c	pyrE	Essential	Essential	22	0.496233	2.78398	-0.769572	0.412881	-0.203407	-11.1866	2.70492	-0.923349	0.384343	-1.46378	-13.9468	-0.07907	-0.532403	0.45986	-0.153777	-0.60336	0.279034	-0.0285379	-0.14821	0.085827	FALSE	FALSE	FALSE	-1.26037	-4.02006	0.744691	FALSE	-2.76027	-7.97661	2.25348	FALSE
RVBD0383c	RVBD0383c	Essential	Essential	68	0.774396	2.95889	-1.00723	0.371848	-4.12429	-14.845	3.14832	-1.32314	0.372832	-6.56047	-18.974	0.189425	-0.134946	0.336417	-0.31591	-0.62868	-0.0175	0.000983724	-0.138645	0.136855	FALSE	TRUE	FALSE	-2.43618	-5.68947	0.670909	FALSE	-4.12898	-7.14818	-1.34355	TRUE
RVBD0384c	clpB	Essential	Essential	166	0.912426	3.10926	-0.605309	0.420137	-1.64574	-8.45013	3.13314	-0.418212	0.440138	-0.839297	-5.67907	0.02388	-0.236526	0.15038	0.187096	0.057755	0.318009	0.0200001	-0.100153	0.138815	FALSE	TRUE	FALSE	0.806439	-0.134959	1.74769	FALSE	2.77106	1.91877	3.6115	TRUE
RVBD0385	RVBD0385	NonEssential	NonEssential	6	0.0834241	2.63192	-0.119988	0.400433	-0.42566	-1.74803	2.87135	-0.142328	0.400135	-0.337573	-2.06573	0.23943	-1.00776	1.3091	-0.0223408	-0.169146	0.120922	-0.000297098	-0.137727	0.135307	FALSE	FALSE	FALSE	0.0880863	-2.04342	2.18074	FALSE	-0.317698	-2.34632	1.61595	FALSE
RVBD0386	RVBD0386	NonEssential	NonEssential	10	0.299276	2.70061	-0.0814457	0.401647	-0.186817	-1.23026	2.88982	-0.108656	0.401942	-0.225494	-1.63019	0.189205	-0.767696	1.01146	-0.0272107	-0.155285	0.109436	0.000295241	-0.141668	0.129756	FALSE	FALSE	FALSE	-0.0386775	-1.7208	1.35275	FALSE	-0.399932	-2.25021	1.40466	FALSE
RVBD0387c	RVBD0387c	NonEssential	NonEssential	16	0.302715	2.62748	-0.0316132	0.401359	-0.11387	-0.473532	2.76177	-0.0355589	0.401174	-0.102481	-0.520828	0.134295	-0.631896	0.826736	-0.00394568	-0.0533751	0.0496682	-0.000185107	-0.134257	0.133626	FALSE	FALSE	FALSE	0.0113889	-0.549753	0.580036	FALSE	-0.0472959	-0.750596	0.745496	FALSE
RVBD0389	purT	NonEssential	NonEssential	11	0.243736	2.8258	-0.0239081	0.400575	-0.0198072	-0.383975	2.58195	-0.0352208	0.401695	-0.0284595	-0.658563	-0.24386	-1.08697	0.638984	-0.0113127	-0.0381575	0.0121959	0.00112017	-0.138144	0.136497	FALSE	FALSE	FALSE	-0.00865237	-0.464241	0.429936	FALSE	-0.274588	-0.659454	0.0933151	FALSE
RVBD0390	RVBD0390	NonEssential	NonEssential	6	0.309319	2.8619	-0.00446192	0.401033	-0.0701297	-0.146263	2.73169	-0.0569171	0.402276	-0.103554	-0.85425	-0.13021	-1.34016	1.05882	-0.0524552	-0.092749	-0.0220548	0.00124346	-0.130599	0.137662	FALSE	TRUE	FALSE	-0.0334246	-0.660817	0.211536	FALSE	-0.707987	-1.25604	-0.225141	TRUE
RVBD0391	metZ	NonEssential	NonEssential	6	0.397347	2.62416	-0.0726485	0.402847	-0.284165	-1.08097	2.62385	-0.118907	0.403747	-0.363963	-1.77688	-0.000305	-1.16436	1.13378	-0.0462589	-0.179022	0.0781718	0.000899258	-0.131666	0.13953	FALSE	FALSE	FALSE	-0.079798	-1.61389	1.38573	FALSE	-0.695908	-2.50314	1.0673	FALSE
RVBD0392c	ndhA	NonEssential	NonEssential	5	0.0552349	2.6892	-0.042416	0.399809	-0.0874405	-0.681392	2.71801	-0.0391465	0.401113	-0.141394	-0.651885	0.02881	-1.31341	1.3234	0.00326951	-0.0437031	0.0538803	0.00130461	-0.131846	0.134814	FALSE	FALSE	FALSE	-0.0539532	-0.785649	0.526502	FALSE	0.0295075	-0.697669	0.747616	FALSE
RVBD0393	RVBD0393	NonEssential	NonEssential	6	0.384172	2.78452	-0.0733398	0.403135	-0.193659	-1.03404	2.74769	-0.0854061	0.402905	-0.201938	-1.28289	-0.03683	-1.15728	1.14059	-0.0120662	-0.144575	0.116536	-0.00023061	-0.135903	0.135829	FALSE	FALSE	FALSE	-0.00827845	-1.40303	1.28027	FALSE	-0.24885	-2.05106	1.65211	FALSE
RVBD0394c	RVBD0394c	NonEssential	NonEssential	7	0.286772	2.62342	-0.0332683	0.400051	-0.102684	-0.510866	2.64364	-0.0373223	0.401285	-0.0692739	-0.560409	0.02022	-1.06226	1.13813	-0.00405398	-0.0481556	0.0379273	0.00123412	-0.136464	0.13356	FALSE	FALSE	FALSE	0.0334099	-0.542652	0.638031	FALSE	-0.0495428	-0.699754	0.558815	FALSE
RVBD0395	RVBD0395	NonEssential	NonEssential	7	0.2656	2.64281	-0.0870183	0.402691	-0.287727	-1.30528	2.81595	-0.116806	0.40267	-0.276638	-1.75173	0.173145	-0.955699	1.19123	-0.0297874	-0.142419	0.0874125	-2.1e-05	-0.13488	0.13863	FALSE	FALSE	FALSE	0.0110894	-1.57747	1.50738	FALSE	-0.44646	-1.99577	1.12886	FALSE
RVBD0396	RVBD0396	NonEssential	NonEssential	6	0.455909	2.85247	-0.0222259	0.42007	-0.0633287	-0.312278	2.69125	-0.0308762	0.413347	-0.00140721	-0.449855	-0.161215	-1.30271	1.02578	-0.00865029	-0.0364134	0.0185653	-0.0067227	-0.149507	0.140017	FALSE	FALSE	FALSE	0.0619215	-0.30253	0.341934	FALSE	-0.137577	-0.578798	0.321326	FALSE
RVBD0397	RVBD0397	NonEssential	NonEssential	6	0.39238	2.60339	-0.0541902	0.397112	-0.10987	-0.782461	2.68572	-0.0610833	0.398367	-0.167993	-0.914067	0.08232	-1.05866	1.30177	-0.00689311	-0.115663	0.0935601	0.00125487	-0.129313	0.135658	FALSE	FALSE	FALSE	-0.0581237	-1.09062	0.97979	FALSE	-0.131605	-1.67199	1.33984	FALSE
RVBD0397A	RVBD0397A	NonEssential	NonEssential	6	0.370543	2.61655	-0.00333679	0.395346	0.0422656	-0.0955114	2.61474	-0.0184611	0.400949	-0.0830339	-0.296189	-0.00181	-1.21397	1.051	-0.0151244	-0.0284117	-0.00400901	0.00560288	-0.117815	0.139852	FALSE	TRUE	FALSE	-0.1253	-0.35481	-0.0320026	TRUE	-0.200678	-0.50312	0.115609	FALSE
RVBD0398c	RVBD0398c	NonEssential	NonEssential	8	0.247966	2.68188	-0.00733373	0.400997	0.00679273	-0.155987	2.62487	-0.0188643	0.400083	-0.0237775	-0.273998	-0.05701	-1.0998	0.984345	-0.0115306	-0.0431283	0.0136259	-0.000913947	-0.138621	0.13322	FALSE	FALSE	FALSE	-0.0305702	-0.310625	0.133963	FALSE	-0.11801	-0.635281	0.329178	FALSE
RVBD0399c	lpqK	NonEssential	NonEssential	6	0.257077	2.74862	-0.0213176	0.401671	-0.0123344	-0.321168	2.65506	-0.0227118	0.401453	-0.0262062	-0.372673	-0.093555	-1.30671	1.091	-0.00139426	-0.027273	0.0271755	-0.000218184	-0.137117	0.135582	FALSE	FALSE	FALSE	-0.0138718	-0.372029	0.321014	FALSE	-0.0515044	-0.476742	0.4133	FALSE
RVBD0400c	fadE7	NonEssential	NonEssential	8	0.36732	2.66879	-0.0156845	0.401215	-0.0796867	-0.258679	2.66261	-0.0241168	0.397197	-0.0326879	-0.048206	-0.006175	-0.911874	1.07796	-0.00843223	-0.0359322	0.0192022	-0.00401823	-0.133798	0.137641	FALSE	FALSE	FALSE	0.0469988	-0.337958	0.319197	FALSE	0.210473	-0.23095	0.691097	FALSE
RVBD0401	RVBD0401	NonEssential	NonEssential	6	0.520372	2.6432	-0.107462	0.411115	-0.244441	-1.54102	2.6003	-0.118131	0.411303	-0.2922	-1.60674	-0.042905	-1.14956	1.13909	-0.0106691	-0.140615	0.113691	0.000187769	-0.142446	0.137842	FALSE	FALSE	FALSE	-0.0477592	-1.54784	1.30706	FALSE	-0.0657229	-1.80992	1.72873	FALSE
RVBD0402c	mmpL1	NonEssential	NonEssential	32	0.336415	2.6773	-0.0108132	0.40182	-0.0491768	-0.172449	2.64859	-0.0172093	0.403335	-0.0260833	-0.276476	-0.028715	-0.54302	0.496324	-0.00639619	-0.0193043	0.0059141	0.00151489	-0.130245	0.139753	FALSE	FALSE	FALSE	0.0230935	-0.200029	0.212216	FALSE	-0.104027	-0.307615	0.0872949	FALSE
RVBD0403c	mmpS1	NonEssential	NonEssential	8	0.386434	2.61691	-0.0176984	0.401781	-0.0145034	-0.287105	2.63896	-0.0231241	0.405065	-0.0441999	-0.294362	0.02205	-1.06639	0.981058	-0.00542576	-0.0332133	0.0249976	0.00328437	-0.128237	0.143022	FALSE	FALSE	FALSE	-0.0296965	-0.399319	0.249449	FALSE	-0.00725656	-0.461847	0.466507	FALSE
RVBD0404	fadD30	NonEssential	NonEssential	15	0.26855	2.68183	-0.0840918	0.402591	-0.318579	-1.25777	2.80913	-0.115375	0.402242	-0.335978	-1.69251	0.1273	-0.775542	0.686737	-0.0312835	-0.149309	0.0767336	-0.000348577	-0.13437	0.138758	FALSE	FALSE	FALSE	-0.017399	-1.67055	1.50448	FALSE	-0.434748	-1.91766	1.10265	FALSE
RVBD0405	pks6	Essential	Essential	379	0.998357	2.67919	-0.0530345	0.622707	-0.029917	-0.535667	2.67997	-0.0580255	0.593814	-0.01199	-0.597117	0.00078	-0.149191	0.149128	-0.00499103	-0.0247096	0.0148425	-0.0288925	-0.124732	0.068409	FALSE	FALSE	FALSE	0.017927	-0.0144152	0.00788269	FALSE	-0.0614492	-0.214777	0.0684516	FALSE
RVBD0406c	RVBD0406c	NonEssential	NonEssential	7	0.258573	2.70614	-0.0204223	0.401208	-0.0792783	-0.296276	2.87127	-0.0453318	0.40212	-0.0446824	-0.717126	0.16513	-0.970337	1.22539	-0.0249095	-0.0673461	0.0170601	0.00091178	-0.136958	0.133821	FALSE	FALSE	FALSE	0.0345959	-0.571285	0.461392	FALSE	-0.42085	-1.06839	0.174708	FALSE
RVBD0407	fgd1	NonEssential	NonEssential	7	0.221459	2.62817	-0.109751	0.401601	-0.298283	-1.57958	2.95716	-0.145089	0.402153	-0.299813	-2.11636	0.32899	-0.70095	1.3468	-0.0353381	-0.180839	0.117462	0.000551399	-0.134265	0.134121	FALSE	FALSE	FALSE	-0.00153014	-2.14001	1.97319	FALSE	-0.536782	-2.55053	1.4798	FALSE
RVBD0408	pta	NonEssential	NonEssential	19	0.222057	2.57629	-0.0545826	0.402181	-0.141095	-0.861108	2.72553	-0.0772678	0.40249	-0.181243	-1.14332	0.149235	-0.544134	0.765234	-0.0226852	-0.101381	0.0512553	0.000308781	-0.133347	0.134184	FALSE	FALSE	FALSE	-0.0401478	-1.10161	0.972027	FALSE	-0.282215	-1.34863	0.699758	FALSE
RVBD0409	ackA	NonEssential	NonEssential	5	0.247494	2.96819	-0.111303	0.401763	-0.316522	-1.672	2.9344	-0.124112	0.40309	-0.292085	-1.79319	-0.03378	-1.32519	1.13222	-0.0128084	-0.170218	0.150928	0.00132624	-0.134	0.14208	FALSE	FALSE	FALSE	0.0244362	-1.89463	1.93212	FALSE	-0.121183	-2.259	2.11868	FALSE
RVBD0410c	pknG	NonEssential	NonEssential	19	0.26245	2.58706	-0.229818	0.402099	-0.931933	-3.35848	3.42917	-0.409233	0.410002	-1.36535	-5.67871	0.84211	0.233305	1.35021	-0.179415	-0.362206	0.006798	0.00790289	-0.129021	0.143462	TRUE	FALSE	FALSE	-0.433414	-4.63667	3.49953	FALSE	-2.32023	-4.34163	-0.415007	TRUE
RVBD0411c	glnH	NonEssential	NonEssential	9	0.27903	2.5853	-0.24346	0.415737	-1.0489	-3.39405	3.21816	-0.394298	0.410837	-1.35823	-5.51435	0.632865	-0.315375	1.43525	-0.150838	-0.348037	0.018092	-0.00490037	-0.148553	0.135867	FALSE	FALSE	FALSE	-0.309326	-4.60134	3.10179	FALSE	-2.12029	-4.26135	0.00650547	FALSE
RVBD0412c	RVBD0412c	NonEssential	NonEssential	7	0.253853	2.55863	-0.239502	0.403329	-0.926953	-3.46792	3.38804	-0.405896	0.405295	-1.21295	-5.71673	0.829415	-0.183888	1.62975	-0.166394	-0.394367	0.029691	0.00196579	-0.133372	0.134669	FALSE	FALSE	FALSE	-0.285994	-4.89084	3.78462	FALSE	-2.2488	-4.84824	-0.13345	TRUE
RVBD0413	mutT3	NonEssential	NonEssential	5	0.228912	2.70153	-0.117301	0.402068	-0.304506	-1.77111	2.87509	-0.132899	0.402272	-0.371759	-1.95297	0.173565	-1.11418	1.3711	-0.0155978	-0.203423	0.174457	0.000203855	-0.132997	0.13864	FALSE	FALSE	FALSE	-0.0672532	-2.13287	1.93627	FALSE	-0.181862	-2.79043	2.4797	FALSE
RVBD0414c	thiE	Essential	NonEssential	48	0.900868	3.03001	-0.150438	0.381429	-0.298431	-2.25922	3.1898	-0.209926	0.373921	-0.254248	-3.11004	0.159795	-0.208726	0.563748	-0.059488	-0.174965	0.056458	-0.0075073	-0.148628	0.126817	FALSE	FALSE	FALSE	0.0441833	-1.36677	1.45888	FALSE	-0.850821	-2.41537	0.651039	FALSE
RVBD0415	thiO	Essential	Essential	96	0.951856	2.81441	-0.497625	0.440708	-0.0157828	-6.94699	3.11422	-0.625208	0.419764	-0.00941502	-8.98184	0.299805	-0.0350993	0.492142	-0.127583	-0.239606	-0.013782	-0.0209437	-0.062525	0.019759	FALSE	TRUE	FALSE	0.00636776	-0.043016	0.0328387	FALSE	-2.03485	-3.46555	-0.755819	TRUE
RVBD0416	thiS	Essential	NonEssential	7	0.344001	2.53371	-0.492815	0.492876	0.0519335	-6.23005	3.49801	-0.893213	0.406853	-0.0534387	-12.7939	0.964295	-0.131107	1.6774	-0.400398	-0.768438	-0.04231	-0.0860232	-0.185537	0.010171	FALSE	TRUE	FALSE	-0.105372	-0.414962	0.0594332	FALSE	-6.5639	-10.1597	-2.97949	TRUE
RVBD0417	thiG	Essential	Essential	77	0.916359	2.87281	-0.483177	0.571701	-0.0121632	-5.16853	3.09036	-0.618441	0.523315	0.0124318	-7.27316	0.21755	-0.109165	0.499151	-0.135265	-0.279304	0.015899	-0.0483865	-0.118059	0.020112	FALSE	FALSE	FALSE	0.024595	-0.0580618	0.0871018	FALSE	-2.10463	-3.27593	-0.957965	TRUE
RVBD0418	lpqL	NonEssential	NonEssential	6	0.0997645	2.68821	-0.0173415	0.400464	0.00905753	-0.299172	2.53865	-0.0266422	0.400976	-0.0666115	-0.442228	-0.14956	-1.24868	1.13495	-0.00930066	-0.0462349	0.0263967	0.000511912	-0.132481	0.138888	FALSE	FALSE	FALSE	-0.075669	-0.485074	0.246776	FALSE	-0.143055	-0.740263	0.399222	FALSE
RVBD0419	lpqM	NonEssential	NonEssential	11	0.292472	2.70875	-0.0134781	0.402971	-0.0863991	-0.223668	2.72169	-0.0112475	0.402256	-0.10036	-0.135728	0.01294	-0.89316	0.894589	0.0022306	-0.013296	0.0179663	-0.000714999	-0.13465	0.134605	FALSE	FALSE	FALSE	-0.0139613	-0.214481	0.175575	FALSE	0.0879395	-0.180167	0.380071	FALSE
RVBD0420c	RVBD0420c	NonEssential	NonEssential	5	0.341246	2.81737	-0.00822685	0.401527	-0.0410514	-0.0963462	2.58939	-0.00588712	0.403054	-0.0421566	-0.0249229	-0.227975	-1.47122	1.17025	0.00233973	-0.0125643	0.0176285	0.00152778	-0.139705	0.134753	FALSE	FALSE	FALSE	-0.0011052	-0.118543	0.113626	FALSE	0.0714233	-0.333522	0.458639	FALSE
RVBD0421c	RVBD0421c	NonEssential	NonEssential	6	0.242233	2.64367	-0.0474805	0.401969	-0.115961	-0.767438	2.83788	-0.0771313	0.40202	-0.170091	-1.14297	0.194205	-1.00857	1.27994	-0.0296508	-0.122819	0.0512582	5.1e-05	-0.13574	0.132964	FALSE	FALSE	FALSE	-0.0541299	-1.13342	0.87616	FALSE	-0.375531	-1.65029	0.814056	FALSE
RVBD0422c	thiD	Essential	NonEssential	73	0.759244	2.84195	-0.180533	0.504614	0.0032486	-2.23319	3.01625	-0.346127	0.555954	0.0649431	-3.79133	0.1743	-0.14531	0.505764	-0.165593	-0.288192	-0.040636	0.0513398	-0.035438	0.144488	FALSE	TRUE	FALSE	0.0616945	0.030736	0.0920388	TRUE	-1.55814	-2.54726	-0.631397	TRUE
RVBD0423c	thiC	Essential	Essential	144	0.945617	2.76348	-0.582795	0.505726	-0.11605	-7.21269	3.24195	-0.67448	0.462457	-0.155945	-8.91384	0.47847	0.154219	0.555092	-0.091685	-0.202556	0.020115	-0.0432688	-0.111293	0.020235	TRUE	FALSE	FALSE	-0.0398946	-0.305642	0.218425	FALSE	-1.70115	-2.63454	-0.762807	TRUE
RVBD0424c	RVBD0424c	NonEssential	NonEssential	3	0.375574	2.62729	-0.00905434	0.401124	0.0339072	-0.214776	2.6067	-0.0170814	0.401956	-0.132127	-0.218405	-0.020585	-1.73257	1.61092	-0.00802703	-0.0581805	0.0389399	0.000831915	-0.132618	0.1376	FALSE	FALSE	FALSE	-0.166035	-0.425576	0.0380014	FALSE	-0.00362937	-0.834442	0.851414	FALSE
RVBD0425c	ctpH	NonEssential	NonEssential	24	0.28223	2.64987	-0.060908	0.3988	-0.14655	-0.937251	2.7162	-0.0582286	0.398163	-0.105245	-0.884864	0.066335	-0.530231	0.611175	0.0026794	-0.0524505	0.0528353	-0.000637087	-0.135285	0.135225	FALSE	FALSE	FALSE	0.0413045	-0.931313	1.05422	FALSE	0.0523878	-0.573678	0.750402	FALSE
RVBD0426c	RVBD0426c	NonEssential	NonEssential	5	0.0603921	2.64506	-0.0109147	0.400599	-0.0310246	-0.191954	2.77289	-0.0185521	0.401402	-0.165398	-0.306259	0.12783	-1.18386	1.44066	-0.00763738	-0.0489881	0.026976	0.000803136	-0.136122	0.136502	FALSE	FALSE	FALSE	-0.134373	-0.408066	0.116637	FALSE	-0.114305	-0.823732	0.510611	FALSE
RVBD0427c	xthA	NonEssential	NonEssential	8	0.256835	2.75047	-0.0599897	0.399953	-0.272885	-0.84279	2.87217	-0.0721832	0.400908	-0.229887	-1.07496	0.1217	-0.911425	1.12426	-0.0121936	-0.147058	0.108984	0.000955227	-0.131891	0.14147	FALSE	FALSE	FALSE	0.042998	-1.14629	1.27101	FALSE	-0.23217	-2.08765	1.52165	FALSE
RVBD0428c	RVBD0428c	NonEssential	NonEssential	6	0.238622	2.65009	-0.0150824	0.401164	-0.0359261	-0.233392	2.59739	-0.0189453	0.400508	-0.0439952	-0.310755	-0.052705	-1.26165	1.19165	-0.0038629	-0.0257649	0.0181767	-0.000656272	-0.140038	0.131217	FALSE	FALSE	FALSE	-0.00806912	-0.318057	0.251544	FALSE	-0.077363	-0.463845	0.309121	FALSE
RVBD0429c	def	Essential	Essential	67	0.901453	2.8474	-0.247613	0.544313	-0.0434681	-2.8198	3.45211	-0.340684	0.504102	0.0517308	-4.07325	0.60471	0.214945	0.867009	-0.0930712	-0.184126	-0.003366	-0.0402108	-0.122271	0.047588	TRUE	TRUE	FALSE	0.0951989	0.00237763	0.158877	TRUE	-1.25346	-1.93146	-0.539404	TRUE
RVBD0430	RVBD0430	Essential	Essential	23	0.782176	3.38077	-0.790913	0.348295	-0.818982	-12.3118	3.13509	-0.966416	0.34613	-1.80601	-15.173	-0.24569	-0.668447	0.164467	-0.175504	-0.535209	0.14596	-0.0021643	-0.145761	0.139062	FALSE	FALSE	FALSE	-0.987027	-5.84676	3.5147	FALSE	-2.86124	-6.47806	0.825942	FALSE
RVBD0431	RVBD0431	NonEssential	Essential	8	0.0802177	3.02535	-0.734623	0.399117	-0.999363	-10.757	3.28144	-0.913439	0.400448	-1.03363	-13.1326	0.25608	-0.24828	0.742909	-0.178817	-0.567756	0.188461	0.00133163	-0.137681	0.13096	FALSE	FALSE	FALSE	-0.0342693	-8.77555	9.11324	FALSE	-2.37558	-6.52536	1.94182	FALSE
RVBD0432	sodC	NonEssential	NonEssential	5	0.250855	2.65544	-0.0526033	0.40151	-0.0773107	-0.773656	2.68079	-0.0700508	0.401733	-0.143234	-0.783587	0.02536	-1.23985	1.3137	-0.0174476	-0.105434	0.0702005	0.000222967	-0.134935	0.137875	FALSE	FALSE	FALSE	-0.0659234	-1.09458	0.847258	FALSE	-0.00993127	-1.32036	1.25566	FALSE
RVBD0433	RVBD0433	NonEssential	NonEssential	5	0.199511	2.7719	-0.0805971	0.401224	-0.190374	-1.15491	2.8426	-0.10668	0.400532	-0.302886	-1.51991	0.0707	-1.23286	1.40905	-0.0260831	-0.166621	0.122003	-0.000691763	-0.139126	0.135757	FALSE	FALSE	FALSE	-0.112512	-1.88179	1.30523	FALSE	-0.364999	-2.37118	1.62397	FALSE
RVBD0434	RVBD0434	NonEssential	NonEssential	6	0.348479	2.81668	-0.0092712	0.400387	0.0338454	-0.179033	2.64907	-0.0175519	0.399577	-0.0660551	-0.294807	-0.1676	-1.34856	1.09425	-0.00828071	-0.0229545	0.00779523	-0.000809976	-0.129376	0.139179	FALSE	FALSE	FALSE	-0.0999005	-0.342658	0.0895012	FALSE	-0.115774	-0.465574	0.222183	FALSE
RVBD0435c	RVBD0435c	NonEssential	NonEssential	10	0.231578	2.81074	-0.0357244	0.402042	-0.0785521	-0.522545	2.70935	-0.0345431	0.403248	-0.109077	-0.532613	-0.10139	-1.02711	0.798988	0.00118132	-0.051546	0.0606553	0.00120577	-0.133251	0.135071	FALSE	FALSE	FALSE	-0.0305244	-0.648367	0.533706	FALSE	-0.0100671	-0.846538	0.756676	FALSE
RVBD0436c	pssA	NonEssential	NonEssential	5	0.198595	2.68397	-0.19935	0.399216	-0.535936	-3.0102	3.28328	-0.184762	0.397504	-0.226306	-2.74419	0.59932	-0.633036	1.6971	0.014588	-0.148151	0.172009	-0.00171243	-0.133466	0.131464	FALSE	FALSE	FALSE	0.30963	-2.78934	3.50889	FALSE	0.266012	-1.64081	2.17824	FALSE
RVBD0437c	psd	NonEssential	NonEssential	6	0.214661	2.64742	-0.163099	0.400689	-0.492299	-2.46532	3.11931	-0.171565	0.40151	-0.348153	-2.50433	0.4719	-0.717212	1.50168	-0.00846616	-0.13841	0.11671	0.000821014	-0.142322	0.131271	FALSE	FALSE	FALSE	0.144146	-2.34862	2.81354	FALSE	-0.0390057	-1.57618	1.36983	FALSE
RVBD0438c	moeA2	NonEssential	NonEssential	8	0.276549	2.58447	-0.0499922	0.401484	-0.145355	-0.720719	2.75792	-0.0589229	0.40251	-0.149174	-0.861145	0.173445	-0.846819	1.18536	-0.00893073	-0.0787089	0.0594232	0.00102626	-0.13525	0.136531	FALSE	FALSE	FALSE	-0.00381913	-0.917405	0.854155	FALSE	-0.140426	-1.15524	0.820658	FALSE
RVBD0439c	RVBD0439c	NonEssential	NonEssential	5	0.459017	2.75309	-0.0269969	0.405795	-0.130511	-0.37863	2.67814	-0.0321635	0.40594	-0.142946	-0.433165	-0.07495	-1.36605	1.23232	-0.00516659	-0.0651238	0.0494381	0.000144722	-0.138714	0.142069	FALSE	FALSE	FALSE	-0.0124356	-0.439953	0.459628	FALSE	-0.054535	-0.922122	0.788172	FALSE
RVBD0440	groEL2	Essential	Essential	111	0.874646	2.12718	-0.916888	0.338243	-1.21403	-15.3138	2.546	-0.966096	0.322634	-2.16552	-16.1861	0.41882	0.117227	0.52517	-0.0492073	-0.289124	0.173806	-0.0156089	-0.095912	0.065778	TRUE	FALSE	FALSE	-0.951486	-3.44581	1.45004	FALSE	-0.872309	-3.00618	1.26579	FALSE
RVBD0441c	RVBD0441c	NonEssential	NonEssential	6	0.439231	2.73125	-0.0209097	0.403182	-0.118438	-0.264418	2.64148	-0.0209755	0.406416	-0.0213874	-0.303682	-0.089765	-1.29483	1.07237	-6.58e-05	-0.0348994	0.0337601	0.00323449	-0.134934	0.138263	FALSE	FALSE	FALSE	0.0970501	-0.205049	0.419291	FALSE	-0.0392635	-0.639325	0.510068	FALSE
RVBD0442c	PPE10	NonEssential	NonEssential	7	0.287389	2.63807	-0.0107519	0.400743	-0.0364094	-0.168264	2.46177	-0.015192	0.403495	0.0189505	-0.237287	-0.1763	-1.11051	0.976357	-0.00444005	-0.0186168	0.0136935	0.00275244	-0.131395	0.130512	FALSE	FALSE	FALSE	0.0553599	-0.144655	0.243079	FALSE	-0.069023	-0.410896	0.282123	FALSE
RVBD0443	RVBD0443	NonEssential	NonEssential	5	0.231502	2.7343	-0.0065454	0.400599	-0.129232	-0.201341	2.6717	-0.0148752	0.40174	-0.0251769	-0.189919	-0.062605	-1.28892	1.25803	-0.00832981	-0.0490186	0.0252393	0.00114052	-0.129929	0.139025	FALSE	FALSE	FALSE	0.104055	-0.120998	0.271717	FALSE	0.0114217	-0.701154	0.655611	FALSE
RVBD0444c	rskA	NonEssential	NonEssential	5	0.338138	2.77208	-0.0430982	0.402458	-0.326728	-0.620498	2.65812	-0.0301334	0.407947	-0.150848	-0.481019	-0.113955	-1.52558	1.15829	0.0129648	-0.0344554	0.0579949	0.00548834	-0.129818	0.147808	FALSE	FALSE	FALSE	0.17588	-0.305254	0.778897	FALSE	0.139479	-0.530073	0.848468	FALSE
RVBD0445c	sigK	NonEssential	NonEssential	5	0.500454	2.66617	-0.00804259	0.40778	0.000725208	-0.282545	2.6065	-0.0118079	0.408051	-0.128524	-0.143454	-0.05967	-1.36411	1.20481	-0.00376528	-0.0234303	0.0126107	0.000271552	-0.141383	0.146716	FALSE	FALSE	FALSE	-0.129249	-0.28504	0.000428484	FALSE	0.13909	-0.285259	0.58681	FALSE
RVBD0446c	RVBD0446c	NonEssential	NonEssential	5	0.397347	2.74059	-0.0150096	0.404379	0.00098268	-0.253398	2.69045	-0.00675566	0.404646	-0.0600929	-0.0646703	-0.050145	-1.33152	1.30015	0.00825396	-0.0163054	0.0378756	0.000267413	-0.137417	0.138448	FALSE	FALSE	FALSE	-0.0610756	-0.207399	0.149789	FALSE	0.188728	-0.283477	0.719621	FALSE
RVBD0447c	ufaA1	NonEssential	NonEssential	5	0.0974559	2.5703	-0.0126549	0.400204	-0.00844107	-0.199295	2.58289	-0.0182782	0.40085	-0.00517054	-0.309774	0.012585	-1.29134	1.31201	-0.00562329	-0.0298921	0.0186026	0.000646211	-0.135348	0.137424	FALSE	FALSE	FALSE	0.00327052	-0.287578	0.242534	FALSE	-0.110479	-0.538972	0.347077	FALSE
RVBD0448c	RVBD0448c	NonEssential	NonEssential	8	0.289032	2.7555	-0.0196386	0.40073	-0.0460775	-0.284302	2.6048	-0.0233749	0.401093	0.0240563	-0.372134	-0.1507	-1.1166	0.954241	-0.00373628	-0.0275722	0.017621	0.000362406	-0.138874	0.135392	FALSE	FALSE	FALSE	0.0701339	-0.272772	0.403556	FALSE	-0.087832	-0.478409	0.304638	FALSE
RVBD0449c	RVBD0449c	NonEssential	NonEssential	15	0.272455	2.80481	-0.0703673	0.401197	-0.165899	-1.03433	2.69981	-0.0916793	0.400824	-0.239678	-1.33779	-0.105	-0.835935	0.636206	-0.021312	-0.157637	0.10783	-0.000373186	-0.138266	0.134408	FALSE	FALSE	FALSE	-0.0737792	-1.50874	1.26911	FALSE	-0.303464	-2.25251	1.45493	FALSE
RVBD0450c	mmpL4	NonEssential	NonEssential	37	0.309496	2.59499	-0.122441	0.411778	-0.562117	-1.74979	2.65969	-0.108098	0.407848	-0.544188	-1.54069	0.0647	-0.441433	0.506154	0.0143429	-0.052291	0.0801293	-0.00393071	-0.144837	0.133011	FALSE	FALSE	FALSE	0.0179292	-1.43853	1.43206	FALSE	0.209093	-0.557844	0.943308	FALSE
RVBD0451c	mmpS4	NonEssential	NonEssential	6	0.194275	2.50248	-0.095893	0.404	-0.401755	-1.45593	2.61235	-0.0879034	0.400917	-0.410602	-1.34445	0.109875	-1.10272	1.28522	0.00798966	-0.0639103	0.0727985	-0.00308332	-0.13453	0.137498	FALSE	FALSE	FALSE	-0.00884646	-1.3943	1.3465	FALSE	0.111479	-0.717436	0.993878	FALSE
RVBD0452	RVBD0452	NonEssential	NonEssential	9	0.223457	2.66527	-0.0550835	0.401561	-0.292708	-0.808057	3.19254	-0.145036	0.404023	-0.403887	-2.10838	0.527265	-0.451956	1.42587	-0.0899525	-0.176519	-0.015867	0.0024625	-0.134568	0.140933	FALSE	TRUE	FALSE	-0.111179	-1.83501	1.05745	FALSE	-1.30032	-2.33174	-0.325635	TRUE
RVBD0453	PPE11	NonEssential	NonEssential	12	0.274314	2.70897	-0.101146	0.402912	-0.22574	-1.50673	2.70648	-0.123154	0.402537	-0.309415	-1.82475	-0.002485	-0.772778	0.796717	-0.0220083	-0.128771	0.0823202	-0.000375393	-0.135962	0.137482	FALSE	FALSE	FALSE	-0.083675	-1.79539	1.6049	FALSE	-0.318025	-1.75556	1.05544	FALSE
RVBD0454	RVBD0454	NonEssential	NonEssential	5	0.39453	2.57856	-0.0337255	0.403295	-0.250931	-0.583656	2.66106	-0.040055	0.410815	-0.151832	-0.694951	0.082505	-1.26234	1.31938	-0.00632948	-0.0650244	0.0695992	0.00751991	-0.128632	0.149318	FALSE	FALSE	FALSE	0.0990997	-0.497699	0.631553	FALSE	-0.111295	-1.08626	0.93684	FALSE
RVBD0455c	RVBD0455c	NonEssential	Essential	10	0.188156	2.50628	-0.301373	0.400969	-0.95559	-4.44609	2.52427	-0.28389	0.399171	-0.843889	-4.23703	0.01799	-0.851407	0.886735	0.0174827	-0.190608	0.223169	-0.00179817	-0.137402	0.134048	FALSE	FALSE	FALSE	0.111701	-4.83018	4.34283	FALSE	0.209062	-2.01276	2.35655	FALSE
RVBD0456A	mazF1	NonEssential	NonEssential	3	0.192567	2.66256	-0.111414	0.399243	-0.24461	-1.67285	2.58468	-0.0984126	0.399569	-0.25615	-1.58127	-0.077875	-1.67711	1.59953	0.0130014	-0.0963258	0.1358	0.000326369	-0.129293	0.131525	FALSE	FALSE	FALSE	-0.0115398	-1.63595	1.7119	FALSE	0.0915775	-1.46462	1.76933	FALSE
RVBD0456B	RVBD0456B	NonEssential	NonEssential	1	0	2.91914	-0.173828	0.394349	-0.702664	-2.46945	2.70993	-0.180312	0.398945	-0.545661	-2.66395	-0.20921	-3.39216	2.62934	-0.00648317	-0.672534	0.66294	0.00459622	-0.139709	0.141675	FALSE	FALSE	FALSE	0.157003	-2.71765	2.64658	FALSE	-0.194492	-10.4903	8.99671	FALSE
RVBD0456c	echA2	NonEssential	NonEssential	8	0.241869	2.53509	-0.0537697	0.400792	-0.145748	-0.78496	2.75065	-0.0535039	0.400842	-0.0961121	-0.806434	0.21556	-0.808068	1.24014	0.00026588	-0.0645536	0.0693479	5.01e-05	-0.137685	0.139123	FALSE	FALSE	FALSE	0.0496363	-0.767666	0.939104	FALSE	-0.021474	-1.00237	0.898926	FALSE
RVBD0457c	RVBD0457c	NonEssential	NonEssential	14	0.270953	2.63955	-0.004851	0.400194	-0.0512111	-0.0652375	2.62034	-0.00643709	0.40036	-0.044003	-0.0847821	-0.01921	-0.809613	0.770299	-0.00158609	-0.0109516	0.0076923	0.000165959	-0.131979	0.137719	FALSE	FALSE	FALSE	0.00720813	-0.100012	0.0935991	FALSE	-0.0195446	-0.24384	0.195752	FALSE
RVBD0458	RVBD0458	NonEssential	NonEssential	20	0.278791	2.63065	-0.0614967	0.4024	-0.157733	-0.927565	2.68852	-0.0845631	0.400882	-0.263458	-1.24601	0.057865	-0.587124	0.706305	-0.0230664	-0.0851623	0.0255906	-0.00151882	-0.133121	0.135878	FALSE	FALSE	FALSE	-0.105724	-1.24508	0.950423	FALSE	-0.318449	-0.959491	0.357652	FALSE
RVBD0459	RVBD0459	NonEssential	NonEssential	5	0.212571	2.62387	-0.0596065	0.400806	-0.190801	-0.900055	2.66598	-0.0801801	0.401752	-0.220725	-1.20504	0.042105	-1.3008	1.29346	-0.0205736	-0.134088	0.0859034	0.000945309	-0.130859	0.138221	FALSE	FALSE	FALSE	-0.029924	-1.24045	1.05262	FALSE	-0.304983	-1.93195	1.2219	FALSE
RVBD0460	RVBD0460	NonEssential	NonEssential	7	0.234727	2.64371	-0.0130823	0.404567	-0.00099385	-0.170228	2.61177	-0.00971846	0.401396	0.0120818	-0.166199	-0.031945	-1.12325	1.09016	0.00336382	-0.0115426	0.0174277	-0.00317063	-0.140937	0.13574	FALSE	FALSE	FALSE	0.0130756	-0.142552	0.21295	FALSE	0.00402935	-0.307146	0.340361	FALSE
RVBD0461	RVBD0461	NonEssential	NonEssential	6	0.237138	2.86894	-0.0708595	0.401804	-0.177878	-1.08107	2.87214	-0.103778	0.400821	-0.125615	-1.58359	0.0032	-1.08973	1.12867	-0.0329189	-0.138639	0.0735097	-0.000982823	-0.13508	0.136455	FALSE	FALSE	FALSE	0.0522632	-1.42875	1.36149	FALSE	-0.502523	-1.98327	0.912259	FALSE
RVBD0462	lpdC	Essential	Essential	113	0.904839	2.53478	-0.330203	0.565567	-0.0337187	-3.65081	2.64024	-0.300773	0.560369	0.0154027	-3.35878	0.10546	-0.143093	0.365914	0.0294303	-0.053302	0.112893	-0.00519867	-0.097945	0.080315	FALSE	FALSE	FALSE	0.0491214	-0.0582009	0.164383	FALSE	0.292028	-0.320328	0.913107	FALSE
RVBD0463	RVBD0463	NonEssential	NonEssential	7	0.238534	2.64857	-0.0767799	0.401187	-0.205642	-1.13802	2.83252	-0.066082	0.402195	-0.204348	-0.995877	0.183955	-0.882701	1.27887	0.0106979	-0.0869248	0.114221	0.00100788	-0.135717	0.134331	FALSE	FALSE	FALSE	0.00129416	-1.14241	1.20534	FALSE	0.142144	-1.30909	1.53099	FALSE
RVBD0464c	RVBD0464c	NonEssential	NonEssential	8	0.457106	2.74409	-0.0165148	0.403152	-0.00762062	-0.285443	2.69279	-0.0282085	0.403299	-0.0182561	-0.437384	-0.0513	-1.09337	0.97674	-0.0116937	-0.0373861	0.0195789	0.00014641	-0.134237	0.139113	FALSE	FALSE	FALSE	-0.0106355	-0.40369	0.284902	FALSE	-0.151941	-0.613635	0.30364	FALSE
RVBD0465c	RVBD0465c	NonEssential	NonEssential	12	0.275917	2.61235	-0.00779581	0.401427	-0.0892716	-0.122349	2.5891	-0.0139457	0.401444	-0.026662	-0.23176	-0.02325	-0.884358	0.789884	-0.00614989	-0.0177258	0.00632509	1.73e-05	-0.135565	0.13647	FALSE	FALSE	FALSE	0.0626096	-0.136677	0.206159	FALSE	-0.109411	-0.36126	0.139468	FALSE
RVBD0466	RVBD0466	NonEssential	NonEssential	5	0.162374	2.66716	-0.0323238	0.401497	-0.0210282	-0.495207	2.58979	-0.0481115	0.403362	-0.157084	-0.760852	-0.077375	-1.35229	1.25916	-0.0157877	-0.0531734	0.0201757	0.00186506	-0.130847	0.134763	FALSE	FALSE	FALSE	-0.136056	-0.801487	0.399948	FALSE	-0.265644	-0.876444	0.281998	FALSE
RVBD0467	icl1	Essential	NonEssential	82	0.933556	2.62862	-0.192243	0.713832	-0.0870736	-1.34487	2.64899	-0.288628	0.746681	-0.147752	-1.77653	0.020365	-0.301617	0.330238	-0.0963844	-0.217877	0.057075	0.0328491	-0.139788	0.191161	FALSE	FALSE	FALSE	-0.0606779	-0.0743676	-0.0456143	TRUE	-0.431658	-0.762517	-0.0867011	TRUE
RVBD0468	fadB2	NonEssential	NonEssential	3	0.266236	2.65262	-0.0319021	0.401329	-0.0621807	-0.500366	2.71929	-0.0388425	0.401574	-0.0792776	-0.578188	0.066675	-1.59978	1.81442	-0.00694033	-0.102304	0.0633987	0.00024487	-0.132756	0.132256	FALSE	FALSE	FALSE	-0.0170968	-0.565975	0.589493	FALSE	-0.077822	-1.44814	1.05362	FALSE
RVBD0469	umaA	NonEssential	NonEssential	14	0.299591	2.72492	-0.133454	0.40154	-0.303944	-1.98464	2.90179	-0.149153	0.401226	-0.404508	-2.1705	0.176875	-0.569944	0.868697	-0.0156994	-0.174127	0.136514	-0.000313374	-0.13623	0.129147	FALSE	FALSE	FALSE	-0.100564	-2.33779	2.03705	FALSE	-0.185862	-2.33144	1.90474	FALSE
RVBD0470A	RVBD0470A	NonEssential	NonEssential	6	0.268335	2.64393	-0.0109438	0.402534	-0.0701291	-0.130685	2.77975	-0.0241554	0.399706	0.00294419	-0.433881	0.13581	-1.02023	1.31506	-0.0132117	-0.0336175	0.0065457	-0.00282818	-0.136485	0.135663	FALSE	FALSE	FALSE	0.0730733	-0.25082	0.315419	FALSE	-0.303196	-0.716539	0.0884643	FALSE
RVBD0470c	pcaA	NonEssential	NonEssential	9	0.207841	2.76476	-0.184801	0.401073	-0.583496	-2.72948	2.72615	-0.185449	0.401156	-0.446662	-2.74418	-0.0386	-0.898048	0.909063	-0.000647351	-0.188295	0.175024	8.3e-05	-0.139087	0.132204	FALSE	FALSE	FALSE	0.136834	-2.65274	3.0819	FALSE	-0.0146981	-2.3864	2.37371	FALSE
RVBD0471c	RVBD0471c	NonEssential	NonEssential	5	0.177984	2.66904	-0.0190472	0.402506	0.0482837	-0.287338	2.70329	-0.101132	0.401817	-0.270933	-1.57932	0.034255	-1.29701	1.28778	-0.0820848	-0.251514	0.0317166	-0.000688361	-0.136756	0.131353	FALSE	FALSE	FALSE	-0.319216	-1.55726	0.269427	FALSE	-1.29198	-3.68781	0.428939	FALSE
RVBD0472c	RVBD0472c	NonEssential	NonEssential	8	0.21204	2.71996	-0.158455	0.399772	-0.776743	-2.29351	2.71407	-0.0623284	0.400311	-0.364145	-0.962368	-0.00588	-1.0926	1.0109	0.0961264	0.024036	0.202891	0.000539103	-0.13476	0.12925	FALSE	TRUE	FALSE	0.412597	-0.945585	2.50606	FALSE	1.33114	0.365245	2.4746	TRUE
RVBD0473	RVBD0473	NonEssential	NonEssential	8	0.280335	2.55369	-0.0516864	0.401898	-0.136152	-0.819412	2.83997	-0.0516851	0.401194	-0.116692	-0.780864	0.28629	-0.761009	1.26131	1.29e-06	-0.0668538	0.0700917	-0.000704061	-0.13628	0.133617	FALSE	FALSE	FALSE	0.0194593	-0.812687	0.845217	FALSE	0.0385485	-0.958684	0.977432	FALSE
RVBD0474	RVBD0474	NonEssential	NonEssential	5	0.373541	2.60874	-0.0352153	0.393148	0.00295454	-0.662223	2.59811	-0.0357371	0.395518	0.0243658	-0.579068	-0.01063	-1.22597	1.28718	-0.000521735	-0.0232544	0.0311004	0.00236929	-0.137696	0.12483	FALSE	FALSE	FALSE	0.0214113	-0.473905	0.654887	FALSE	0.0831541	-0.312683	0.545119	FALSE
RVBD0475	hbhA	NonEssential	NonEssential	5	0.286291	2.73395	-0.0331139	0.406782	-0.131564	-0.49029	2.66475	-0.0294141	0.409594	-0.115725	-0.470775	-0.0692	-1.34386	1.1964	0.00369978	-0.0355949	0.0423993	0.00281255	-0.134425	0.1413	FALSE	FALSE	FALSE	0.0158384	-0.389631	0.463537	FALSE	0.0195152	-0.674714	0.733152	FALSE
RVBD0476	RVBD0476	NonEssential	NonEssential	7	0.234987	2.69046	-0.0315374	0.398452	-0.212335	-0.415822	2.62816	-0.0351416	0.401109	-0.128731	-0.526247	-0.062305	-1.13403	1.11775	-0.00360422	-0.0338141	0.0258379	0.002657	-0.137833	0.133587	FALSE	FALSE	FALSE	0.0836037	-0.414225	0.613776	FALSE	-0.110425	-0.597097	0.362871	FALSE
RVBD0477	RVBD0477	NonEssential	NonEssential	5	0.312962	2.61037	-0.0174635	0.403116	-0.0433126	-0.373885	2.65645	-0.0162344	0.398851	-0.0906576	-0.201596	0.04608	-1.25545	1.37799	0.00122907	-0.0167682	0.0181717	-0.00426488	-0.140996	0.136184	FALSE	FALSE	FALSE	-0.0473451	-0.295643	0.215666	FALSE	0.172289	-0.185208	0.528208	FALSE
RVBD0478	deoC	NonEssential	NonEssential	5	0.403835	2.69713	-0.0394215	0.403954	-0.131516	-0.56621	2.75692	-0.0416196	0.403358	-0.0958149	-0.644223	0.05979	-1.29556	1.37368	-0.00219815	-0.0718635	0.0665089	-0.000596152	-0.135826	0.136042	FALSE	FALSE	FALSE	0.0357011	-0.630466	0.613057	FALSE	-0.0780133	-1.15927	0.837627	FALSE
RVBD0479c	RVBD0479c	Essential	Essential	102	0.949499	3.29611	-0.439976	0.56253	0.0465948	-4.68969	3.6612	-0.545505	0.487003	0.0290701	-6.73467	0.36509	-0.0373208	0.4556	-0.105529	-0.21307	0.00368	-0.0755274	-0.144449	-0.001916	FALSE	FALSE	TRUE	-0.0175247	-0.205505	0.120495	FALSE	-2.04498	-2.91601	-1.22952	TRUE
RVBD0480c	RVBD0480c	NonEssential	NonEssential	7	0.261317	2.6554	-0.0148216	0.401426	-0.0277746	-0.232593	2.56687	-0.0197453	0.401938	-0.0362789	-0.340397	-0.08853	-1.15908	1.06038	-0.00492373	-0.0342409	0.0228587	0.00051204	-0.133559	0.135406	FALSE	FALSE	FALSE	-0.00850427	-0.324046	0.263605	FALSE	-0.107804	-0.614891	0.367889	FALSE
RVBD0481c	RVBD0481c	NonEssential	NonEssential	5	0.494497	2.72473	-0.0629878	0.414978	-0.0819915	-0.955859	2.69733	-0.0669304	0.414586	-0.271558	-0.891218	-0.0274	-1.30056	1.2145	-0.00394255	-0.084605	0.0772207	-0.000392306	-0.14554	0.150087	FALSE	FALSE	FALSE	-0.189566	-1.00843	0.622778	FALSE	0.0646403	-1.09478	1.29246	FALSE
RVBD0482	murB	Essential	Essential	76	0.929326	3.37434	-0.972591	0.387134	-6.68528	-13.0275	3.09848	-1.37699	0.389427	-11.1057	-18.2096	-0.27586	-0.641259	-0.187161	-0.404403	-0.600444	-0.20331	0.00229228	-0.134171	0.136856	TRUE	TRUE	FALSE	-4.4204	-8.03552	-0.706125	TRUE	-5.18205	-7.33821	-3.13408	TRUE
RVBD0483	lprQ	NonEssential	NonEssential	12	0.0716192	2.96896	-0.0527482	0.40016	0.105426	-0.80774	2.55215	-0.0727897	0.400544	0.031962	-1.16779	-0.41681	-1.11144	0.413905	-0.0200415	-0.0943587	0.0545659	0.000383719	-0.138738	0.130647	FALSE	FALSE	FALSE	-0.0734643	-1.23855	0.809429	FALSE	-0.360049	-1.41414	0.647986	FALSE
RVBD0484c	RVBD0484c	NonEssential	NonEssential	5	0.292167	2.63239	-0.018143	0.402187	0.0258962	-0.356619	2.62867	-0.0273963	0.397032	-0.0794257	-0.460305	-0.00372	-1.28068	1.31161	-0.00925322	-0.046773	0.0256473	-0.00515474	-0.140009	0.123632	FALSE	FALSE	FALSE	-0.105322	-0.512888	0.198158	FALSE	-0.103687	-0.735013	0.492288	FALSE
RVBD0485	RVBD0485	NonEssential	NonEssential	8	0.267319	2.61844	-0.0394466	0.403173	-0.076908	-0.688623	2.77163	-0.0656527	0.402685	-0.112228	-0.990386	0.15319	-0.850805	1.16402	-0.0262061	-0.0952127	0.0354636	-0.000488278	-0.141271	0.132742	FALSE	FALSE	FALSE	-0.0353197	-0.897275	0.773517	FALSE	-0.301763	-1.22943	0.597837	FALSE
RVBD0486	mshA	NonEssential	NonEssential	7	0.25983	2.57999	-0.159646	0.402258	-0.456254	-2.37072	2.68512	-0.214367	0.40171	-0.489682	-3.16807	0.10513	-0.925807	1.12046	-0.0547203	-0.242728	0.125222	-0.000547996	-0.136418	0.133572	FALSE	FALSE	FALSE	-0.0334275	-2.97906	2.64506	FALSE	-0.797353	-3.27984	1.60857	FALSE
RVBD0487	RVBD0487	NonEssential	NonEssential	8	0.21204	2.64802	-0.0278763	0.400672	-0.0654548	-0.427268	2.6555	-0.0261773	0.401336	-0.0808141	-0.436928	0.007485	-1.03991	1.03184	0.00169894	-0.0279889	0.0322008	0.000663673	-0.130125	0.138261	FALSE	FALSE	FALSE	-0.0153593	-0.390572	0.459421	FALSE	-0.00965983	-0.46186	0.446691	FALSE
RVBD0488	RVBD0488	NonEssential	NonEssential	7	0.405567	2.95752	-0.147046	0.402233	-0.317152	-2.10577	2.86883	-0.14777	0.403216	-0.276431	-2.19147	-0.08869	-1.12665	0.861196	-0.00072326	-0.187795	0.195593	0.000983351	-0.135052	0.133255	FALSE	FALSE	FALSE	0.0407211	-2.49108	2.33571	FALSE	-0.0856919	-2.69734	2.56867	FALSE
RVBD0489	gpm1	NonEssential	Essential	5	0.183702	3.09893	-0.435357	0.400731	-1.15536	-6.32719	3.51787	-0.561536	0.400682	-1.24062	-8.01987	0.418935	-0.659978	1.46181	-0.126179	-0.570045	0.333501	-4.9e-05	-0.135102	0.136605	FALSE	FALSE	FALSE	-0.0852642	-7.12745	6.51998	FALSE	-1.69268	-7.6789	4.29175	FALSE
RVBD0490	senX3	NonEssential	NonEssential	8	0.0686305	2.6466	-0.0375885	0.400534	-0.0736469	-0.588684	2.71684	-0.0435464	0.40052	-0.0648636	-0.718806	0.07024	-1.01756	1.03279	-0.00595786	-0.045622	0.0323333	-1.32e-05	-0.133023	0.133185	FALSE	FALSE	FALSE	0.00878333	-0.651107	0.589532	FALSE	-0.130122	-0.705426	0.445634	FALSE
RVBD0491	regX3	NonEssential	NonEssential	5	0.394002	2.64146	-0.0346754	0.403753	-0.10921	-0.507251	2.7202	-0.030267	0.402814	-0.0423504	-0.49225	0.07874	-1.21341	1.40348	0.00440844	-0.0539658	0.0650194	-0.000939217	-0.139617	0.13449	FALSE	FALSE	FALSE	0.0668596	-0.441779	0.596714	FALSE	0.0150014	-0.848251	0.866281	FALSE
RVBD0492A	RVBD0492A	NonEssential	NonEssential	8	0.252719	2.62655	-0.00221428	0.405508	0.00833648	-0.0703305	2.59984	-0.0134305	0.400667	-0.0227581	-0.241454	-0.026705	-1.06164	0.99104	-0.0112162	-0.0217041	0.0009943	-0.00484111	-0.151736	0.132686	FALSE	FALSE	FALSE	-0.0310946	-0.18486	0.0443978	FALSE	-0.171124	-0.463075	0.118452	FALSE
RVBD0492c	RVBD0492c	NonEssential	NonEssential	8	0.21204	2.73175	-0.00946811	0.398796	0.00265597	-0.153419	2.58583	-0.0144046	0.397005	-0.0225522	-0.210348	-0.145915	-1.17225	0.898141	-0.00493646	-0.0164858	0.0059376	-0.0017912	-0.137573	0.137319	FALSE	FALSE	FALSE	-0.0252082	-0.224191	0.141525	FALSE	-0.0569296	-0.325892	0.224602	FALSE
RVBD0493c	RVBD0493c	NonEssential	NonEssential	8	0.26616	2.65811	-0.0149871	0.401854	-0.0347153	-0.260844	2.61723	-0.0266682	0.403133	-0.0505126	-0.4106	-0.04088	-1.10149	0.969768	-0.0116811	-0.0319479	0.0073186	0.00127894	-0.138288	0.132979	FALSE	FALSE	FALSE	-0.0157974	-0.357889	0.261613	FALSE	-0.149757	-0.512146	0.18269	FALSE
RVBD0494	RVBD0494	NonEssential	NonEssential	9	0.226621	2.63742	-0.014638	0.400337	-0.0118802	-0.198814	2.68221	-0.02907	0.401441	-0.0544028	-0.457741	0.04479	-0.93271	1.00319	-0.014432	-0.0473811	0.0160369	0.00110442	-0.13244	0.138612	FALSE	FALSE	FALSE	-0.0425226	-0.424283	0.261187	FALSE	-0.258927	-0.768667	0.254704	FALSE
RVBD0495c	RVBD0495c	NonEssential	NonEssential	7	0.239153	2.94918	-0.177763	0.399281	-0.279891	-2.62472	3.24166	-0.192578	0.39809	-0.160737	-2.74957	0.292485	-0.666074	1.27526	-0.0148152	-0.176731	0.126817	-0.00119156	-0.134615	0.135701	FALSE	FALSE	FALSE	0.119154	-3.13047	2.87989	FALSE	-0.124849	-1.97864	1.53691	FALSE
RVBD0496	RVBD0496	NonEssential	NonEssential	7	0.208716	2.66359	-0.020942	0.401283	-0.101681	-0.351997	2.64886	-0.042774	0.400825	-0.0938134	-0.659558	-0.01474	-1.20873	1.02707	-0.021832	-0.050503	0.0055707	-0.000457762	-0.132714	0.135859	FALSE	FALSE	FALSE	0.00786779	-0.569068	0.426964	FALSE	-0.307561	-0.736872	0.0998992	FALSE
RVBD0497	RVBD0497	NonEssential	NonEssential	6	0.377217	2.61259	-0.210232	0.4079	-0.685922	-3.08682	3.24432	-0.337721	0.408964	-0.97891	-4.83489	0.63173	-0.571198	1.65141	-0.127489	-0.306513	0.034767	0.00106358	-0.134823	0.138948	FALSE	FALSE	FALSE	-0.292987	-4.37215	2.83488	FALSE	-1.74806	-3.78796	0.111075	FALSE
RVBD0498	RVBD0498	NonEssential	NonEssential	11	0.277611	2.68542	-0.0209447	0.399625	-0.16791	-0.339821	2.69055	-0.022761	0.39921	-0.0971649	-0.336338	0.00512	-0.878929	0.915944	-0.00181637	-0.0253488	0.0205338	-0.000414671	-0.131035	0.134282	FALSE	FALSE	FALSE	0.0707453	-0.241599	0.427481	FALSE	0.00348312	-0.394222	0.396086	FALSE
RVBD0499	RVBD0499	NonEssential	NonEssential	6	0.387122	2.5872	-0.0798798	0.40735	-0.326977	-1.17767	2.80581	-0.12853	0.407067	-0.32293	-1.87468	0.21861	-0.994249	1.3413	-0.0486498	-0.187875	0.0842731	-0.000283794	-0.134822	0.147178	FALSE	FALSE	FALSE	0.00404664	-1.54024	1.37513	FALSE	-0.697009	-2.61233	1.20995	FALSE
RVBD0500	proC	Essential	Essential	51	0.784288	2.74223	-0.564425	0.412315	-0.542955	-8.23636	3.00529	-0.712304	0.413851	-1.24339	-10.1476	0.26306	-0.0538428	0.562641	-0.147879	-0.372424	0.061427	0.00153628	-0.111947	0.11673	FALSE	FALSE	FALSE	-0.700434	-3.13955	1.33221	FALSE	-1.91122	-4.19316	0.464103	FALSE
RVBD0500A	RVBD0500A	NonEssential	NonEssential	4	0.0330184	2.69803	-0.0821701	0.413282	-0.34629	-1.20826	2.90747	-0.123443	0.399461	-0.287393	-1.81657	0.209445	-1.41014	1.57884	-0.041273	-0.127605	0.012017	-0.0138217	-0.141227	0.12089	FALSE	FALSE	FALSE	0.0588972	-1.72781	1.2632	FALSE	-0.608305	-1.45428	0.226497	FALSE
RVBD0500B	RVBD0500B	NonEssential	NonEssential	1	0	2.36555	-0.151637	0.398761	-0.322323	-2.45408	2.6372	-0.15039	0.40084	-0.433314	-2.25305	0.27165	-2.72218	2.92417	0.00124738	-0.697126	0.751851	0.00207904	-0.131716	0.142406	FALSE	FALSE	FALSE	-0.110991	-2.13392	2.90592	FALSE	0.201029	-10.7045	10.4998	FALSE
RVBD0501	galE2	NonEssential	NonEssential	12	0.245953	2.69582	-0.0397051	0.402664	-0.144182	-0.631681	2.70566	-0.0245109	0.401497	-0.132629	-0.377296	0.009835	-0.84548	0.857571	0.0151943	-0.0126453	0.045872	-0.00116702	-0.135699	0.13301	FALSE	FALSE	FALSE	0.0115531	-0.406564	0.538113	FALSE	0.254385	-0.160971	0.674697	FALSE
RVBD0502	RVBD0502	NonEssential	NonEssential	8	0.289011	2.66539	-0.125554	0.401419	-0.332657	-1.87254	2.6607	-0.104206	0.401008	-0.304181	-1.52002	-0.00469	-1.06075	0.891643	0.0213478	-0.108151	0.147565	-0.000411892	-0.136341	0.138866	FALSE	FALSE	FALSE	0.0284762	-1.72301	1.90445	FALSE	0.352517	-1.33697	2.14672	FALSE
RVBD0503c	cmaA2	NonEssential	NonEssential	10	0.230336	2.61295	-0.0530457	0.401557	-0.0740584	-0.781271	2.62604	-0.10627	0.405356	-0.142451	-1.57488	0.013085	-0.852506	0.878687	-0.053224	-0.118312	-0.0005254	0.00379949	-0.133696	0.136085	FALSE	TRUE	FALSE	-0.0683927	-1.30186	0.993234	FALSE	-0.793608	-1.57731	-0.102847	TRUE
RVBD0504c	RVBD0504c	NonEssential	NonEssential	5	0.159049	3.31189	-0.497886	0.401664	-1.05621	-7.07178	3.01426	-0.427415	0.401667	-0.927334	-6.12371	-0.297625	-1.35808	0.692528	0.0704712	-0.270572	0.403997	3.21e-06	-0.131446	0.136556	FALSE	FALSE	FALSE	0.128873	-6.89017	6.3314	FALSE	0.948074	-3.29299	4.78752	FALSE
RVBD0505c	serB1	NonEssential	Essential	8	0.272111	2.7465	-0.236234	0.405165	-0.707657	-3.45802	3.07279	-0.341901	0.403944	-0.955423	-4.91195	0.326285	-0.564685	1.12007	-0.105667	-0.307499	0.092371	-0.00122072	-0.139974	0.142169	FALSE	FALSE	FALSE	-0.247766	-4.41299	3.57883	FALSE	-1.45393	-3.81993	0.786516	FALSE
RVBD0506	mmpS2	NonEssential	NonEssential	5	0.224622	2.81916	-0.0199074	0.39516	-0.00482675	-0.31741	2.62483	-0.0122173	0.399251	-0.0253069	-0.243868	-0.19433	-1.43411	1.14057	0.00769004	-0.0137546	0.0306617	0.00409091	-0.125994	0.133006	FALSE	FALSE	FALSE	-0.0204802	-0.239638	0.29609	FALSE	0.0735418	-0.422122	0.492959	FALSE
RVBD0507	mmpL2	NonEssential	NonEssential	43	0.324652	2.71568	-0.0668008	0.403476	-0.250351	-0.962236	2.69051	-0.0681237	0.404132	-0.197888	-1.02008	-0.025165	-0.459924	0.408185	-0.00132285	-0.0544869	0.0533616	0.000655686	-0.141061	0.132932	FALSE	FALSE	FALSE	0.052463	-0.994803	0.977138	FALSE	-0.0578402	-0.741012	0.609269	FALSE
RVBD0508	RVBD0508	NonEssential	NonEssential	4	0.0679545	2.56182	-0.0747997	0.392951	-0.288947	-1.07066	2.5931	-0.0859951	0.400991	-0.206283	-1.33905	0.03128	-1.3957	1.3013	-0.0111955	-0.0706736	0.049728	0.00803972	-0.116431	0.135547	FALSE	FALSE	FALSE	0.0826644	-1.09405	1.19423	FALSE	-0.268392	-1.07891	0.587784	FALSE
RVBD0509	hemA	Essential	Essential	125	0.803124	2.38348	-1.03592	0.393288	-1.23583	-15.6133	2.91926	-1.00478	0.381787	-0.898205	-15.2169	0.535775	0.22397	0.628106	0.0311396	-0.296547	0.369177	-0.0115009	-0.11119	0.093712	TRUE	FALSE	FALSE	0.337621	-1.03543	1.7785	FALSE	0.396421	-2.69921	3.39645	FALSE
RVBD0510	hemC	Essential	Essential	49	0.692064	2.25793	-0.60544	0.355179	-0.617257	-9.83393	2.94055	-0.684954	0.356574	-0.489257	-10.8557	0.68262	0.200897	0.877453	-0.0795138	-0.285958	0.112866	0.00139452	-0.090545	0.102451	TRUE	FALSE	FALSE	0.128	-0.932121	1.1653	FALSE	-1.02174	-3.01657	0.9543	FALSE
RVBD0511	hemD	Essential	Essential	154	0.940357	2.48211	-0.740319	0.52255	-0.611818	-8.90063	2.8573	-0.817047	0.440366	-1.22411	-11.2364	0.37519	0.122687	0.530196	-0.0767278	-0.282275	0.120966	-0.0821841	-0.185972	0.014979	TRUE	FALSE	FALSE	-0.612292	-1.40837	0.18168	FALSE	-2.33576	-3.78177	-1.0213	TRUE
RVBD0512	hemB	Essential	Essential	75	0.863835	2.87073	-0.56569	0.470004	-0.128234	-7.46797	3.28034	-0.681255	0.466669	-0.103322	-8.89606	0.409605	0.0419701	0.60396	-0.115565	-0.306586	0.068443	-0.00333458	-0.088038	0.087253	TRUE	FALSE	FALSE	0.0249127	-0.599284	0.54901	FALSE	-1.42809	-3.3986	0.465282	FALSE
RVBD0513	RVBD0513	NonEssential	NonEssential	6	0.279574	2.65327	-0.0457613	0.402743	-0.136312	-0.715151	2.7801	-0.0645006	0.402969	-0.162045	-0.967685	0.12683	-1.07208	1.27498	-0.0187393	-0.0878526	0.0464641	0.000226571	-0.132114	0.142845	FALSE	FALSE	FALSE	-0.0257332	-0.969262	0.742228	FALSE	-0.252534	-1.20875	0.683652	FALSE
RVBD0514	RVBD0514	NonEssential	NonEssential	5	0.300765	2.79671	-0.0102366	0.40115	-0.0285051	-0.272346	2.67603	-0.0339186	0.395011	-0.155484	-0.508414	-0.12068	-1.70262	1.66273	-0.023682	-0.0809316	0.0263882	-0.00613923	-0.138869	0.131015	FALSE	FALSE	FALSE	-0.126979	-0.577628	0.180533	FALSE	-0.236069	-1.28992	0.680088	FALSE
RVBD0515	RVBD0515	NonEssential	NonEssential	3	0.172209	2.75169	-0.0336772	0.40183	-0.0504005	-0.544445	2.61552	-0.0504783	0.401575	-0.128518	-0.73573	-0.136165	-1.82433	1.52829	-0.0168011	-0.16961	0.131833	-0.000254272	-0.138267	0.13283	FALSE	FALSE	FALSE	-0.0781177	-0.913032	0.615809	FALSE	-0.191285	-2.49369	1.87786	FALSE
RVBD0516c	RVBD0516c	NonEssential	NonEssential	5	0.32588	2.64356	-0.0199993	0.398892	0.0427895	-0.307391	2.8764	-0.0346834	0.396629	0.0472211	-0.482889	0.23284	-1.11037	1.5013	-0.0146841	-0.0671831	0.0385982	-0.0022623	-0.139478	0.128727	FALSE	FALSE	FALSE	0.00443155	-0.543719	0.408587	FALSE	-0.175498	-0.940427	0.626145	FALSE
RVBD0517	RVBD0517	NonEssential	NonEssential	16	0.2251	2.78814	-0.0616937	0.40105	-0.137812	-0.921364	2.74338	-0.0932378	0.400607	-0.154032	-1.40459	-0.044755	-0.734757	0.66971	-0.0315442	-0.108051	0.0462693	-0.000443516	-0.13962	0.13257	FALSE	FALSE	FALSE	-0.0162195	-1.32897	1.10428	FALSE	-0.483229	-1.50943	0.569034	FALSE
RVBD0518	RVBD0518	NonEssential	NonEssential	11	0.253631	2.58207	-0.0192209	0.402661	-0.0300355	-0.315989	2.6582	-0.0221994	0.404869	-0.0417993	-0.358709	0.07613	-0.784806	0.990401	-0.00297844	-0.0236279	0.017789	0.0022076	-0.130696	0.14562	FALSE	FALSE	FALSE	-0.0117638	-0.321717	0.302099	FALSE	-0.0427197	-0.38418	0.298586	FALSE
RVBD0519c	RVBD0519c	NonEssential	NonEssential	11	0.252971	2.70838	-0.0560879	0.399123	-0.0432453	-0.854344	2.75321	-0.0546014	0.39895	-0.0682464	-0.825084	0.04484	-0.830352	0.941975	0.00148659	-0.0543804	0.0568369	-0.000173013	-0.13512	0.133635	FALSE	FALSE	FALSE	-0.0250011	-0.93857	0.823506	FALSE	0.0292602	-0.763591	0.799612	FALSE
RVBD0520	RVBD0520	NonEssential	NonEssential	5	0.186534	2.66019	-0.0373658	0.401451	-0.0657388	-0.588153	2.59909	-0.0437796	0.401765	-0.118787	-0.69143	-0.061105	-1.37025	1.21813	-0.00641381	-0.0511613	0.0381582	0.000313761	-0.128255	0.13864	FALSE	FALSE	FALSE	-0.0530484	-0.698398	0.551562	FALSE	-0.103276	-0.784845	0.573966	FALSE
RVBD0521	RVBD0521	NonEssential	NonEssential	6	0.494535	2.41743	-0.0717368	0.410828	-0.0597914	-1.1063	2.70727	-0.0957439	0.415445	-0.158571	-1.38777	0.289845	-0.925047	1.36156	-0.024007	-0.122802	0.0756884	0.00461619	-0.141971	0.1468	FALSE	FALSE	FALSE	-0.0987801	-1.20663	0.974015	FALSE	-0.281468	-1.65312	1.15217	FALSE
RVBD0522	gabP	NonEssential	NonEssential	28	0.289032	2.69764	-0.0751296	0.402412	-0.193679	-1.13405	2.71625	-0.0962431	0.40296	-0.196018	-1.45627	0.018615	-0.499826	0.561642	-0.0211135	-0.100807	0.0494093	0.000547895	-0.135269	0.131126	FALSE	FALSE	FALSE	-0.00233865	-1.33869	1.23793	FALSE	-0.322224	-1.26506	0.663207	FALSE
RVBD0523c	RVBD0523c	NonEssential	NonEssential	5	0.404985	2.63245	-0.00358098	0.381632	-0.0692245	-0.00616402	2.62526	-0.00918266	0.402106	-0.0694171	-0.14088	-0.007195	-1.32596	1.22904	-0.00560168	-0.0137298	0.00261495	0.020473	-0.136912	0.176773	FALSE	FALSE	FALSE	-0.000192614	-0.111786	0.0673942	FALSE	-0.134716	-0.422727	0.16391	FALSE
RVBD0524	hemL	Essential	Essential	138	0.899897	2.55936	-0.594709	0.480153	-0.220386	-7.77112	3.02439	-0.594198	0.472282	-0.236143	-7.7609	0.46503	0.136128	0.576332	0.000511259	-0.146113	0.136578	-0.0078709	-0.083643	0.074174	TRUE	FALSE	FALSE	-0.0157574	-0.324259	0.274672	FALSE	0.0102221	-0.99106	1.12303	FALSE
RVBD0525	RVBD0525	Essential	Essential	37	0.926676	2.61524	-0.517811	0.451657	-0.32762	-7.12536	3.14796	-0.61973	0.42241	-0.30678	-8.74102	0.53272	-0.00608206	0.845389	-0.101919	-0.205917	0.002188	-0.0292466	-0.119024	0.058931	FALSE	FALSE	FALSE	0.0208405	-0.429874	0.468863	FALSE	-1.61566	-2.93445	-0.245862	TRUE
RVBD0526	RVBD0526	Essential	Essential	59	0.935178	2.35354	-0.460375	0.414879	-1.45665	-6.65952	2.79121	-0.464769	0.40786	-0.687889	-6.85087	0.437665	-0.0106423	0.644327	-0.00439389	-0.120412	0.120554	-0.00701914	-0.116152	0.108209	FALSE	FALSE	FALSE	0.768762	-0.740026	2.48602	FALSE	-0.191341	-1.53492	1.03541	FALSE
RVBD0527	ccdA	Essential	Essential	114	0.954603	2.55265	-0.356869	0.478333	-0.315089	-4.67566	2.87562	-0.401937	0.45105	-0.351875	-5.47935	0.322975	0.000941584	0.517288	-0.0450681	-0.158334	0.064511	-0.0272824	-0.126452	0.071757	TRUE	FALSE	FALSE	-0.036786	-0.488534	0.342028	FALSE	-0.803686	-1.74605	0.129846	FALSE
RVBD0528	RVBD0528	Essential	Essential	161	0.928281	2.49424	-0.389645	0.422225	-0.514899	-5.63033	2.88989	-0.393765	0.379434	-0.300149	-6.06015	0.39565	0.0928182	0.512824	-0.00412036	-0.104328	0.098241	-0.0427911	-0.135836	0.047811	TRUE	FALSE	FALSE	0.21475	-0.350966	0.738748	FALSE	-0.429819	-1.28678	0.412987	FALSE
RVBD0529	ccsA	Essential	Essential	153	0.911719	2.36634	-0.472857	0.377639	-0.986535	-7.34872	3.00245	-0.463909	0.33833	-0.994245	-7.47425	0.63611	0.323814	0.713847	0.00894786	-0.091693	0.113719	-0.0393088	-0.122505	0.054721	TRUE	FALSE	FALSE	-0.0077101	-1.06339	1.03453	FALSE	-0.12553	-0.923552	0.664048	FALSE
RVBD0530	RVBD0530	NonEssential	NonEssential	11	0.290677	2.82274	-0.0985126	0.402173	-0.197041	-1.47449	2.99655	-0.126842	0.402072	-0.235482	-1.86645	0.17382	-0.634992	0.984885	-0.0283299	-0.138696	0.0828198	-0.000100877	-0.14033	0.133756	FALSE	FALSE	FALSE	-0.0384403	-1.80123	1.55971	FALSE	-0.391961	-1.908	1.06611	FALSE
RVBD0530Ac	RVBD0530Ac	Unknown	NonEssential	5	0.059402	2.63885	-0.0234134	0.402007	-0.0827416	-0.390186	2.59806	-0.0279928	0.405742	-0.0470706	-0.487054	-0.040795	-1.26756	1.32001	-0.00457944	-0.0287025	0.0192267	0.00373436	-0.119724	0.132102	FALSE	FALSE	FALSE	0.0356711	-0.353171	0.369763	FALSE	-0.0968684	-0.590684	0.32827	FALSE
RVBD0531	RVBD0531	NonEssential	NonEssential	5	0.403128	3.03789	-0.3492	0.401771	-0.850921	-5.0381	3.13637	-0.367114	0.400945	-0.659141	-5.25033	0.09847	-0.917455	1.20581	-0.0179135	-0.456804	0.459807	-0.000826186	-0.131256	0.13724	FALSE	FALSE	FALSE	0.19178	-5.03842	5.7667	FALSE	-0.212227	-6.29251	6.15406	FALSE
RVBD0532	PE-PGRS6	NonEssential	NonEssential	9	0.271773	2.60774	-0.0854363	0.402734	-0.249004	-1.26217	2.70775	-0.113009	0.401666	-0.246564	-1.68181	0.10001	-0.836927	1.03689	-0.0275732	-0.163826	0.100219	-0.00106788	-0.13239	0.13574	FALSE	FALSE	FALSE	0.0024399	-1.71811	1.47604	FALSE	-0.419633	-2.26471	1.41123	FALSE
RVBD0533c	fabH	NonEssential	NonEssential	7	0.252933	2.70959	-0.0378375	0.398691	-0.112685	-0.584837	2.79311	-0.0388029	0.397445	-0.0238625	-0.569288	0.08352	-1.11589	1.12625	-0.000965352	-0.0301466	0.0257124	-0.00124603	-0.134015	0.130064	FALSE	FALSE	FALSE	0.0888223	-0.570227	0.635488	FALSE	0.0155491	-0.370136	0.385352	FALSE
RVBD0534c	menA	Essential	Essential	76	0.856988	2.93247	-0.4231	0.487849	-0.175263	-5.3643	3.24121	-0.586941	0.478426	-0.281897	-7.49095	0.30874	-0.0302493	0.569247	-0.163841	-0.348729	0.017959	-0.00942345	-0.115638	0.098496	FALSE	FALSE	FALSE	-0.106633	-0.581324	0.335763	FALSE	-2.12664	-3.6331	-0.795071	TRUE
RVBD0535	pnp	NonEssential	NonEssential	10	0.259926	2.70022	-0.110027	0.398195	-0.161581	-1.67329	2.90646	-0.133994	0.397943	-0.188353	-1.98348	0.20625	-0.665732	1.02889	-0.0239671	-0.129709	0.0785245	-0.000252234	-0.137643	0.135696	FALSE	FALSE	FALSE	-0.0267712	-2.12582	1.80655	FALSE	-0.310194	-1.65454	0.912858	FALSE
RVBD0536	galE3	NonEssential	NonEssential	5	0.368988	2.67297	-0.00624514	0.404154	-0.0200467	-0.161958	2.80303	-0.0133596	0.401916	0.0691338	-0.269847	0.13007	-1.16327	1.45123	-0.00711445	-0.0256985	0.00898191	-0.00223804	-0.142284	0.129458	FALSE	FALSE	FALSE	0.0891805	-0.0963261	0.220747	FALSE	-0.107889	-0.531963	0.277767	FALSE
RVBD0537c	RVBD0537c	NonEssential	NonEssential	10	0.198381	2.68524	-0.0196022	0.400143	-0.0601198	-0.316414	2.62267	-0.0472332	0.401046	-0.122006	-0.783507	-0.062565	-0.973321	0.879957	-0.027631	-0.0572452	-0.0051136	0.000902874	-0.139417	0.131022	FALSE	TRUE	FALSE	-0.061886	-0.647734	0.335719	FALSE	-0.467092	-0.864533	-0.0722547	TRUE
RVBD0538	RVBD0538	NonEssential	NonEssential	11	0.0843393	2.76433	-0.0567736	0.399489	-0.0882144	-0.853657	2.7808	-0.0974126	0.400186	-0.157198	-1.48537	0.01647	-0.827028	0.826137	-0.040639	-0.132645	0.046319	0.000697204	-0.136162	0.136813	FALSE	FALSE	FALSE	-0.0689834	-1.47677	1.06338	FALSE	-0.631708	-1.86977	0.551904	FALSE
RVBD0539	RVBD0539	NonEssential	NonEssential	7	0.408983	2.60614	-0.0870463	0.40487	-0.182205	-1.29823	2.79546	-0.114917	0.402933	-0.285691	-1.71225	0.189315	-0.925734	1.18223	-0.0278709	-0.172581	0.108376	-0.00193713	-0.14055	0.127608	FALSE	FALSE	FALSE	-0.103486	-1.67768	1.52123	FALSE	-0.414016	-2.41905	1.49293	FALSE
RVBD0540	RVBD0540	NonEssential	NonEssential	5	0.408324	2.58308	-0.0345896	0.402015	-0.122282	-0.551024	2.71087	-0.0440286	0.402808	-0.134152	-0.64983	0.12779	-1.19608	1.41798	-0.00943906	-0.062806	0.0472619	0.000793005	-0.149043	0.129132	FALSE	FALSE	FALSE	-0.0118703	-0.622452	0.584992	FALSE	-0.0988064	-0.94175	0.701928	FALSE
RVBD0541c	RVBD0541c	NonEssential	NonEssential	12	0.318216	3.28619	-0.239723	0.412006	-0.621028	-3.32587	3.5678	-0.27633	0.416427	-0.620384	-3.72795	0.281615	-0.355577	0.991923	-0.0366068	-0.194178	0.119359	0.00442108	-0.134897	0.151339	FALSE	FALSE	FALSE	0.000643555	-2.87026	3.10642	FALSE	-0.40208	-2.27249	1.42786	FALSE
RVBD0542c	menE	Essential	Essential	85	0.869072	2.97209	-0.492702	0.462812	-0.107415	-6.56039	3.07557	-0.519475	0.427902	-0.216031	-7.31093	0.10348	-0.190816	0.366784	-0.0267727	-0.169342	0.118286	-0.0349106	-0.118623	0.045699	FALSE	FALSE	FALSE	-0.108616	-0.550284	0.262109	FALSE	-0.750541	-2.17126	0.54797	FALSE
RVBD0543c	RVBD0543c	Essential	Essential	35	0.850544	3.455	-0.67938	0.408475	-2.11181	-9.39284	3.18232	-0.856164	0.385401	-3.82386	-12.1441	-0.27268	-0.928766	-0.142184	-0.176784	-0.433626	0.070277	-0.0230732	-0.152636	0.098805	TRUE	FALSE	FALSE	-1.71205	-6.31313	2.61237	FALSE	-2.75122	-5.38296	-0.269346	TRUE
RVBD0544c	RVBD0544c	NonEssential	NonEssential	5	0.350667	3.27575	-0.1333	0.408171	-0.409711	-1.88429	3.24772	-0.230941	0.406423	-0.671969	-3.22552	-0.028025	-1.28796	1.12928	-0.0976414	-0.370553	0.149995	-0.00174855	-0.141943	0.136687	FALSE	FALSE	FALSE	-0.262259	-3.31976	1.98527	FALSE	-1.34124	-5.10892	1.97138	FALSE
RVBD0545c	pitA	NonEssential	NonEssential	6	0.195233	2.97649	-0.0971197	0.399899	-0.679629	-1.4676	2.57677	-0.0453117	0.401873	-0.500038	-0.605037	-0.399725	-1.46094	0.848103	0.051808	0.0064573	0.113938	0.00197443	-0.13989	0.133848	FALSE	TRUE	FALSE	0.179592	-0.7155	1.46602	FALSE	0.862558	0.209796	1.56811	TRUE
RVBD0546c	RVBD0546c	NonEssential	NonEssential	8	0.278791	2.63025	-0.0089045	0.400369	-0.0654044	-0.15905	2.718	-0.0189406	0.403017	0.0212519	-0.312302	0.087745	-0.973809	1.10845	-0.0100361	-0.0287839	0.00834215	0.00264765	-0.133056	0.138771	FALSE	FALSE	FALSE	0.0866564	-0.161651	0.277562	FALSE	-0.153252	-0.525162	0.184525	FALSE
RVBD0547c	RVBD0547c	NonEssential	NonEssential	6	0.358721	2.74658	-0.0780896	0.397543	-0.243018	-1.12661	2.68843	-0.0514598	0.397672	-0.0672218	-0.80473	-0.058155	-1.1701	1.1777	0.0266298	-0.0647963	0.123491	0.000128984	-0.134901	0.131612	FALSE	FALSE	FALSE	0.175796	-0.855337	1.37736	FALSE	0.321877	-1.02408	1.62209	FALSE
RVBD0548c	menB	Essential	Essential	99	0.829484	3.15977	-0.427767	0.48197	-0.158033	-5.44064	3.29262	-0.425359	0.445737	-0.121926	-5.73434	0.132845	-0.203098	0.297834	0.00240737	-0.126901	0.135407	-0.036233	-0.143536	0.072418	FALSE	FALSE	FALSE	0.0361075	-0.507789	0.512479	FALSE	-0.293698	-1.55577	0.877345	FALSE
RVBD0549c	RVBD0549c	NonEssential	NonEssential	5	0.342393	2.66032	-0.00743622	0.403161	-0.117599	-0.104812	2.65828	-0.0186527	0.419285	-0.0475514	-0.241566	-0.00204	-1.23108	1.06306	-0.0112165	-0.0334014	0.0104163	0.016124	-0.110229	0.144253	FALSE	FALSE	FALSE	0.0700471	-0.0910597	0.252276	FALSE	-0.136753	-0.607213	0.332172	FALSE
RVBD0550c	RVBD0550c	NonEssential	NonEssential	2	0.0274632	2.83364	-0.0464819	0.400414	-0.0327152	-0.700654	2.72908	-0.0449845	0.408957	-0.062321	-0.705201	-0.104555	-2.08726	1.79837	0.00149738	-0.34525	0.353684	0.00854263	-0.129928	0.141085	FALSE	FALSE	FALSE	-0.0296057	-0.839166	0.591325	FALSE	-0.00454685	-5.41143	4.52392	FALSE
RVBD0551c	fadD8	NonEssential	NonEssential	9	0.207449	2.62279	-0.022725	0.400333	-0.0766284	-0.300998	2.67327	-0.035335	0.400576	-0.106253	-0.573127	0.05048	-0.930586	0.995322	-0.01261	-0.0447931	0.0197151	0.000243621	-0.133126	0.137226	FALSE	FALSE	FALSE	-0.0296248	-0.503674	0.40633	FALSE	-0.272129	-0.764483	0.21985	FALSE
RVBD0552	RVBD0552	NonEssential	Essential	17	0.296089	2.91653	-0.242227	0.40486	-0.751389	-3.49843	3.00133	-0.332228	0.406726	-0.946575	-4.74952	0.084805	-0.531084	0.686674	-0.0900008	-0.309989	0.107433	0.00186577	-0.133846	0.143583	FALSE	FALSE	FALSE	-0.195186	-4.17777	3.62044	FALSE	-1.25109	-3.87454	1.10069	FALSE
RVBD0553	menC	Essential	Essential	99	0.989636	2.8876	-0.445917	0.51303	-0.131055	-5.411	3.21382	-0.522266	0.423588	-0.255714	-7.39039	0.32622	0.0211776	0.512988	-0.0763495	-0.187903	0.036829	-0.0894413	-0.1769	-0.002456	TRUE	FALSE	TRUE	-0.124659	-0.605094	0.267683	FALSE	-1.9794	-2.92905	-1.06248	TRUE
RVBD0554	bpoC	NonEssential	NonEssential	11	0.26245	2.68456	-0.0419511	0.400352	-0.0424761	-0.654384	2.84132	-0.0586923	0.400085	-0.0602608	-0.89564	0.156765	-0.759857	0.990619	-0.0167412	-0.0635063	0.0259371	-0.000267343	-0.129159	0.138719	FALSE	FALSE	FALSE	-0.0177847	-0.837077	0.739895	FALSE	-0.241256	-0.87032	0.335461	FALSE
RVBD0555	menD	Essential	Essential	117	0.899353	2.79366	-0.535685	0.455054	-0.143578	-7.26287	3.02221	-0.610798	0.418297	-0.30203	-8.71823	0.228545	-0.0622931	0.392472	-0.0751129	-0.250395	0.083209	-0.0367577	-0.124127	0.049332	FALSE	FALSE	FALSE	-0.158452	-0.670992	0.257476	FALSE	-1.45536	-2.90824	-0.11956	TRUE
RVBD0556	RVBD0556	Essential	NonEssential	56	0.909588	2.86765	-0.344642	0.61134	0.0604762	-3.36705	3.01928	-0.447751	0.573918	0.0754794	-4.7536	0.151635	-0.228824	0.503793	-0.10311	-0.230679	0.014405	-0.037422	-0.115231	0.039286	FALSE	FALSE	FALSE	0.0150032	-0.0602317	0.0484165	FALSE	-1.38655	-2.1887	-0.619112	TRUE
RVBD0557	mgtA	NonEssential	NonEssential	8	0.229491	2.60907	-0.0323661	0.399345	-0.111091	-0.518485	2.57419	-0.0438289	0.398681	-0.126481	-0.713291	-0.03488	-1.044	0.974162	-0.0114628	-0.0488746	0.0248157	-0.000663818	-0.134584	0.133692	FALSE	FALSE	FALSE	-0.0153903	-0.676778	0.572419	FALSE	-0.194806	-0.749175	0.332326	FALSE
RVBD0558	menH	Essential	Essential	58	0.955449	2.6909	-0.478424	0.581894	-0.0044135	-5.02796	3.04162	-0.522614	0.554148	-0.00389413	-5.79218	0.35071	-0.019474	0.686652	-0.0441902	-0.167278	0.071289	-0.0277466	-0.097767	0.043803	FALSE	FALSE	FALSE	0.000519377	-0.0706111	0.0650212	FALSE	-0.764224	-1.6498	0.151383	FALSE
RVBD0559c	RVBD0559c	NonEssential	NonEssential	5	0.374915	2.60882	-0.00376337	0.402326	0.0433372	-0.0811899	2.59901	-0.0053549	0.400578	-0.0792047	-0.0900422	-0.009815	-1.25657	1.34785	-0.00159153	-0.0168696	0.0115134	-0.00174768	-0.130524	0.142406	FALSE	FALSE	FALSE	-0.122542	-0.201236	-0.0428075	TRUE	-0.00885227	-0.399226	0.369447	FALSE
RVBD0560c	RVBD0560c	NonEssential	NonEssential	5	0.0632318	2.621	-0.00621866	0.400667	-0.0931904	-0.138158	2.65024	-0.0119691	0.425257	-0.0672326	-0.0766772	0.029245	-1.41971	1.32814	-0.00575046	-0.019689	0.0107467	0.0245906	-0.115215	0.177938	FALSE	FALSE	FALSE	0.0259579	-0.0823714	0.167072	FALSE	0.0614805	-0.498331	0.477673	FALSE
RVBD0561c	RVBD0561c	NonEssential	NonEssential	13	0.309496	2.74635	-0.0409856	0.403275	-0.0993208	-0.643778	3.12483	-0.0788531	0.403116	0.0146741	-1.17841	0.378475	-0.443423	1.16587	-0.0378675	-0.0904444	0.0006233	-0.000159213	-0.135825	0.133824	FALSE	FALSE	FALSE	0.113995	-0.895147	0.8448	FALSE	-0.534629	-1.09194	0.0299187	FALSE
RVBD0562	grcC1	Essential	Essential	75	0.914333	2.64448	-0.479841	0.447092	-0.227481	-6.64043	3.08189	-0.555162	0.432595	-0.13884	-7.78736	0.43741	0.0725717	0.675781	-0.0753216	-0.236906	0.092456	-0.0144968	-0.102667	0.067597	TRUE	FALSE	FALSE	0.0886409	-0.276639	0.480569	FALSE	-1.14693	-2.82511	0.406893	FALSE
RVBD0563	htpX	NonEssential	NonEssential	10	0.22467	2.67604	-0.035327	0.401088	-0.163199	-0.529701	2.61894	-0.08125	0.403237	-0.424975	-1.168	-0.057095	-0.955229	0.89153	-0.045923	-0.11487	0.0211017	0.00214961	-0.135812	0.133114	FALSE	FALSE	FALSE	-0.261776	-1.3517	0.502086	FALSE	-0.638298	-1.56007	0.285767	FALSE
RVBD0564c	gpdA1	NonEssential	NonEssential	7	0.228265	2.71848	-0.0108327	0.400103	-0.0269794	-0.192623	2.83069	-0.0770043	0.400871	-0.170976	-1.11319	0.11222	-1.0411	1.11105	-0.0661716	-0.171447	0.015622	0.000767884	-0.134419	0.134861	FALSE	FALSE	FALSE	-0.143996	-1.15487	0.288313	FALSE	-0.920565	-2.47651	0.325831	FALSE
RVBD0565c	RVBD0565c	NonEssential	NonEssential	12	0.234068	2.72208	-0.00329961	0.402222	0.0286832	-0.0905367	2.63734	-0.0110594	0.401385	-0.0326361	-0.181089	-0.084735	-0.905424	0.76982	-0.00775984	-0.0164775	0.00097319	-0.000837851	-0.133691	0.132077	FALSE	FALSE	FALSE	-0.0613194	-0.206153	0.0122441	FALSE	-0.0905523	-0.302375	0.129776	FALSE
RVBD0566c	RVBD0566c	NonEssential	NonEssential	4	0.193274	2.66784	-0.0083606	0.400549	-0.0211814	-0.14032	2.71767	-0.0126221	0.394966	0.00144398	-0.202166	0.049835	-1.41807	1.58394	-0.00426155	-0.0263828	0.0221708	-0.00558285	-0.13966	0.127078	FALSE	FALSE	FALSE	0.0226254	-0.196676	0.147712	FALSE	-0.0618455	-0.510681	0.445192	FALSE
RVBD0567	RVBD0567	NonEssential	NonEssential	14	0.290753	2.74209	-0.0549755	0.401434	-0.0985349	-0.84547	2.75537	-0.0613984	0.402334	-0.138733	-0.920517	0.01328	-0.786507	0.717808	-0.00642287	-0.0852817	0.0808039	0.00089942	-0.13724	0.137175	FALSE	FALSE	FALSE	-0.0401984	-1.0435	0.918799	FALSE	-0.0750468	-1.2453	1.06091	FALSE
RVBD0568	cyp135B1	NonEssential	NonEssential	6	0.253714	2.7753	-0.038034	0.401252	-0.0491376	-0.661734	2.60656	-0.0467852	0.401703	-0.108027	-0.691811	-0.16874	-1.29108	1.05798	-0.00875121	-0.0801188	0.0550124	0.000450505	-0.134686	0.13739	FALSE	FALSE	FALSE	-0.0588896	-0.823243	0.604779	FALSE	-0.0300766	-1.02156	0.913862	FALSE
RVBD0569	RVBD0569	NonEssential	NonEssential	4	0.192235	2.74405	-0.0627354	0.408853	-0.0297193	-0.974327	2.79077	-0.0813378	0.399546	-0.154954	-1.21952	0.04672	-1.37341	1.44388	-0.0186024	-0.0811733	0.0326966	-0.00930761	-0.162272	0.131879	FALSE	FALSE	FALSE	-0.125235	-1.37602	0.961885	FALSE	-0.245192	-1.00585	0.450283	FALSE
RVBD0570	nrdZ	NonEssential	NonEssential	12	0.293155	2.74679	-0.0297803	0.401391	-0.012384	-0.52711	2.63826	-0.0385253	0.401084	-0.0828742	-0.566899	-0.10853	-0.918137	0.738536	-0.00874507	-0.0477377	0.0324479	-0.000307374	-0.137621	0.130659	FALSE	FALSE	FALSE	-0.0704902	-0.65943	0.426638	FALSE	-0.0397882	-0.608735	0.552597	FALSE
RVBD0571c	RVBD0571c	NonEssential	NonEssential	6	0.252088	2.77999	-0.0376596	0.401559	-0.129816	-0.573929	2.56126	-0.0474887	0.401894	-0.165819	-0.694502	-0.218735	-1.32428	1.05075	-0.00982913	-0.0829529	0.0639274	0.000335507	-0.134999	0.140709	FALSE	FALSE	FALSE	-0.0360031	-0.807162	0.695095	FALSE	-0.120573	-1.24767	0.858106	FALSE
RVBD0572c	RVBD0572c	NonEssential	NonEssential	5	0.404832	2.90103	-0.0197375	0.399806	-0.0239408	-0.391367	2.68885	-0.026103	0.398669	-0.0218854	-0.375779	-0.212175	-1.38602	1.13065	-0.00636548	-0.0432087	0.033179	-0.0011366	-0.129367	0.134804	FALSE	FALSE	FALSE	0.00205542	-0.413812	0.350953	FALSE	0.0155881	-0.607279	0.654628	FALSE
RVBD0573c	pncB2	NonEssential	NonEssential	13	0.26855	2.63861	-0.0256405	0.400626	-0.0738561	-0.387287	2.6541	-0.0220622	0.401134	-0.0409729	-0.331672	0.01549	-0.811893	0.82604	0.0035783	-0.0322847	0.0405789	0.00050746	-0.13936	0.132757	FALSE	FALSE	FALSE	0.0328832	-0.330293	0.450892	FALSE	0.0556151	-0.484906	0.613006	FALSE
RVBD0574c	RVBD0574c	NonEssential	NonEssential	14	0.270193	2.61917	-0.0171228	0.401817	-0.0493692	-0.269108	2.74479	-0.019894	0.40258	-0.0695502	-0.325927	0.125625	-0.672735	0.890422	-0.00277118	-0.0286626	0.0224408	0.000763111	-0.129995	0.138984	FALSE	FALSE	FALSE	-0.020181	-0.339868	0.261676	FALSE	-0.0568196	-0.473664	0.32765	FALSE
RVBD0575c	RVBD0575c	NonEssential	NonEssential	8	0.230589	2.68683	-0.00341072	0.400723	-0.0148649	-0.102889	2.66546	-0.00742971	0.402806	-0.023156	-0.123439	-0.021375	-1.13373	0.949222	-0.004019	-0.0111362	0.00370846	0.0020829	-0.135449	0.134307	FALSE	FALSE	FALSE	-0.00829114	-0.105178	0.0636239	FALSE	-0.02055	-0.265413	0.239413	FALSE
RVBD0576	RVBD0576	NonEssential	NonEssential	13	0.282935	2.60327	-0.0297844	0.401305	-0.0347005	-0.522578	2.74076	-0.0301622	0.400435	-0.0548406	-0.479591	0.13749	-0.694283	0.899778	-0.000377807	-0.0302439	0.029359	-0.00086993	-0.131359	0.13685	FALSE	FALSE	FALSE	-0.0201401	-0.482079	0.451681	FALSE	0.0429878	-0.374069	0.473852	FALSE
RVBD0577	TB27.3	NonEssential	NonEssential	7	0.361945	2.66475	-0.0490867	0.404901	-0.0757283	-0.774526	2.59379	-0.0593763	0.406001	-0.148116	-0.906485	-0.070965	-1.12734	1.04821	-0.0102896	-0.0737937	0.0517214	0.00110047	-0.134042	0.142839	FALSE	FALSE	FALSE	-0.0723876	-0.938704	0.690188	FALSE	-0.13196	-1.05383	0.751519	FALSE
RVBD0578c	PE-PGRS7	NonEssential	NonEssential	6	0.297088	2.68099	-0.0500646	0.403663	-0.148824	-0.778381	2.71916	-0.0538349	0.401969	-0.159802	-0.79646	0.03818	-1.13768	1.2145	-0.00377024	-0.0788325	0.0690419	-0.00169365	-0.138957	0.133655	FALSE	FALSE	FALSE	-0.010978	-0.875671	0.796569	FALSE	-0.0180782	-1.10093	1.04148	FALSE
RVBD0579	RVBD0579	NonEssential	NonEssential	6	0.204618	2.90019	-0.189321	0.40224	-0.570794	-2.75662	3.10301	-0.227717	0.402085	-0.61259	-3.29862	0.20282	-0.87831	1.1784	-0.0383961	-0.299174	0.188346	-0.000154635	-0.134176	0.134487	FALSE	FALSE	FALSE	-0.0417958	-3.36486	3.18291	FALSE	-0.542006	-3.85755	2.69801	FALSE
RVBD0580c	RVBD0580c	NonEssential	NonEssential	15	0.300918	2.71149	-0.0145804	0.400422	-0.0410568	-0.223948	2.62278	-0.0248626	0.400853	-0.0167884	-0.398832	-0.08871	-0.828877	0.679868	-0.0102822	-0.0301931	0.0097136	0.000431595	-0.129842	0.141269	FALSE	FALSE	FALSE	0.0242684	-0.318756	0.303991	FALSE	-0.174884	-0.488226	0.149179	FALSE
RVBD0581	RVBD0581	NonEssential	NonEssential	2	0.00336163	2.52872	-0.00761861	0.399995	0.0518965	-0.27287	2.71805	-0.0280323	0.403795	0.0250247	-0.442364	0.18933	-1.93552	2.11248	-0.0204137	-0.112194	0.0245139	0.00379998	-0.121198	0.132306	FALSE	FALSE	FALSE	-0.0268719	-0.300575	0.153717	FALSE	-0.169494	-1.38338	1.00725	FALSE
RVBD0582	vapC26	NonEssential	NonEssential	5	0.379353	2.63071	-0.00986061	0.403469	0.0445736	-0.179694	2.61813	-0.0237148	0.405738	-0.0662525	-0.241803	-0.01258	-1.27606	1.22149	-0.0138541	-0.049131	0.0187915	0.00226885	-0.132447	0.147134	FALSE	FALSE	FALSE	-0.110826	-0.441097	0.104317	FALSE	-0.0621099	-0.698605	0.532247	FALSE
RVBD0583c	lpqN	NonEssential	NonEssential	5	0.345456	2.64257	-0.0143577	0.401557	-0.017848	-0.279056	2.63301	-0.00834325	0.402005	-0.0481816	-0.124817	-0.00956	-1.26235	1.34552	0.00601443	-0.0152293	0.0281318	0.000448474	-0.130972	0.14027	FALSE	FALSE	FALSE	-0.0303336	-0.206959	0.158651	FALSE	0.154239	-0.233306	0.605289	FALSE
RVBD0584	RVBD0584	NonEssential	NonEssential	18	0.177914	2.60538	-0.0558762	0.400355	-0.124148	-0.854023	2.72986	-0.0711486	0.400993	-0.136485	-1.09423	0.124475	-0.589549	0.750489	-0.0152724	-0.0766199	0.0480381	0.000638649	-0.132183	0.135314	FALSE	FALSE	FALSE	-0.0123368	-1.18364	0.84231	FALSE	-0.240205	-1.10925	0.575075	FALSE
RVBD0585c	RVBD0585c	NonEssential	NonEssential	21	0.226251	2.69343	-0.0147276	0.39998	-0.0311879	-0.248752	2.61837	-0.0259188	0.400018	-0.0180756	-0.401241	-0.07506	-0.673815	0.627891	-0.0111911	-0.0295511	0.0072074	3.72e-05	-0.131295	0.137392	FALSE	FALSE	FALSE	0.0131122	-0.356901	0.276696	FALSE	-0.152489	-0.462558	0.123205	FALSE
RVBD0586	mce2R	NonEssential	NonEssential	6	0.180378	2.58474	-0.0298806	0.400871	-0.0444704	-0.481102	2.62563	-0.0450833	0.400359	-0.153381	-0.690022	0.040885	-1.11296	1.22145	-0.0152027	-0.0653827	0.0357589	-0.000512312	-0.134451	0.13595	FALSE	FALSE	FALSE	-0.10891	-0.729975	0.483615	FALSE	-0.208921	-0.957425	0.532275	FALSE
RVBD0587	yrbE2A	NonEssential	NonEssential	5	0.149827	2.73254	-0.0468287	0.400817	-0.104982	-0.734428	2.55638	-0.0738061	0.400568	-0.0862091	-1.13874	-0.176165	-1.40972	1.11621	-0.0269774	-0.0935494	0.0352097	-0.000249311	-0.140159	0.130911	FALSE	FALSE	FALSE	0.0187729	-1.01338	0.881739	FALSE	-0.404316	-1.33842	0.495645	FALSE
RVBD0588	yrbE2B	NonEssential	NonEssential	12	0.118706	2.88221	-0.206561	0.40093	-0.519507	-3.0021	2.70117	-0.206825	0.401459	-0.510612	-3.06668	-0.181045	-0.844826	0.626204	-0.000263897	-0.191296	0.206002	0.000529711	-0.12768	0.143841	FALSE	FALSE	FALSE	0.0088949	-3.33926	3.17381	FALSE	-0.0645746	-2.62607	2.61107	FALSE
RVBD0589	mce2A	NonEssential	NonEssential	15	0.287368	2.63514	-0.0140454	0.401743	-0.0445559	-0.225267	2.64276	-0.0215817	0.401367	-0.0333792	-0.351297	0.00763	-0.737215	0.756796	-0.00753629	-0.027349	0.011103	-0.000376294	-0.139897	0.129205	FALSE	FALSE	FALSE	0.0111767	-0.292686	0.258275	FALSE	-0.12603	-0.434928	0.189241	FALSE
RVBD0590	mce2B	NonEssential	NonEssential	6	0.213758	2.86114	-0.0156616	0.401151	0.0225617	-0.254244	2.76029	-0.0370461	0.400984	-0.0185002	-0.613345	-0.10085	-1.32261	1.07779	-0.0213845	-0.0646943	0.0173503	-0.000167486	-0.137563	0.135489	FALSE	FALSE	FALSE	-0.041062	-0.519531	0.320894	FALSE	-0.359102	-1.03024	0.220407	FALSE
RVBD0590A	RVBD0590A	NonEssential	NonEssential	5	0.045522	2.83646	-0.0159123	0.401281	0.0387741	-0.242179	2.68562	-0.0102542	0.39853	-0.0488399	-0.0900132	-0.150835	-1.41906	1.04055	0.00565813	-0.0052025	0.0174555	-0.00275114	-0.13447	0.121468	FALSE	FALSE	FALSE	-0.087614	-0.26853	0.102215	FALSE	0.152166	-0.13957	0.468728	FALSE
RVBD0591	mce2C	NonEssential	NonEssential	18	0.328796	2.63162	-0.114613	0.402373	-0.270672	-1.7324	2.6952	-0.14173	0.40224	-0.387873	-2.00529	0.06358	-0.58986	0.697956	-0.0271177	-0.140696	0.091933	-0.000132516	-0.137873	0.134615	FALSE	FALSE	FALSE	-0.117201	-2.07675	1.7737	FALSE	-0.272892	-1.87452	1.16739	FALSE
RVBD0592	mce2D	NonEssential	NonEssential	14	0.261548	2.57375	-0.114462	0.400854	-0.214499	-1.72265	2.81742	-0.109332	0.400365	-0.253484	-1.6035	0.243665	-0.522293	0.948742	0.00513011	-0.138184	0.156868	-0.000489525	-0.131564	0.138038	FALSE	FALSE	FALSE	-0.0389845	-1.85396	1.8751	FALSE	0.119147	-1.91029	2.11915	FALSE
RVBD0593	lprL	NonEssential	NonEssential	12	0.240515	2.67604	-0.0366964	0.401474	-0.0733101	-0.604179	2.66235	-0.0426455	0.401291	-0.122375	-0.684711	-0.01369	-0.840662	0.791448	-0.00594901	-0.0637572	0.0537137	-0.000183434	-0.13131	0.131461	FALSE	FALSE	FALSE	-0.0490647	-0.723312	0.641543	FALSE	-0.0805314	-0.963954	0.717023	FALSE
RVBD0594	mce2F	NonEssential	NonEssential	20	0.323009	2.70802	-0.0194233	0.402068	-0.0750864	-0.35114	2.66622	-0.0290064	0.403179	-0.0845289	-0.470236	-0.041795	-0.695308	0.615052	-0.00958312	-0.0358769	0.0170447	0.00111013	-0.138567	0.132996	FALSE	FALSE	FALSE	-0.0094425	-0.423587	0.338941	FALSE	-0.119096	-0.493023	0.261859	FALSE
RVBD0595c	vapC4	NonEssential	NonEssential	2	0.0291817	2.73297	-0.0527072	0.401138	-0.150774	-0.749739	2.545	-0.0419207	0.400904	-0.0699544	-0.656623	-0.187965	-2.29181	1.71464	0.0107865	-0.0715817	0.169857	-0.000233802	-0.132983	0.131303	FALSE	FALSE	FALSE	0.0808197	-0.639827	0.717613	FALSE	0.0931163	-1.43627	2.23614	FALSE
RVBD0596c	RVBD0596c	NonEssential	NonEssential	5	0.264703	3.0453	-0.0278794	0.398506	-0.256751	-0.480808	2.99637	-0.0638756	0.397262	-0.56879	-1.04108	-0.04893	-1.28785	1.12323	-0.0359962	-0.107265	0.0261462	-0.00124435	-0.134464	0.123847	FALSE	FALSE	FALSE	-0.312038	-1.08409	0.272709	FALSE	-0.560268	-1.51441	0.429341	FALSE
RVBD0597c	RVBD0597c	NonEssential	NonEssential	7	0.266693	2.67617	-0.0257153	0.401012	-0.0894167	-0.443098	2.62144	-0.0273623	0.400637	-0.146438	-0.411763	-0.054725	-1.13953	1.07901	-0.00164696	-0.0435425	0.0382701	-0.000374572	-0.134228	0.132771	FALSE	FALSE	FALSE	-0.0570208	-0.498404	0.397789	FALSE	0.0313346	-0.602117	0.644331	FALSE
RVBD0598c	vapC27	NonEssential	NonEssential	6	0.256827	2.76824	-0.00947628	0.400426	-0.0173336	-0.139505	2.56443	-0.0157836	0.401508	-0.103034	-0.0841094	-0.203815	-1.33965	1.03666	-0.00630728	-0.029251	0.0156227	0.00108216	-0.134834	0.140381	FALSE	FALSE	FALSE	-0.0857008	-0.334865	0.0955861	FALSE	0.0553955	-0.407713	0.550816	FALSE
RVBD0599c	RVBD0599c	NonEssential	NonEssential	5	0.43231	3.43373	-0.0179897	0.405165	-0.311972	-0.384954	3.57524	-0.0282016	0.42507	-0.291124	-0.575279	0.1415	-0.936362	1.42226	-0.0102119	-0.0381977	0.0250497	0.0199051	-0.135102	0.168237	FALSE	FALSE	FALSE	0.0208484	-0.306975	0.278554	FALSE	-0.190325	-0.674723	0.336666	FALSE
RVBD0600c	RVBD0600c	NonEssential	NonEssential	6	0.188156	2.52216	-0.0379595	0.40153	-0.0795853	-0.670101	2.62467	-0.0493321	0.400922	-0.106552	-0.691191	0.10252	-1.10715	1.23212	-0.0113727	-0.0850856	0.0621036	-0.00060768	-0.128738	0.14158	FALSE	FALSE	FALSE	-0.0269663	-0.820183	0.675766	FALSE	-0.0210903	-1.11882	1.03831	FALSE
RVBD0601c	RVBD0601c	NonEssential	NonEssential	5	0.346217	2.65585	-0.0299369	0.400063	-0.051623	-0.450213	2.80085	-0.0291926	0.400939	-0.0840089	-0.470635	0.145	-1.19749	1.43924	0.000744365	-0.0426693	0.0443473	0.000876192	-0.131867	0.136721	FALSE	FALSE	FALSE	-0.0323859	-0.496303	0.482022	FALSE	-0.0204216	-0.69373	0.666467	FALSE
RVBD0602c	tcrA	NonEssential	NonEssential	5	0.216088	2.7593	-0.0529932	0.402711	-0.11188	-0.752673	2.78194	-0.063592	0.402851	-0.131828	-0.973615	0.02264	-1.27205	1.3189	-0.0105988	-0.131526	0.0922219	0.000140488	-0.137288	0.131672	FALSE	FALSE	FALSE	-0.0199477	-0.997096	0.942615	FALSE	-0.220942	-1.92449	1.2255	FALSE
RVBD0603	RVBD0603	NonEssential	NonEssential	6	0.450394	2.61699	-0.067553	0.437701	-0.109006	-0.953296	2.81868	-0.0958287	0.43101	-0.157554	-1.34724	0.2017	-0.934458	1.41836	-0.0282758	-0.0770043	0.0141137	-0.00669062	-0.165026	0.143238	FALSE	FALSE	FALSE	-0.0485479	-0.950333	0.732921	FALSE	-0.393945	-1.09521	0.259808	FALSE
RVBD0604	lpqO	NonEssential	NonEssential	11	0.28999	2.77292	-0.0594674	0.401611	-0.115627	-0.904616	2.53008	-0.0697343	0.401406	-0.142043	-1.056	-0.24285	-1.01489	0.673712	-0.0102668	-0.107425	0.0789597	-0.000205307	-0.136293	0.132557	FALSE	FALSE	FALSE	-0.026416	-1.09896	1.05865	FALSE	-0.151387	-1.43252	1.1916	FALSE
RVBD0605	RVBD0605	NonEssential	NonEssential	7	0.221891	2.71064	-0.0472654	0.401669	-0.137746	-0.720501	2.59881	-0.0626874	0.401806	-0.116507	-0.970226	-0.11184	-1.16663	0.991689	-0.0154219	-0.0732917	0.0465035	0.000137167	-0.138524	0.135448	FALSE	FALSE	FALSE	0.0212392	-0.869254	0.847061	FALSE	-0.249725	-1.10698	0.591784	FALSE
RVBD0606	RVBD0606	NonEssential	NonEssential	7	0.322998	2.66792	-0.0289761	0.400573	-0.1176	-0.486033	2.65003	-0.0340462	0.400465	-0.0728753	-0.530525	-0.01789	-1.08274	1.10017	-0.00507006	-0.054507	0.041873	-0.000107702	-0.13232	0.133638	FALSE	FALSE	FALSE	0.0447248	-0.517325	0.55604	FALSE	-0.0444921	-0.778328	0.648684	FALSE
RVBD0607	RVBD0607	Uncertain	NonEssential	8	0.279748	2.67072	-0.0455323	0.401164	-0.105872	-0.687802	2.65248	-0.0609309	0.40076	-0.153516	-0.886442	-0.018235	-1.05638	0.99211	-0.0153987	-0.0705134	0.0426149	-0.00040476	-0.133059	0.137526	FALSE	FALSE	FALSE	-0.0476438	-0.849968	0.766728	FALSE	-0.19864	-1.03103	0.613463	FALSE
RVBD0608	vapB28	Uncertain	NonEssential	5	0.188293	2.972	-0.0107693	0.397134	-0.294896	-0.1704	3.00648	-0.0206439	0.397811	-0.541597	-0.42398	0.03448	-1.21961	1.2144	-0.00987464	-0.0370065	0.0148339	0.000676638	-0.136112	0.136693	FALSE	FALSE	FALSE	-0.246702	-0.538024	-0.0236993	TRUE	-0.25358	-0.736239	0.210318	FALSE
RVBD0609	vapC28	NonEssential	NonEssential	5	0.400536	2.83799	-0.00344535	0.401766	0.040622	-0.076918	2.64867	-0.005244	0.401084	-0.0716503	-0.10875	-0.18931	-1.4985	1.10922	-0.00179865	-0.0175046	0.00995629	-0.000682007	-0.13625	0.13373	FALSE	FALSE	FALSE	-0.112272	-0.184917	-0.0348203	TRUE	-0.0318318	-0.394786	0.331271	FALSE
RVBD0609A	RVBD0609A	Uncertain	NonEssential	4	0.0544582	2.73726	-0.00570139	0.400461	0.170179	-0.138235	2.80835	-0.0054279	0.398546	-0.0501281	-0.134774	0.071085	-1.42091	1.47017	0.000273488	-0.0223866	0.0214511	-0.00191409	-0.139157	0.133704	FALSE	FALSE	FALSE	-0.220307	-0.325697	-0.115592	TRUE	0.00346073	-0.472774	0.537193	FALSE
RVBD0610c	RVBD0610c	NonEssential	NonEssential	7	0.246612	2.693	-0.026817	0.400875	-0.100718	-0.433032	2.67055	-0.0291752	0.40162	-0.0188766	-0.470427	-0.02245	-1.13125	1.06578	-0.00235816	-0.0454043	0.0389066	0.000744575	-0.135957	0.135347	FALSE	FALSE	FALSE	0.0818415	-0.399648	0.503422	FALSE	-0.0373955	-0.656657	0.636222	FALSE
RVBD0611c	RVBD0611c	NonEssential	NonEssential	5	0.471711	2.65211	-0.0213506	0.402683	-0.0175011	-0.290831	2.6913	-0.0291871	0.416645	-0.0970376	-0.471941	0.039195	-1.30629	1.34046	-0.0078365	-0.0447304	0.0297536	0.0139624	-0.12873	0.151192	FALSE	FALSE	FALSE	-0.0795365	-0.420811	0.269201	FALSE	-0.18111	-0.785261	0.431197	FALSE
RVBD0612	RVBD0612	NonEssential	NonEssential	6	0.380239	2.62644	-0.00968502	0.402888	0.026301	-0.116309	2.69717	-0.0244236	0.399654	-0.0400455	-0.404216	0.070725	-1.13878	1.25373	-0.0147386	-0.0385799	0.0087064	-0.00323466	-0.13776	0.128574	FALSE	FALSE	FALSE	-0.0663465	-0.419839	0.127367	FALSE	-0.287907	-0.738291	0.150539	FALSE
RVBD0613c	RVBD0613c	NonEssential	NonEssential	15	0.27424	2.67073	-0.0685613	0.399602	-0.145371	-1.04203	2.76329	-0.0638009	0.398638	-0.0972463	-0.993015	0.09256	-0.667218	0.811805	0.00476036	-0.0519341	0.0635494	-0.000964047	-0.130645	0.130949	FALSE	FALSE	FALSE	0.0481247	-0.978668	1.10865	FALSE	0.0490192	-0.685522	0.809117	FALSE
RVBD0614	RVBD0614	NonEssential	NonEssential	9	0.224415	2.54698	-0.108551	0.401303	-0.232671	-1.64676	2.9293	-0.133676	0.400921	-0.334184	-1.94841	0.382325	-0.647104	1.13674	-0.0251257	-0.19059	0.14253	-0.000382472	-0.135498	0.132109	FALSE	FALSE	FALSE	-0.101513	-2.2051	1.8007	FALSE	-0.301649	-2.73415	1.87023	FALSE
RVBD0615	RVBD0615	NonEssential	NonEssential	5	0.361009	2.70625	-0.0296464	0.400449	-0.0551886	-0.485824	2.61023	-0.0443774	0.401371	-0.102416	-0.693038	-0.09601	-1.34033	1.28351	-0.0147309	-0.0681359	0.0311676	0.0009224	-0.130135	0.142415	FALSE	FALSE	FALSE	-0.047227	-0.656771	0.491171	FALSE	-0.207214	-0.96129	0.538838	FALSE
RVBD0616A	RVBD0616A	NonEssential	NonEssential	2	0.0291817	2.62212	-0.0290541	0.403552	-0.169409	-0.435024	2.92051	-0.0532301	0.4027	-0.0322733	-0.815553	0.298395	-1.83248	2.3132	-0.024176	-0.363553	0.191311	-0.000852509	-0.139744	0.132811	FALSE	FALSE	FALSE	0.137136	-0.607111	0.944836	FALSE	-0.380528	-4.97138	2.90908	FALSE
RVBD0616c	RVBD0616c	NonEssential	NonEssential	7	0.369291	2.63219	-0.00600423	0.401649	-0.0165853	-0.122219	2.63347	-0.0149891	0.412193	-0.0100696	-0.254897	0.001275	-1.07625	1.06753	-0.00898491	-0.0198614	0.00285007	0.0105438	-0.123613	0.148494	FALSE	FALSE	FALSE	0.00651564	-0.167271	0.116889	FALSE	-0.132678	-0.382549	0.135202	FALSE
RVBD0617	vapC29	NonEssential	NonEssential	6	0.402798	2.61231	-0.0365223	0.401356	-0.147747	-0.516335	2.55086	-0.0527768	0.402138	-0.17077	-0.791475	-0.061445	-1.21999	1.11916	-0.0162545	-0.104302	0.0635496	0.000781607	-0.138574	0.132901	FALSE	FALSE	FALSE	-0.0230227	-0.828963	0.702715	FALSE	-0.275139	-1.48567	0.976113	FALSE
RVBD0618	galTa	NonEssential	NonEssential	5	0.358721	2.66945	-0.0492423	0.405497	-0.0712192	-0.838847	2.63802	-0.0620474	0.405005	-0.110447	-0.973813	-0.03143	-1.28994	1.23331	-0.0128052	-0.0765129	0.0493058	-0.000491773	-0.132927	0.142874	FALSE	FALSE	FALSE	-0.0392281	-0.914193	0.753971	FALSE	-0.134965	-1.05788	0.751979	FALSE
RVBD0619	galTb	NonEssential	NonEssential	6	0.558274	2.66005	-0.108126	0.408972	-0.220985	-1.55313	2.85419	-0.11943	0.408742	-0.322639	-1.74998	0.19414	-1.0582	1.24295	-0.0113039	-0.179085	0.157554	-0.000229999	-0.137419	0.138157	FALSE	FALSE	FALSE	-0.101654	-1.75731	1.3501	FALSE	-0.196853	-2.55664	2.11635	FALSE
RVBD0620	galK	NonEssential	NonEssential	4	0.186917	2.74659	-0.0263161	0.404476	-0.0160791	-0.413441	2.59973	-0.022405	0.405091	-0.0312413	-0.340213	-0.146855	-1.553	1.38337	0.00391111	-0.0528192	0.074542	0.000614118	-0.135422	0.140576	FALSE	FALSE	FALSE	-0.0151621	-0.414557	0.439438	FALSE	0.0732278	-0.863789	1.08104	FALSE
RVBD0621	RVBD0621	NonEssential	NonEssential	11	0.169413	2.60475	-0.103245	0.400768	-0.22512	-1.56031	2.79327	-0.125396	0.401271	-0.281918	-1.89029	0.18852	-0.702805	0.959838	-0.022151	-0.130036	0.0957654	0.000502606	-0.1358	0.134826	FALSE	FALSE	FALSE	-0.0567978	-1.85901	1.71769	FALSE	-0.329985	-1.80342	1.16484	FALSE
RVBD0622	RVBD0622	NonEssential	NonEssential	13	0.213432	2.77378	-0.0991599	0.401517	-0.184868	-1.45696	2.65625	-0.104932	0.400866	-0.199287	-1.56894	-0.117535	-0.896379	0.646301	-0.00577234	-0.117694	0.104895	-0.000650692	-0.135228	0.130523	FALSE	FALSE	FALSE	-0.014419	-1.62018	1.56296	FALSE	-0.111985	-1.60713	1.4127	FALSE
RVBD0623	vapB30	NonEssential	NonEssential	2	0.0163403	2.44837	-0.0203499	0.401065	0.0217031	-0.361244	2.35705	-0.0340478	0.400192	-0.0718002	-0.618033	-0.091315	-2.09068	1.87262	-0.0136979	-0.121817	0.0454668	-0.000873694	-0.138893	0.135121	FALSE	FALSE	FALSE	-0.0935033	-0.457144	0.300757	FALSE	-0.256789	-1.7722	0.996335	FALSE
RVBD0624	vapC30	NonEssential	NonEssential	9	0.314311	2.68574	-0.00498611	0.40144	-0.0173702	-0.0780722	2.62829	-0.00974064	0.401192	-0.0468733	-0.146779	-0.05745	-1.02401	0.90382	-0.00475453	-0.0169173	0.00734111	-0.000247314	-0.1298	0.1392	FALSE	FALSE	FALSE	-0.0295032	-0.166617	0.0790121	FALSE	-0.0687072	-0.346288	0.198968	FALSE
RVBD0625c	RVBD0625c	NonEssential	NonEssential	8	0.248256	2.58663	-0.0265411	0.401543	-0.0469772	-0.42674	2.78649	-0.0344477	0.402213	-0.0426645	-0.512556	0.19987	-0.810242	1.23592	-0.00790659	-0.0472415	0.0322316	0.000670692	-0.135502	0.133985	FALSE	FALSE	FALSE	0.00431272	-0.510004	0.442848	FALSE	-0.0858161	-0.674414	0.512924	FALSE
RVBD0626	RVBD0626	NonEssential	NonEssential	5	0.308845	2.58746	-0.00300594	0.403382	0.0303971	0.0360452	2.71257	-0.00380756	0.39929	0.0211616	-0.092565	0.125105	-1.16556	1.39155	-0.00080162	-0.0129529	0.00918818	-0.00409162	-0.138941	0.131358	FALSE	FALSE	FALSE	-0.00923548	-0.0669958	0.0510208	FALSE	-0.12861	-0.497767	0.223814	FALSE
RVBD0627	RVBD0627	Uncertain	NonEssential	5	0.118761	2.75113	-0.0182572	0.409448	-0.103702	-0.237761	2.66682	-0.0244377	0.410023	0.0452294	-0.395002	-0.084315	-1.35626	1.15582	-0.00618053	-0.0393202	0.0205987	0.000575504	-0.132746	0.142612	FALSE	FALSE	FALSE	0.148931	-0.0944908	0.41894	FALSE	-0.157241	-0.75249	0.35246	FALSE
RVBD0628c	RVBD0628c	NonEssential	NonEssential	10	0.284219	2.65944	-0.0704182	0.40158	-0.21462	-1.09189	2.72158	-0.0905722	0.40164	-0.21117	-1.34191	0.062135	-0.799336	0.95071	-0.0201541	-0.132302	0.0925039	5.97e-05	-0.138246	0.129589	FALSE	FALSE	FALSE	0.00345029	-1.37686	1.28619	FALSE	-0.25002	-1.74299	1.41535	FALSE
RVBD0629c	recD	NonEssential	NonEssential	6	0.217523	2.7566	-0.0100475	0.402627	-0.000979887	-0.194254	2.70861	-0.0282376	0.399305	-0.106653	-0.438757	-0.04799	-1.27803	1.15937	-0.0181901	-0.0430281	0.00553878	-0.00332244	-0.140004	0.136518	FALSE	FALSE	FALSE	-0.105673	-0.480024	0.139042	FALSE	-0.244503	-0.67465	0.167075	FALSE
RVBD0630c	recB	NonEssential	NonEssential	11	0.233248	2.73832	-0.0218054	0.40063	-0.0582961	-0.363428	2.66428	-0.0242807	0.402513	-0.0463902	-0.407558	-0.07404	-0.989361	0.787136	-0.00247528	-0.0263305	0.0209146	0.00188297	-0.128155	0.144858	FALSE	FALSE	FALSE	0.0119059	-0.380508	0.32929	FALSE	-0.0441301	-0.407488	0.329355	FALSE
RVBD0631c	recC	NonEssential	NonEssential	16	0.286037	2.64184	-0.050942	0.40124	-0.174973	-0.738262	2.72207	-0.0665441	0.401094	-0.187602	-0.923361	0.080235	-0.638593	0.782638	-0.0156021	-0.0854839	0.049724	-0.000146433	-0.13749	0.134392	FALSE	FALSE	FALSE	-0.0126291	-0.967193	0.846866	FALSE	-0.185099	-1.12377	0.765166	FALSE
RVBD0632c	echA3	NonEssential	NonEssential	9	0.268428	2.71071	-0.020698	0.400581	-0.11853	-0.315171	2.66861	-0.0224156	0.400507	-0.0955676	-0.346492	-0.0421	-1.00333	0.971583	-0.00171761	-0.0429366	0.0383015	-7.34e-05	-0.138836	0.131321	FALSE	FALSE	FALSE	0.0229625	-0.370558	0.400953	FALSE	-0.0313215	-0.651231	0.583686	FALSE
RVBD0633c	RVBD0633c	NonEssential	NonEssential	6	0.240613	2.77319	-0.00879507	0.413529	-0.178721	-0.100708	2.72583	-0.0132761	0.400354	-0.0879419	-0.212765	-0.04736	-1.11702	1.07899	-0.00448107	-0.0300638	0.0133103	-0.0131752	-0.134969	0.117802	FALSE	FALSE	FALSE	0.0907791	-0.0947108	0.251977	FALSE	-0.112058	-0.573157	0.297601	FALSE
RVBD0634A	RVBD0634A	NonEssential	NonEssential	5	0.233611	2.74507	-0.0126082	0.401202	0.136908	-0.236847	3.12057	-0.0818786	0.402368	-0.0665367	-1.23205	0.375495	-0.928949	1.53379	-0.0692704	-0.116149	-0.0400378	0.0011658	-0.128479	0.134712	FALSE	TRUE	FALSE	-0.203445	-1.10529	0.159123	FALSE	-0.995206	-1.56652	-0.483029	TRUE
RVBD0634B	rpmG2	Essential	Essential	11	0.882265	2.31334	-0.419601	0.347749	-0.622604	-6.84048	2.73765	-0.634557	0.366419	-1.15431	-9.76482	0.424305	-0.469118	1.10343	-0.214956	-0.4112	-0.030285	0.0186698	-0.135628	0.165349	FALSE	TRUE	FALSE	-0.531706	-3.53993	1.66029	FALSE	-2.92434	-5.62331	-0.371058	TRUE
RVBD0634c	RVBD0634c	NonEssential	NonEssential	11	0.0888574	2.6332	-0.017162	0.400597	0.00309	-0.291148	2.58054	-0.019511	0.40007	-0.0802887	-0.347495	-0.05266	-0.933044	0.816595	-0.00234902	-0.0299072	0.0247091	-0.000527252	-0.132209	0.137629	FALSE	FALSE	FALSE	-0.0833787	-0.42006	0.191401	FALSE	-0.0563477	-0.501813	0.368712	FALSE
RVBD0635	hadA	Essential	Essential	29	0.933535	2.18524	-0.945191	0.320233	-2.43679	-15.8854	2.87879	-1.28396	0.368032	-7.07487	-18.728	0.69355	0.198233	0.900382	-0.338774	-0.703442	0.05818	0.0477989	-0.08784	0.184114	TRUE	FALSE	FALSE	-4.63808	-12.0969	2.55531	FALSE	-2.8426	-6.60473	0.636149	FALSE
RVBD0636	hadB	Essential	Essential	23	0.921024	2.64899	-0.890233	0.323281	-0.684623	-15.0194	2.67405	-0.925174	0.337361	-0.392623	-15.3749	0.02506	-0.395695	0.34973	-0.0349404	-0.179957	0.103263	0.0140799	-0.080478	0.107316	FALSE	FALSE	FALSE	0.291999	-1.43192	2.33929	FALSE	-0.355554	-2.57387	1.83748	FALSE
RVBD0637	hadC	NonEssential	Essential	6	0.212672	3.48271	-0.631866	0.402215	-1.31745	-8.87509	3.30262	-0.54662	0.401824	-1.22132	-7.79366	-0.18009	-1.05657	0.433853	0.0852459	-0.301883	0.463868	-0.000390824	-0.136697	0.133472	FALSE	FALSE	FALSE	0.0961368	-7.60408	7.94109	FALSE	1.08143	-3.02829	5.53499	FALSE
RVBD0638	secE1	Essential	Essential	33	0.890627	2.14906	-1.31208	0.375501	-7.65016	-19.3434	3.09936	-1.61887	0.397376	-18.1438	-20.5196	0.95029	0.372515	1.20022	-0.306781	-0.56455	-0.04016	0.0218748	-0.116469	0.15916	TRUE	TRUE	FALSE	-10.4937	-14.3668	-6.42333	TRUE	-1.17618	-3.92525	1.70142	FALSE
RVBD0639	nusG	Essential	Essential	48	0.955449	2.18522	-1.31114	0.348913	-5.52989	-20.5926	3.22227	-1.50942	0.387832	-13.8054	-20.1416	1.03705	0.464296	1.15805	-0.198284	-0.48268	0.09778	0.0389189	-0.095599	0.173157	TRUE	FALSE	FALSE	-8.27547	-12.5546	-4.12029	TRUE	0.451047	-2.37751	3.19273	FALSE
RVBD0640	rplK	NonEssential	Essential	5	0.329539	2.24579	-0.932884	0.391186	-1.21496	-14.2893	2.53135	-0.813708	0.389641	-2.02514	-12.4022	0.28556	-0.924221	1.26407	0.119176	-0.527379	0.761266	-0.00154502	-0.128208	0.12159	FALSE	FALSE	FALSE	-0.810182	-9.54446	8.63023	FALSE	1.88708	-8.1876	10.8582	FALSE
RVBD0641	rplA	Essential	Essential	56	0.923269	2.20525	-0.853857	0.359883	-0.533134	-13.8103	2.33682	-0.994115	0.34069	-2.43911	-16.1393	0.13157	-0.206228	0.392487	-0.140258	-0.401834	0.121879	-0.0191931	-0.116242	0.08754	FALSE	FALSE	FALSE	-1.90597	-5.47912	0.711864	FALSE	-2.32901	-5.31094	0.790815	FALSE
RVBD0642c	mmaA4	NonEssential	NonEssential	8	0.251231	2.74312	-0.0511737	0.40421	0.057689	-0.779917	2.61375	-0.197708	0.407287	-0.268945	-2.91769	-0.12937	-1.04509	0.770694	-0.146534	-0.24264	-0.0855368	0.00307677	-0.134659	0.139751	FALSE	TRUE	FALSE	-0.326634	-2.30557	0.996967	FALSE	-2.13778	-3.25108	-1.28123	TRUE
RVBD0643c	mmaA3	NonEssential	NonEssential	7	0.251252	3.13122	-0.0101541	0.401093	0.185165	-0.150389	2.94173	-0.0383729	0.400169	0.115604	-0.548498	-0.18948	-1.24789	0.8888	-0.0282188	-0.0869009	0.0188343	-0.000923975	-0.141614	0.126027	FALSE	FALSE	FALSE	-0.0695608	-0.606894	0.221027	FALSE	-0.398109	-1.23731	0.314404	FALSE
RVBD0644c	mmaA2	NonEssential	NonEssential	9	0.202874	2.84903	-0.0521526	0.401014	-0.340648	-0.723202	2.64029	-0.0812268	0.399812	-0.317895	-1.18063	-0.208735	-1.19768	0.746486	-0.0290742	-0.0930905	0.0331843	-0.00120141	-0.138775	0.128911	FALSE	FALSE	FALSE	0.0227523	-1.17507	0.938309	FALSE	-0.457428	-1.33111	0.358088	FALSE
RVBD0645c	mmaA1	NonEssential	NonEssential	12	0.255396	2.6553	-0.0175935	0.400516	-0.0786975	-0.28842	2.63978	-0.031751	0.40147	-0.0243156	-0.468187	-0.01553	-0.894077	0.814028	-0.0141574	-0.0409533	0.0109828	0.000953998	-0.131445	0.141289	FALSE	FALSE	FALSE	0.0543819	-0.414738	0.347429	FALSE	-0.179766	-0.576578	0.207938	FALSE
RVBD0646c	lipG	NonEssential	NonEssential	9	0.234912	2.6669	-0.0450618	0.400543	-0.192171	-0.680055	2.73585	-0.047487	0.40122	-0.152268	-0.776383	0.06895	-0.943687	1.04049	-0.00242519	-0.0467744	0.0414258	0.000676661	-0.131706	0.139809	FALSE	FALSE	FALSE	0.0399026	-0.680529	0.771078	FALSE	-0.0963272	-0.735104	0.481735	FALSE
RVBD0647c	RVBD0647c	Essential	Essential	107	0.938523	2.93917	-0.520635	0.359039	-0.640164	-8.20002	3.08061	-0.60738	0.344722	-0.682794	-9.71648	0.14145	-0.148631	0.312155	-0.0867452	-0.242065	0.068377	-0.0143162	-0.112726	0.08806	FALSE	FALSE	FALSE	-0.0426304	-1.33236	1.31734	FALSE	-1.51646	-3.15307	0.0801358	FALSE
RVBD0648	RVBD0648	NonEssential	NonEssential	12	0.302715	2.80933	-0.064697	0.402923	-0.161893	-0.965995	2.90991	-0.0904443	0.402042	-0.171061	-1.34172	0.100575	-0.707985	0.894193	-0.0257473	-0.116521	0.0652208	-0.000881802	-0.138954	0.136311	FALSE	FALSE	FALSE	-0.0091681	-1.18454	1.20668	FALSE	-0.375722	-1.61679	0.873438	FALSE
RVBD0649	fabD2	NonEssential	NonEssential	8	0.246777	2.74535	-0.0217765	0.402445	-0.0724983	-0.344813	2.66972	-0.0378969	0.403158	-0.0620009	-0.618184	-0.075635	-1.05511	0.967516	-0.0161204	-0.0595616	0.025008	0.000713527	-0.13424	0.136597	FALSE	FALSE	FALSE	0.0104974	-0.526873	0.439382	FALSE	-0.273371	-0.888902	0.378959	FALSE
RVBD0650	RVBD0650	NonEssential	NonEssential	5	0.165066	2.64527	-0.0369791	0.400966	-0.0272905	-0.523551	2.632	-0.0530225	0.400788	-0.149529	-0.808957	-0.013275	-1.28156	1.30295	-0.0160434	-0.115148	0.0743387	-0.000177517	-0.138719	0.133226	FALSE	FALSE	FALSE	-0.122239	-1.06468	0.584382	FALSE	-0.285406	-1.68332	1.09041	FALSE
RVBD0651	rplJ	Essential	Essential	7	0.369772	2.28193	-1.21955	0.355064	-1.10359	-19.6471	2.54721	-1.12884	0.369656	-1.93563	-17.6516	0.265275	-0.767671	1.01658	0.0907106	-0.775331	0.947492	0.0145916	-0.110865	0.139827	FALSE	FALSE	FALSE	-0.832032	-6.59552	3.26751	FALSE	1.99553	-11.2039	15.5076	FALSE
RVBD0652	rplL	Uncertain	Essential	26	0.95296	2.0587	-1.19685	0.364043	-6.03096	-18.2538	2.52517	-1.39017	0.385387	-11.1974	-19.1741	0.46648	-0.0517822	0.739639	-0.193325	-0.475535	0.11645	0.0213444	-0.113758	0.159177	FALSE	FALSE	FALSE	-5.16644	-9.56587	-0.806156	TRUE	-0.920314	-4.06127	2.12967	FALSE
RVBD0653c	RVBD0653c	NonEssential	NonEssential	7	0.418802	2.60497	-0.0525021	0.400067	-0.128308	-0.803262	2.84459	-0.129437	0.399866	-0.190802	-1.95928	0.239625	-0.901849	1.19185	-0.0769347	-0.257491	0.0857067	-0.000201164	-0.136219	0.131264	FALSE	FALSE	FALSE	-0.0624932	-1.96229	1.26887	FALSE	-1.15602	-3.68309	1.19765	FALSE
RVBD0654	RVBD0654	NonEssential	NonEssential	9	0.106176	2.67473	-0.0367864	0.400267	-0.110919	-0.530188	2.62819	-0.0442993	0.400704	-0.0817684	-0.717479	-0.04654	-1.02612	0.891061	-0.00751286	-0.0619053	0.0458802	0.000436482	-0.135226	0.133932	FALSE	FALSE	FALSE	0.0291506	-0.643534	0.694087	FALSE	-0.18729	-0.97059	0.599673	FALSE
RVBD0655	mkl	NonEssential	NonEssential	10	0.275917	2.58976	-0.0583007	0.403389	-0.288314	-0.885456	2.86945	-0.0774495	0.403496	-0.321238	-1.10771	0.27969	-0.662997	1.18708	-0.0191487	-0.0844938	0.0468668	0.000106166	-0.141187	0.133063	FALSE	FALSE	FALSE	-0.0329247	-1.10186	0.896064	FALSE	-0.222256	-1.13111	0.611121	FALSE
RVBD0656c	vapC6	NonEssential	NonEssential	7	0.376689	2.5829	-0.0293495	0.403141	-0.0972709	-0.479835	2.58921	-0.029107	0.403721	-0.0811757	-0.498453	0.00631	-1.12784	1.09972	0.000242458	-0.0412392	0.0464134	0.00057963	-0.136996	0.133077	FALSE	FALSE	FALSE	0.0160952	-0.449808	0.480138	FALSE	-0.0186177	-0.683729	0.646994	FALSE
RVBD0658c	RVBD0658c	NonEssential	NonEssential	11	0.264094	2.71554	-0.01798	0.401154	-0.00333577	-0.331276	2.68179	-0.0204267	0.401785	-0.0625396	-0.338814	-0.03375	-0.916525	0.860521	-0.0024467	-0.0229178	0.0197121	0.00063119	-0.13831	0.13	FALSE	FALSE	FALSE	-0.0592039	-0.356213	0.25361	FALSE	-0.00753826	-0.365929	0.350694	FALSE
RVBD0659c	RVBD0659c	NonEssential	NonEssential	5	0.339512	2.81075	-0.0197798	0.404155	-0.171608	-0.276263	2.65783	-0.0283833	0.401936	0.00390204	-0.476465	-0.152915	-1.43575	1.10738	-0.00860355	-0.0560835	0.0303677	-0.00221909	-0.143101	0.12912	FALSE	FALSE	FALSE	0.17551	-0.256351	0.535972	FALSE	-0.200202	-0.943954	0.48709	FALSE
RVBD0660c	mazE2	NonEssential	NonEssential	5	0.37125	2.52768	-0.00191381	0.398743	0.0635335	-0.0854919	2.60691	-0.0119522	0.400398	-0.0563899	-0.316743	0.07923	-1.16034	1.33359	-0.0100384	-0.037181	0.0056467	0.00165524	-0.128673	0.132883	FALSE	FALSE	FALSE	-0.119923	-0.268556	-0.0353771	TRUE	-0.231252	-0.749585	0.21033	FALSE
RVBD0661c	RVBD0661c	NonEssential	NonEssential	5	0.387221	2.62243	-0.00614602	0.404313	-0.0884381	-0.0229395	2.63806	-0.0186883	0.404848	-0.0624984	-0.214676	0.015625	-1.29848	1.25404	-0.0125423	-0.0354932	0.00798729	0.000534873	-0.136164	0.137674	FALSE	FALSE	FALSE	0.0259397	-0.198605	0.159131	FALSE	-0.191736	-0.654604	0.247537	FALSE
RVBD0662c	vapB7	Uncertain	NonEssential	8	0.229833	2.59757	-0.00109777	0.401551	0.0617906	-0.0668232	2.63646	-0.00500438	0.400549	-0.0227975	-0.100109	0.03889	-1.00181	1.03258	-0.0039066	-0.013357	0.00265419	-0.00100216	-0.13445	0.135491	FALSE	FALSE	FALSE	-0.084588	-0.151931	-0.0462157	TRUE	-0.0332857	-0.317292	0.23978	FALSE
RVBD0663	atsD	NonEssential	NonEssential	16	0.242276	2.70887	-0.0382232	0.401214	-0.146324	-0.60964	2.63752	-0.0425234	0.401488	-0.0761061	-0.700327	-0.07135	-0.766461	0.672099	-0.00430023	-0.0458492	0.0335206	0.000274088	-0.13155	0.137689	FALSE	FALSE	FALSE	0.070218	-0.601812	0.647716	FALSE	-0.0906872	-0.66375	0.429655	FALSE
RVBD0665	vapC8	NonEssential	NonEssential	5	0.205362	2.67681	-0.0105784	0.398852	-0.081607	-0.208088	2.56931	-0.0127601	0.401605	0.0697964	-0.22911	-0.1075	-1.42951	1.19225	-0.0021817	-0.0225538	0.0166914	0.00275322	-0.136532	0.138979	FALSE	FALSE	FALSE	0.151403	-0.0285628	0.337491	FALSE	-0.0210221	-0.472284	0.389415	FALSE
RVBD0667	rpoB	Essential	Essential	311	0.949499	2.48754	-0.702833	0.339033	-0.981112	-11.6125	3.2368	-0.878448	0.269495	-2.16899	-15.7697	0.74926	0.447213	0.712802	-0.175615	-0.266069	-0.090488	-0.0695374	-0.114915	-0.02201	TRUE	TRUE	TRUE	-1.18788	-2.16401	-0.215669	TRUE	-4.15717	-5.08033	-3.28058	TRUE
RVBD0668	rpoC	Essential	Essential	288	0.964381	2.43859	-0.765302	0.3544	-1.0391	-12.3767	3.14649	-0.942828	0.277618	-2.39022	-16.7129	0.7079	0.404073	0.673072	-0.177526	-0.267039	-0.086911	-0.0767816	-0.118511	-0.033684	TRUE	TRUE	TRUE	-1.35112	-2.37711	-0.436254	TRUE	-4.33623	-5.28699	-3.41851	TRUE
RVBD0669c	RVBD0669c	NonEssential	NonEssential	20	0.29761	2.58575	-0.00236417	0.401234	-0.0299628	-0.0428871	2.59945	-0.00595903	0.400841	-0.0252037	-0.104073	0.013705	-0.649792	0.67126	-0.00359486	-0.0102951	0.00323117	-0.000393558	-0.135314	0.138578	FALSE	FALSE	FALSE	0.00475909	-0.0740661	0.0606229	FALSE	-0.061186	-0.247499	0.118692	FALSE
RVBD0670	end	NonEssential	NonEssential	5	0.198381	2.57816	-0.0295054	0.401332	-0.11069	-0.405699	2.63052	-0.034891	0.402814	-0.0869237	-0.559843	0.052365	-1.25665	1.32772	-0.00538562	-0.0332561	0.0237616	0.00148218	-0.137528	0.129306	FALSE	FALSE	FALSE	0.0237663	-0.475884	0.497835	FALSE	-0.154144	-0.649045	0.315911	FALSE
RVBD0671	lpqP	NonEssential	NonEssential	6	0.253853	2.6518	-0.0297689	0.400925	-0.132128	-0.430585	2.60362	-0.0470185	0.400218	-0.105161	-0.736799	-0.04819	-1.26377	1.1119	-0.0172496	-0.0959556	0.0487803	-0.000706938	-0.134331	0.133236	FALSE	FALSE	FALSE	0.0269675	-0.67678	0.66859	FALSE	-0.306214	-1.41006	0.708224	FALSE
RVBD0672	fadE8	NonEssential	NonEssential	12	0.195973	2.68063	-0.0241739	0.400008	-0.151275	-0.329364	2.65706	-0.0367172	0.399795	-0.0775859	-0.548052	-0.02356	-0.849822	0.818406	-0.0125433	-0.0469446	0.0192006	-0.000213438	-0.134599	0.135166	FALSE	FALSE	FALSE	0.0736892	-0.448683	0.511341	FALSE	-0.218688	-0.727703	0.250912	FALSE
RVBD0673	echA4	NonEssential	NonEssential	6	0.394124	2.72485	-0.0320438	0.402858	-0.0573424	-0.512812	2.76645	-0.040116	0.401	-0.0697223	-0.653486	0.041595	-1.15722	1.2287	-0.00807221	-0.0460912	0.0289936	-0.00185786	-0.136487	0.13337	FALSE	FALSE	FALSE	-0.0123799	-0.630132	0.471921	FALSE	-0.140674	-0.706864	0.418778	FALSE
RVBD0674	RVBD0674	NonEssential	NonEssential	7	0.127612	2.60717	-0.0263773	0.401876	-0.0965404	-0.420135	2.62396	-0.0479647	0.403119	-0.085088	-0.715219	0.01678	-1.07155	1.16888	-0.0215875	-0.0585374	0.0119295	0.00124317	-0.140829	0.133362	FALSE	FALSE	FALSE	0.0114524	-0.669429	0.455644	FALSE	-0.295084	-0.850239	0.182866	FALSE
RVBD0675	echA5	NonEssential	NonEssential	5	0.228652	3.13491	-0.172685	0.401109	-0.481259	-2.53797	2.6698	-0.138752	0.40135	-0.379529	-2.01997	-0.46512	-1.62905	1.19125	0.0339337	-0.229108	0.317686	0.000241567	-0.134483	0.136522	FALSE	FALSE	FALSE	0.101731	-2.36341	2.8813	FALSE	0.517996	-3.2666	4.45636	FALSE
RVBD0676c	mmpL5	NonEssential	NonEssential	31	0.314288	2.60012	-0.0482026	0.40066	-0.178294	-0.752486	2.61496	-0.0606526	0.401105	-0.192175	-0.931586	0.01484	-0.505428	0.523343	-0.01245	-0.0581802	0.0305356	0.000444594	-0.136776	0.136556	FALSE	FALSE	FALSE	-0.0138812	-0.974353	0.715599	FALSE	-0.1791	-0.745976	0.337986	FALSE
RVBD0677c	mmpS5	NonEssential	NonEssential	7	0.235321	2.65726	-0.0312799	0.400565	-0.12909	-0.476064	2.60817	-0.0422925	0.400502	-0.162592	-0.688613	-0.04909	-1.1301	1.07735	-0.0110126	-0.0506378	0.0284347	-6.34e-05	-0.132707	0.138926	FALSE	FALSE	FALSE	-0.033502	-0.662059	0.501858	FALSE	-0.21255	-0.795874	0.377993	FALSE
RVBD0678	RVBD0678	NonEssential	NonEssential	6	0.404618	2.79136	-0.0296592	0.402838	-0.098528	-0.467757	2.75678	-0.0304604	0.400385	0.0163798	-0.536165	-0.034585	-1.21134	1.14931	-0.000801253	-0.0247841	0.0216316	-0.00245312	-0.139064	0.126471	FALSE	FALSE	FALSE	0.114908	-0.349328	0.510201	FALSE	-0.0684076	-0.496935	0.315757	FALSE
RVBD0679c	RVBD0679c	NonEssential	NonEssential	5	0.0638672	2.60542	-0.0473032	0.400817	-0.15623	-0.710992	2.76615	-0.0768697	0.399903	-0.151951	-1.15368	0.16073	-1.15056	1.48056	-0.0295665	-0.0998423	0.0387477	-0.000913778	-0.139041	0.132526	FALSE	FALSE	FALSE	0.00427873	-1.02814	0.92884	FALSE	-0.44269	-1.39248	0.587409	FALSE
RVBD0680c	RVBD0680c	NonEssential	NonEssential	5	0.35231	2.62578	-0.0110016	0.403071	-0.0641979	-0.18586	2.56063	-0.0330688	0.402009	-0.0770581	-0.57091	-0.06515	-1.37782	1.20017	-0.0220672	-0.0489476	0.0072249	-0.00106198	-0.13653	0.130727	FALSE	FALSE	FALSE	-0.0128602	-0.418465	0.240571	FALSE	-0.38505	-0.861288	0.0940412	FALSE
RVBD0681	RVBD0681	NonEssential	NonEssential	5	0.423575	2.64054	-0.0813917	0.405816	-0.314668	-1.14283	2.70988	-0.0799839	0.404719	-0.24657	-1.22545	0.069335	-1.18526	1.39228	0.0014078	-0.122154	0.125825	-0.00109712	-0.137328	0.13821	FALSE	FALSE	FALSE	0.0680985	-1.10671	1.43345	FALSE	-0.0826135	-1.79649	1.7325	FALSE
RVBD0682	rpsL	Essential	Essential	23	0.860287	2.00766	-1.30201	0.355015	-6.29634	-20.1785	2.05734	-1.64519	0.384098	-14.9745	-22.499	0.04968	-0.387271	0.42167	-0.343184	-0.680737	-0.00172	0.0290833	-0.116659	0.172092	FALSE	TRUE	FALSE	-8.67815	-14.12	-3.26648	TRUE	-2.32052	-6.11721	1.66189	FALSE
RVBD0683	rpsG	Essential	Essential	24	0.880957	2.12228	-0.999917	0.377556	-5.79707	-14.662	2.19319	-1.36919	0.386604	-11.0394	-19.0336	0.070915	-0.478559	0.434233	-0.369272	-0.832139	0.0921	0.00904873	-0.135228	0.148594	FALSE	FALSE	FALSE	-5.24236	-14.0628	2.7452	FALSE	-4.37162	-10.3062	1.72311	FALSE
RVBD0684	fusA1	Essential	Essential	164	0.941656	2.07754	-1.03926	0.377668	-1.71325	-16.2864	2.21352	-1.02107	0.295549	-2.49262	-17.93	0.13598	-0.0536503	0.274988	0.0181901	-0.155311	0.184364	-0.0821192	-0.156341	-0.016628	FALSE	FALSE	TRUE	-0.77937	-2.69014	1.10989	FALSE	-1.64355	-3.27614	-0.168247	TRUE
RVBD0685	tuf	Essential	Essential	112	0.910783	2.03782	-0.876144	0.335884	-0.547281	-14.8606	2.18404	-1.04853	0.273578	-4.84487	-18.2836	0.14622	-0.058051	0.30887	-0.172386	-0.482493	0.029478	-0.0623058	-0.14815	0.061777	FALSE	FALSE	FALSE	-4.29759	-8.88568	-0.785568	TRUE	-3.42297	-5.00994	-1.85927	TRUE
RVBD0686	RVBD0686	NonEssential	NonEssential	6	0.236389	2.78309	-0.0153018	0.401001	-0.0827599	-0.231482	2.61459	-0.0294666	0.401163	-0.0467696	-0.498294	-0.1685	-1.3905	0.99499	-0.0141648	-0.0487441	0.0172072	0.000162407	-0.136899	0.137361	FALSE	FALSE	FALSE	0.0359902	-0.407089	0.346299	FALSE	-0.266812	-0.807965	0.258477	FALSE
RVBD0687	RVBD0687	NonEssential	NonEssential	6	0.500083	2.70152	-0.0100393	0.40499	-0.0139503	-0.178942	2.70619	-0.0158014	0.40412	-0.0474687	-0.213596	0.00467	-1.22058	1.22059	-0.00576213	-0.0206757	0.00982934	-0.000869426	-0.139411	0.133321	FALSE	FALSE	FALSE	-0.0335183	-0.21936	0.139396	FALSE	-0.0346543	-0.360242	0.31133	FALSE
RVBD0688	RVBD0688	NonEssential	NonEssential	7	0.238697	2.6798	-0.0338164	0.400809	-0.0461844	-0.477217	2.89435	-0.0549267	0.40166	-0.0783175	-0.802686	0.214545	-0.877133	1.33854	-0.0211103	-0.0851681	0.0393927	0.000851092	-0.137307	0.136633	FALSE	FALSE	FALSE	-0.0321331	-0.801561	0.630709	FALSE	-0.325468	-1.17104	0.611784	FALSE
RVBD0689c	RVBD0689c	NonEssential	NonEssential	3	0.501215	2.81563	-0.0379868	0.41599	-0.226921	-0.520385	2.6861	-0.0440212	0.421155	-0.0447803	-0.680484	-0.129535	-1.7393	1.66512	-0.00603437	-0.0987887	0.0875543	0.00516443	-0.145761	0.153933	FALSE	FALSE	FALSE	0.182141	-0.286683	0.670483	FALSE	-0.160099	-1.58571	1.22918	FALSE
RVBD0690c	RVBD0690c	NonEssential	NonEssential	6	0.397427	2.70747	-0.0110666	0.400678	-0.0951827	-0.16675	2.63566	-0.0146543	0.401568	-0.0531902	-0.267865	-0.0718	-1.25608	1.13778	-0.00358765	-0.0252295	0.0191625	0.000889272	-0.143108	0.126774	FALSE	FALSE	FALSE	0.0419925	-0.189968	0.233951	FALSE	-0.101115	-0.522952	0.319809	FALSE
RVBD0691A	RVBD0691A	NonEssential	NonEssential	4	0.34433	2.55564	-0.00431634	0.401422	0.017497	-0.0905705	2.59612	-0.00398364	0.401193	0.0232355	-0.0649825	0.04049	-1.39031	1.51568	0.000332708	-0.0092249	0.0132563	-0.000229116	-0.1412	0.138028	FALSE	FALSE	FALSE	0.00573855	-0.0678874	0.0724669	FALSE	0.0255881	-0.332787	0.371857	FALSE
RVBD0691c	RVBD0691c	NonEssential	NonEssential	6	0.180085	2.54734	-0.0477083	0.402694	-0.159212	-0.753872	2.66648	-0.025827	0.403617	-0.0531284	-0.38621	0.119135	-1.03771	1.32701	0.0218814	-0.0403604	0.0899589	0.000923158	-0.126149	0.147057	FALSE	FALSE	FALSE	0.106083	-0.428413	0.760941	FALSE	0.367662	-0.570804	1.3479	FALSE
RVBD0692	RVBD0692	NonEssential	NonEssential	6	0.25983	2.58778	-0.0168544	0.401351	-0.0431052	-0.31063	2.63816	-0.0213476	0.401571	-0.0467906	-0.373643	0.05038	-1.17784	1.19447	-0.0044932	-0.0327086	0.0252975	0.000220499	-0.130389	0.141442	FALSE	FALSE	FALSE	-0.00368541	-0.312385	0.316081	FALSE	-0.0630133	-0.574358	0.436844	FALSE
RVBD0693	pqqE	NonEssential	NonEssential	9	0.0731836	2.68281	-0.149182	0.40102	-0.309177	-2.22262	3.00505	-0.16997	0.40037	-0.358972	-2.48283	0.322245	-0.643113	1.12757	-0.0207886	-0.178415	0.140255	-0.000650361	-0.133236	0.133846	FALSE	FALSE	FALSE	-0.0497943	-2.66437	2.40884	FALSE	-0.260205	-2.43705	1.859	FALSE
RVBD0694	lldD1	NonEssential	NonEssential	11	0.195489	2.64059	-0.0418507	0.401929	-0.162171	-0.612044	2.6353	-0.050227	0.401953	-0.131984	-0.774478	-0.00529	-0.89195	0.865172	-0.00837637	-0.0568688	0.0424255	2.41e-05	-0.136447	0.134074	FALSE	FALSE	FALSE	0.0301876	-0.760841	0.682493	FALSE	-0.162434	-0.880888	0.518451	FALSE
RVBD0695	RVBD0695	NonEssential	NonEssential	5	0.20232	2.73839	-0.0420993	0.403484	-0.238216	-0.690551	2.67595	-0.046472	0.406689	-0.208638	-0.673972	-0.062435	-1.49734	1.36274	-0.00437268	-0.0756314	0.0761391	0.00320504	-0.136373	0.141365	FALSE	FALSE	FALSE	0.0295783	-0.715244	0.663959	FALSE	0.0165788	-1.15955	1.15134	FALSE
RVBD0696	RVBD0696	NonEssential	NonEssential	12	0.26245	2.83279	-0.0980507	0.401358	-0.249911	-1.46149	2.7923	-0.123957	0.402273	-0.330821	-1.84646	-0.04049	-0.830658	0.780535	-0.025906	-0.15403	0.109499	0.000914276	-0.135797	0.133916	FALSE	FALSE	FALSE	-0.08091	-2.01006	1.5109	FALSE	-0.38497	-2.26434	1.30896	FALSE
RVBD0697	RVBD0697	Essential	NonEssential	153	0.936897	2.65819	-0.0453278	0.527091	-0.0200893	-0.539392	2.65503	-0.045673	0.524691	-0.00590702	-0.560596	-0.003155	-0.233074	0.241253	-0.000345257	-0.0219184	0.0227741	-0.00239981	-0.14083	0.135597	FALSE	FALSE	FALSE	0.0141823	-0.0211422	0.0327924	FALSE	-0.0212036	-0.217898	0.17622	FALSE
RVBD0698	RVBD0698	NonEssential	NonEssential	6	0.459017	2.70416	-0.0389393	0.40441	-0.0683699	-0.602062	2.94504	-0.0602542	0.407402	-0.13182	-0.94084	0.240885	-1.00998	1.40384	-0.021315	-0.0972455	0.061241	0.00299142	-0.133863	0.142842	FALSE	FALSE	FALSE	-0.0634503	-0.878109	0.603033	FALSE	-0.338779	-1.46489	0.797574	FALSE
RVBD0699	RVBD0699	NonEssential	NonEssential	4	0.448245	2.7171	-0.231071	0.408786	-0.635691	-3.28383	2.57002	-0.277194	0.409581	-0.645352	-3.95233	-0.14708	-1.49458	1.16375	-0.0461232	-0.433697	0.318716	0.000794611	-0.140494	0.142598	FALSE	FALSE	FALSE	-0.00966063	-3.7322	3.41717	FALSE	-0.668504	-6.02384	4.51858	FALSE
RVBD0700	rpsJ	Essential	Essential	20	0.911882	2.10396	-0.926169	0.33578	-1.40656	-15.4898	2.3377	-1.03158	0.319128	-4.57204	-16.8935	0.233745	-0.410986	0.697955	-0.105413	-0.41939	0.184087	-0.0166511	-0.151022	0.129239	FALSE	FALSE	FALSE	-3.16548	-7.79199	1.15894	FALSE	-1.4037	-4.59801	1.62133	FALSE
RVBD0701	rplC	Essential	Essential	47	0.98916	2.05457	-1.09743	0.216515	-1.39204	-21.8688	2.42788	-0.940624	0.210431	-2.43736	-18.5398	0.37332	-0.018235	0.682821	0.156807	-0.05928	0.377212	-0.00608394	-0.095918	0.091416	FALSE	FALSE	FALSE	-1.04531	-5.14314	3.19961	FALSE	3.32896	0.893929	5.68145	TRUE
RVBD0702	rplD	Essential	Essential	48	0.955163	2.09436	-0.99915	0.299365	-1.30907	-17.6199	2.33556	-1.04411	0.243195	-2.43849	-19.6915	0.24121	-0.206363	0.486342	-0.0449644	-0.326012	0.234471	-0.0561695	-0.159257	0.046141	FALSE	FALSE	FALSE	-1.12942	-4.29854	1.76816	FALSE	-2.07169	-5.34535	0.89224	FALSE
RVBD0703	rplW	Essential	Essential	20	0.797903	2.01926	-1.44651	0.350508	-10.6846	-21.3524	2.0239	-1.74269	0.39897	-19.6638	-22.5824	0.004635	-0.452913	0.4512	-0.296178	-0.83452	0.08935	0.0484619	-0.110419	0.213141	FALSE	FALSE	FALSE	-8.97916	-20.4499	-0.493322	TRUE	-1.23001	-5.02412	2.01957	FALSE
RVBD0704	rplB	Essential	Essential	26	0.733131	2.12273	-1.28	0.351438	-1.68876	-20.8447	2.2582	-1.36815	0.334548	-5.51086	-21.9967	0.135465	-0.370246	0.490566	-0.0881559	-0.544407	0.37287	-0.01689	-0.143623	0.102521	FALSE	FALSE	FALSE	-3.8221	-8.84686	0.893282	FALSE	-1.15205	-5.80414	3.61773	FALSE
RVBD0705	rpsS	Essential	Essential	17	0.814389	2.03378	-1.50732	0.374275	-9.78337	-22.0476	2.14028	-1.65349	0.3906	-16.243	-22.122	0.106505	-0.353345	0.575675	-0.146178	-0.59043	0.28065	0.0163252	-0.115234	0.150705	FALSE	FALSE	FALSE	-6.45959	-15.8247	2.41334	FALSE	-0.0744792	-5.11614	4.93507	FALSE
RVBD0706	rplV	Essential	Essential	24	0.690924	2.06443	-1.46725	0.371608	-10.7748	-21.1173	2.04309	-1.62127	0.352809	-16.0779	-22.5657	-0.02134	-0.40214	0.416499	-0.154017	-0.906893	0.787023	-0.0187992	-0.234144	0.160577	FALSE	FALSE	FALSE	-5.30315	-21.8586	15.4914	FALSE	-1.44847	-6.90847	4.60138	FALSE
RVBD0707	rpsC	Essential	Essential	53	0.901586	2.11037	-1.3205	0.359909	-4.23923	-20.768	2.29347	-1.38683	0.3787	-10.7591	-19.5677	0.1831	-0.128675	0.467774	-0.0663246	-0.43131	0.30841	0.0187919	-0.121144	0.148633	FALSE	FALSE	FALSE	-6.51984	-11.6911	-0.815396	TRUE	1.2003	-2.38103	4.81157	FALSE
RVBD0708	rplP	Essential	Essential	23	0.870529	2.09753	-1.1554	0.390115	-0.232127	-17.9778	2.35537	-1.135	0.368558	-2.1078	-17.7899	0.257845	-0.259205	0.649793	0.0203965	-0.25651	0.290828	-0.0215572	-0.108998	0.068134	FALSE	FALSE	FALSE	-1.87567	-4.18015	-0.0423666	TRUE	0.187894	-3.59293	3.68393	FALSE
RVBD0709	rpmC	Essential	Essential	14	0.721627	1.99067	-0.997598	0.337062	-0.218133	-16.9818	2.17609	-1.00468	0.327229	-0.884938	-17.151	0.185415	-0.391449	0.727052	-0.00708047	-0.161134	0.134207	-0.00983297	-0.089911	0.074357	FALSE	FALSE	FALSE	-0.666805	-1.93793	-0.016449	TRUE	-0.169264	-2.63328	2.30256	FALSE
RVBD0710	rpsQ	Essential	Essential	11	0.653192	1.97027	-1.65316	0.393873	-16.3586	-22.1766	1.94781	-1.77809	0.393888	-19.2225	-23.3943	-0.022465	-0.48042	0.414256	-0.124926	-0.29304	0.04578	1.57e-05	-0.12921	0.136718	FALSE	FALSE	FALSE	-2.86391	-6.15911	0.254119	FALSE	-1.21772	-3.48853	0.918043	FALSE
RVBD0711	atsA	NonEssential	NonEssential	20	0.286037	2.63454	-0.023026	0.402847	-0.0408665	-0.378902	2.63987	-0.0240662	0.403322	-0.0561801	-0.392724	0.00533	-0.656056	0.635677	-0.00104022	-0.0235093	0.0209431	0.000475161	-0.138147	0.13423	FALSE	FALSE	FALSE	-0.0153136	-0.352332	0.34921	FALSE	-0.0138225	-0.333799	0.318378	FALSE
RVBD0712	RVBD0712	NonEssential	NonEssential	7	0.289032	2.64166	-0.0156944	0.400474	-0.0563427	-0.288945	2.7126	-0.0226415	0.399852	-0.0794352	-0.332559	0.07095	-1.11243	1.12971	-0.00694715	-0.0391511	0.0203328	-0.000621512	-0.134183	0.129006	FALSE	FALSE	FALSE	-0.0230925	-0.359787	0.27721	FALSE	-0.0436131	-0.567441	0.470455	FALSE
RVBD0713	RVBD0713	NonEssential	NonEssential	7	0.235495	2.71326	-0.0402411	0.401153	-0.142062	-0.652144	2.76875	-0.0532817	0.401088	-0.132658	-0.832294	0.05549	-1.00598	1.17832	-0.0130406	-0.0832901	0.0608128	-6.49e-05	-0.130179	0.139855	FALSE	FALSE	FALSE	0.00940382	-0.847212	0.741342	FALSE	-0.180149	-1.23074	0.829786	FALSE
RVBD0714	rplN	Essential	Essential	11	0.815008	2.09713	-0.973977	0.334023	-0.439093	-16.4755	2.50949	-1.13641	0.303921	-0.889068	-19.9752	0.41237	-0.426785	0.928181	-0.16243	-0.506842	0.156371	-0.0301019	-0.126746	0.070101	FALSE	FALSE	FALSE	-0.449975	-2.15105	1.18371	FALSE	-3.49967	-8.63063	1.16109	FALSE
RVBD0715	rplX	Essential	NonEssential	2	0.268992	2.15423	-0.911183	0.389389	-0.212066	-13.9669	2.96716	-1.14249	0.372084	-0.774631	-17.6511	0.81293	-0.988823	2.25817	-0.231303	-0.904508	0.432023	-0.0173049	-0.138893	0.098429	FALSE	FALSE	FALSE	-0.562566	-1.87115	0.335231	FALSE	-3.68425	-11.5881	5.47584	FALSE
RVBD0716	rplE	Essential	Essential	41	0.895615	1.99217	-1.26298	0.345992	-6.81181	-19.6722	2.06806	-1.63231	0.390728	-16.3018	-21.8285	0.07589	-0.20851	0.391813	-0.369325	-0.70022	-0.04848	0.0447355	-0.09448	0.183424	FALSE	TRUE	FALSE	-9.49001	-16.1584	-3.03291	TRUE	-2.15631	-4.76198	0.329254	FALSE
RVBD0717	rpsN1	Uncertain	Essential	12	0.268992	2.06912	-1.00037	0.386818	-3.05007	-15.1178	2.1519	-1.07665	0.386148	-4.59997	-15.9841	0.082785	-0.547138	0.685994	-0.0762793	-0.82808	0.681262	-0.000669885	-0.130362	0.129762	FALSE	FALSE	FALSE	-1.5499	-9.26708	6.06651	FALSE	-0.866295	-12.3222	10.3372	FALSE
RVBD0718	rpsH	Essential	Essential	28	0.957092	2.07927	-1.09114	0.331641	-1.03462	-18.5222	2.31039	-1.14765	0.321128	-4.75936	-18.8291	0.23112	-0.0594162	0.748112	-0.0565104	-0.42644	0.252195	-0.0105129	-0.114331	0.111107	FALSE	FALSE	FALSE	-3.72474	-10.5855	0.984597	FALSE	-0.306882	-3.52989	2.86514	FALSE
RVBD0719	rplF	Essential	Essential	36	0.911719	2.08811	-1.61961	0.377035	-12.4814	-23.0007	2.16697	-1.76405	0.386661	-16.6713	-23.8212	0.078865	-0.251782	0.424867	-0.144438	-0.44149	0.16688	0.00962611	-0.123896	0.144533	FALSE	FALSE	FALSE	-4.18985	-9.8181	1.76768	FALSE	-0.820508	-4.38774	2.39446	FALSE
RVBD0720	rplR	Essential	Essential	15	0.93688	2.07425	-1.23515	0.322322	-3.38926	-20.7058	2.14527	-1.09708	0.244942	-2.59685	-20.4772	0.07102	-0.49798	0.630499	0.138075	-0.374429	0.608219	-0.0773802	-0.248659	0.134255	FALSE	FALSE	FALSE	0.792412	-9.37913	10.7113	FALSE	0.228655	-5.85262	6.17184	FALSE
RVBD0721	rpsE	Essential	Essential	34	0.857002	2.05817	-1.50426	0.358202	-9.56353	-22.5215	2.09202	-1.64582	0.387041	-15.6064	-22.2842	0.03385	-0.293408	0.380989	-0.141562	-0.52911	0.22984	0.0288394	-0.111204	0.164755	FALSE	FALSE	FALSE	-6.04289	-13.9668	1.12082	FALSE	0.237275	-2.99067	3.57707	FALSE
RVBD0723	rplO	Uncertain	Essential	24	0.938523	2.10801	-1.23333	0.371351	-5.51304	-18.7067	2.2604	-1.42049	0.37587	-9.7097	-20.4621	0.15239	-0.321914	0.464968	-0.187155	-0.59849	0.21188	0.00451948	-0.130557	0.144439	FALSE	FALSE	FALSE	-4.19666	-11.025	2.85922	FALSE	-1.75537	-6.69451	2.90714	FALSE
RVBD0724	sppA	NonEssential	NonEssential	13	0.299253	2.66621	-0.0478593	0.403372	-0.149845	-0.740509	2.74223	-0.049777	0.402552	-0.11044	-0.777423	0.07602	-0.711236	0.876089	-0.00191773	-0.0425118	0.0348829	-0.000819576	-0.135429	0.136969	FALSE	FALSE	FALSE	0.039405	-0.681598	0.735009	FALSE	-0.0369143	-0.573774	0.472593	FALSE
RVBD0725c	RVBD0725c	NonEssential	NonEssential	6	0.252013	2.75598	-0.0188512	0.400674	-0.0498934	-0.302536	2.7208	-0.0203711	0.399936	0.0194176	-0.320969	-0.03518	-1.31422	1.09656	-0.00151988	-0.0300988	0.0305159	-0.000738809	-0.137007	0.13467	FALSE	FALSE	FALSE	0.069311	-0.271885	0.369059	FALSE	-0.018433	-0.540789	0.490292	FALSE
RVBD0726c	RVBD0726c	NonEssential	NonEssential	13	0.269594	2.74354	-0.00813742	0.399767	-0.0026777	-0.158015	2.66968	-0.0210733	0.400447	-0.0280087	-0.318467	-0.07385	-0.884497	0.726597	-0.0129359	-0.0333169	0.0064593	0.000679275	-0.135438	0.135789	FALSE	FALSE	FALSE	-0.025331	-0.310502	0.169956	FALSE	-0.160452	-0.475532	0.183327	FALSE
RVBD0727c	fucA	NonEssential	NonEssential	5	0.349754	2.68497	-0.00758065	0.395513	-0.052168	-0.142758	2.68855	-0.0162757	0.401658	0.0274861	-0.238685	0.00358	-1.33617	1.39182	-0.00869508	-0.0253132	0.00791508	0.00614515	-0.127785	0.141581	FALSE	FALSE	FALSE	0.0796541	-0.140819	0.213668	FALSE	-0.0959263	-0.469842	0.282716	FALSE
RVBD0728c	serA2	NonEssential	NonEssential	5	0.234015	3.10573	-0.0231472	0.40069	-0.0713925	-0.262375	2.71203	-0.0455808	0.401526	-0.100163	-0.686611	-0.393705	-1.86881	0.834512	-0.0224335	-0.0605639	0.0159298	0.000836334	-0.131133	0.141489	FALSE	FALSE	FALSE	-0.0287708	-0.620347	0.441181	FALSE	-0.424236	-1.01506	0.128195	FALSE
RVBD0729	xylB	NonEssential	NonEssential	8	0.244593	2.76453	-0.0459818	0.401322	-0.0766648	-0.751309	2.68174	-0.0493335	0.400549	-0.185897	-0.72764	-0.08279	-1.10633	0.895249	-0.00335173	-0.0822768	0.0666288	-0.000772456	-0.132182	0.138286	FALSE	FALSE	FALSE	-0.109232	-0.876591	0.699308	FALSE	0.023669	-1.07993	1.07371	FALSE
RVBD0730	RVBD0730	NonEssential	NonEssential	7	0.183626	2.55656	-0.0297308	0.401617	-0.124861	-0.436558	2.68122	-0.026031	0.40005	-0.0791412	-0.444347	0.12466	-1.06035	1.15071	0.00369982	-0.027156	0.0354239	-0.00156722	-0.133648	0.134813	FALSE	FALSE	FALSE	0.0457201	-0.392232	0.490915	FALSE	-0.00778943	-0.502746	0.492708	FALSE
RVBD0731c	RVBD0731c	NonEssential	NonEssential	6	0.0503118	2.65067	-0.0233393	0.400581	-0.142513	-0.333544	2.68959	-0.0364555	0.40087	-0.111697	-0.553978	0.03892	-1.16027	1.20583	-0.0131162	-0.0529922	0.0314139	0.000288326	-0.133961	0.13565	FALSE	FALSE	FALSE	0.0308153	-0.508253	0.441467	FALSE	-0.220434	-0.857565	0.404539	FALSE
RVBD0732	secY	Essential	Essential	168	0.96782	2.43891	-0.721288	0.256198	-1.40801	-13.3919	3.37271	-0.892735	0.195999	-1.87804	-17.5165	0.9338	0.575179	0.892208	-0.171447	-0.257236	-0.08613	-0.0601996	-0.108031	-0.010821	TRUE	TRUE	TRUE	-0.47003	-2.31605	1.33359	FALSE	-4.12462	-5.35415	-2.97791	TRUE
RVBD0733	adk	NonEssential	Essential	6	0.358692	2.87677	-0.59261	0.413708	-1.3848	-8.3844	3.28425	-0.863151	0.429522	-1.34272	-11.7622	0.407475	-0.262922	1.02013	-0.27054	-0.613096	0.072127	0.0158143	-0.137143	0.157363	FALSE	FALSE	FALSE	0.0420796	-6.9222	6.76943	FALSE	-3.3778	-7.75864	0.968246	FALSE
RVBD0734	mapA	NonEssential	NonEssential	7	0.404441	2.51477	-0.0973951	0.403815	-0.243478	-1.49133	2.69217	-0.115925	0.40383	-0.284908	-1.72259	0.1774	-0.925831	1.20124	-0.0185294	-0.115597	0.0809097	1.55e-05	-0.138537	0.137924	FALSE	FALSE	FALSE	-0.0414304	-1.67563	1.45662	FALSE	-0.231255	-1.56131	1.08119	FALSE
RVBD0735	sigL	NonEssential	NonEssential	5	0.192717	2.68221	-0.00554297	0.402818	-0.0470501	-0.141855	2.65102	-0.0127364	0.402375	-0.0435731	-0.257928	-0.0312	-1.32584	1.26431	-0.00719344	-0.0328092	0.011395	-0.000442464	-0.138851	0.137101	FALSE	FALSE	FALSE	0.00347704	-0.160739	0.144674	FALSE	-0.116072	-0.616621	0.32042	FALSE
RVBD0736	rslA	NonEssential	NonEssential	8	0.347881	3.30187	-0.200959	0.404984	-1.3594	-2.94266	2.72002	-0.311081	0.409905	-1.48548	-4.45806	-0.581855	-1.5658	0.530141	-0.110122	-0.301271	0.071963	0.00492101	-0.134927	0.137611	FALSE	FALSE	FALSE	-0.126075	-3.50042	3.14783	FALSE	-1.5154	-3.8938	0.722501	FALSE
RVBD0737	RVBD0737	NonEssential	NonEssential	5	0.385404	2.86746	-0.21296	0.404134	-0.447253	-3.07362	2.96689	-0.206555	0.403764	-0.599419	-3.02503	0.09943	-1.05012	1.31192	0.00640526	-0.356503	0.372705	-0.000369213	-0.134537	0.137784	FALSE	FALSE	FALSE	-0.152165	-3.71754	3.13773	FALSE	0.04859	-4.7492	5.30911	FALSE
RVBD0738	RVBD0738	Uncertain	NonEssential	6	0.229245	2.73666	-0.0111258	0.401422	-0.0175362	-0.230808	2.66976	-0.0129815	0.399247	-0.0988267	-0.243165	-0.066895	-1.31888	1.17643	-0.00185572	-0.0222159	0.018716	-0.00217433	-0.1329	0.126022	FALSE	FALSE	FALSE	-0.0812905	-0.303238	0.115019	FALSE	-0.0123566	-0.421617	0.404245	FALSE
RVBD0739	RVBD0739	NonEssential	NonEssential	6	0.0739968	2.49473	-0.0591295	0.40021	-0.16523	-0.872786	2.73391	-0.0682945	0.400291	-0.163768	-1.03862	0.23918	-0.986665	1.3195	-0.009165	-0.0950358	0.0707631	8.1e-05	-0.131785	0.136798	FALSE	FALSE	FALSE	0.00146237	-1.10408	1.00867	FALSE	-0.165835	-1.38819	1.00601	FALSE
RVBD0740	RVBD0740	NonEssential	NonEssential	6	0.432275	2.8167	-0.0329579	0.408347	-0.0772917	-0.482922	2.70855	-0.0902316	0.414369	-0.0667963	-1.33661	-0.10815	-1.25075	1.04605	-0.0572737	-0.117069	0.0009009	0.00602252	-0.135428	0.147675	FALSE	FALSE	FALSE	0.0104954	-0.899688	0.611111	FALSE	-0.853686	-1.73924	-0.0719011	TRUE
RVBD0741	RVBD0741	NonEssential	NonEssential	7	0.350351	2.60529	-0.0300827	0.40736	-0.17472	-0.443972	2.70705	-0.0527262	0.402195	-0.10025	-0.897952	0.101755	-1.00616	1.15426	-0.0226434	-0.0695328	0.0171513	-0.00516539	-0.140599	0.133324	FALSE	FALSE	FALSE	0.0744693	-0.632064	0.600334	FALSE	-0.453979	-1.11567	0.157404	FALSE
RVBD0742	PE-PGRS8	NonEssential	NonEssential	4	0.472343	2.70209	-0.0492883	0.394051	-0.115061	-0.746487	2.65534	-0.0308488	0.396443	-0.112508	-0.47882	-0.046755	-1.58295	1.36258	0.0184394	-0.0556526	0.106091	0.00239209	-0.13219	0.131537	FALSE	FALSE	FALSE	0.00255305	-0.627202	0.796679	FALSE	0.267667	-0.899767	1.49084	FALSE
RVBD0743c	RVBD0743c	NonEssential	NonEssential	10	0.263974	2.61082	-0.00351874	0.400372	-0.0276675	-0.0259292	2.59374	-0.00317546	0.40186	-0.0425155	-0.0429366	-0.017075	-0.942607	0.917585	0.00034328	-0.00767485	0.00725215	0.00148786	-0.130328	0.134967	FALSE	FALSE	FALSE	-0.0148479	-0.072069	0.0439038	FALSE	-0.0170074	-0.2593	0.222849	FALSE
RVBD0744c	RVBD0744c	NonEssential	NonEssential	4	0.0994497	3.15925	-0.0803949	0.405415	-0.474307	-1.14335	3.15497	-0.102104	0.412477	-0.559528	-1.5606	-0.004275	-1.37652	1.43406	-0.0217094	-0.0957636	0.0491961	0.00706257	-0.12258	0.14519	FALSE	FALSE	FALSE	-0.0852216	-1.18195	1.05383	FALSE	-0.417253	-1.32789	0.566112	FALSE
RVBD0745	RVBD0745	NonEssential	NonEssential	5	0.500818	2.6976	-0.0280129	0.404837	-0.105627	-0.378474	2.53426	-0.044874	0.406518	-0.0970889	-0.733778	-0.16333	-1.39504	1.13067	-0.0168611	-0.0811798	0.0465089	0.00168107	-0.140061	0.131768	FALSE	FALSE	FALSE	0.00853852	-0.582467	0.511298	FALSE	-0.355304	-1.35448	0.579957	FALSE
RVBD0746	PE-PGRS9	NonEssential	NonEssential	8	0.258449	2.65651	-0.176548	0.405191	-0.507314	-2.5836	2.64615	-0.181985	0.407606	-0.544472	-2.68434	-0.010355	-0.943173	0.928686	-0.00543726	-0.148324	0.135319	0.00241528	-0.133451	0.138817	FALSE	FALSE	FALSE	-0.0371577	-2.52699	2.56524	FALSE	-0.100734	-1.9008	1.69965	FALSE
RVBD0747	PE-PGRS10	NonEssential	NonEssential	8	0.25221	2.59782	-0.0716082	0.401414	-0.164214	-1.05278	2.75343	-0.0979153	0.400772	-0.199613	-1.47027	0.15561	-0.899335	1.14736	-0.0263071	-0.104759	0.0568172	-0.000642601	-0.139817	0.130395	FALSE	FALSE	FALSE	-0.0353984	-1.47082	1.14921	FALSE	-0.417487	-1.50412	0.691116	FALSE
RVBD0748	vapB31	NonEssential	NonEssential	3	0.253868	2.67842	-0.0055795	0.403096	0.154997	-0.13566	2.65234	-0.0113707	0.40797	-0.0279895	-0.030201	-0.026085	-1.6122	1.65758	-0.00579119	-0.0403972	0.0213645	0.00487342	-0.133644	0.146142	FALSE	FALSE	FALSE	-0.182986	-0.311332	-0.0704594	TRUE	0.105459	-0.516755	0.71436	FALSE
RVBD0749	vapC31	NonEssential	NonEssential	6	0.23751	2.68614	-0.0182826	0.401724	-0.0284458	-0.283009	2.58203	-0.0299339	0.402654	-0.0240259	-0.523564	-0.1041	-1.26669	1.11828	-0.0116513	-0.0456884	0.0230189	0.000929284	-0.134111	0.135327	FALSE	FALSE	FALSE	0.00441998	-0.4436	0.331917	FALSE	-0.240555	-0.719938	0.383314	FALSE
RVBD0749A	RVBD0749A	NonEssential	NonEssential	3	0.00436639	2.58701	-0.00901538	0.401807	0.0338756	-0.23824	2.6724	-0.0224928	0.400557	-0.160819	-0.390256	0.08539	-1.65939	1.6778	-0.0134774	-0.0755708	0.0231866	-0.00125039	-0.138609	0.130015	FALSE	FALSE	FALSE	-0.194694	-0.465776	0.0409736	FALSE	-0.152016	-1.16756	0.708573	FALSE
RVBD0750	RVBD0750	NonEssential	NonEssential	3	0.180607	2.56026	-0.115233	0.400941	-0.291318	-1.78347	2.65028	-0.137377	0.40189	-0.241093	-2.05199	0.090025	-1.49247	1.6626	-0.0221438	-0.259187	0.229817	0.000949053	-0.139957	0.131776	FALSE	FALSE	FALSE	0.0502245	-2.00361	2.15156	FALSE	-0.268515	-3.90138	3.02908	FALSE
RVBD0751c	mmsB	NonEssential	NonEssential	6	0.233172	2.65116	-0.0309879	0.400914	-0.0386469	-0.449778	2.64827	-0.0289099	0.400708	-0.0503056	-0.47536	-0.002885	-1.24148	1.16764	0.00207809	-0.0414611	0.0477341	-0.000205544	-0.138759	0.132705	FALSE	FALSE	FALSE	-0.0116587	-0.505873	0.482928	FALSE	-0.0255818	-0.737068	0.667227	FALSE
RVBD0752c	fadE9	NonEssential	NonEssential	8	0.261647	2.70296	-0.0405987	0.400636	-0.162136	-0.602612	2.65989	-0.0429424	0.400333	-0.0870728	-0.678084	-0.043075	-1.10892	0.961725	-0.00234377	-0.0527	0.0527487	-0.000303944	-0.129067	0.137494	FALSE	FALSE	FALSE	0.0750635	-0.626495	0.704679	FALSE	-0.0754715	-0.844778	0.673335	FALSE
RVBD0753c	mmsA	NonEssential	NonEssential	8	0.177935	2.72192	-0.0432703	0.400169	-0.076206	-0.642823	2.62299	-0.0442979	0.400709	-0.0767108	-0.681128	-0.09892	-1.07594	0.92982	-0.00102755	-0.0464901	0.0476268	0.000539334	-0.133081	0.140904	FALSE	FALSE	FALSE	-0.000504755	-0.696534	0.696069	FALSE	-0.0383056	-0.702338	0.669892	FALSE
RVBD0754	PE-PGRS11	NonEssential	NonEssential	6	0.251	2.79411	-0.0402884	0.400029	-0.101254	-0.584873	2.63422	-0.0522261	0.400173	-0.03607	-0.787869	-0.15989	-1.32337	0.975547	-0.0119376	-0.0894559	0.0674615	0.000143804	-0.141329	0.13077	FALSE	FALSE	FALSE	0.0651841	-0.681207	0.861609	FALSE	-0.202996	-1.33466	0.985252	FALSE
RVBD0755A	RVBD0755A	NonEssential	NonEssential	3	0.0652386	2.59958	-0.0107902	0.399798	-0.02015	-0.14659	2.55014	-0.00868762	0.39555	-0.0406702	-0.170022	-0.04945	-1.60731	1.65397	0.00210255	-0.0113901	0.0159284	-0.00424769	-0.133613	0.129184	FALSE	FALSE	FALSE	-0.0205203	-0.17291	0.134529	FALSE	-0.0234321	-0.432034	0.425698	FALSE
RVBD0755c	PPE12	NonEssential	NonEssential	18	0.22546	2.70376	-0.0127205	0.400889	-0.0749462	-0.192112	2.69581	-0.0236111	0.400894	-0.0600122	-0.360884	-0.007955	-0.68608	0.68669	-0.0108906	-0.0335844	0.0112814	5.45e-06	-0.134393	0.138628	FALSE	FALSE	FALSE	0.014934	-0.311927	0.277749	FALSE	-0.168771	-0.51005	0.166187	FALSE
RVBD0756c	RVBD0756c	NonEssential	NonEssential	7	0.390789	2.64556	-0.0221731	0.404556	-0.0889073	-0.436763	2.76544	-0.0390084	0.404788	-0.125328	-0.574738	0.119875	-0.973004	1.21085	-0.0168353	-0.0655222	0.0284492	0.000231816	-0.130722	0.149481	FALSE	FALSE	FALSE	-0.0364205	-0.566119	0.391169	FALSE	-0.137975	-0.864855	0.531766	FALSE
RVBD0757	phoP	NonEssential	Essential	6	0.230556	2.74329	-0.275974	0.404563	-1.49716	-4.00767	2.55527	-0.233179	0.410389	-0.991075	-3.40982	-0.18801	-1.3507	0.951785	0.0427942	-0.110198	0.218533	0.00582621	-0.134974	0.147939	FALSE	FALSE	FALSE	0.506089	-2.63902	4.16721	FALSE	0.597852	-1.27266	2.55355	FALSE
RVBD0758	phoR	NonEssential	NonEssential	10	0.21154	3.47105	-0.140509	0.401684	-1.02455	-2.1003	2.43632	-0.126435	0.401664	-0.398012	-1.8757	-1.03473	-1.89662	-0.0891995	0.0140736	-0.083074	0.116541	-2.02e-05	-0.136043	0.137432	TRUE	FALSE	FALSE	0.62654	-1.31003	2.71541	FALSE	0.224605	-0.905741	1.37229	FALSE
RVBD0759c	RVBD0759c	NonEssential	NonEssential	5	0.429932	2.70983	-0.0185305	0.41196	-0.074735	-0.251957	2.65767	-0.037827	0.410363	-0.0857905	-0.580801	-0.05217	-1.42179	1.2232	-0.0192964	-0.0540143	0.0167614	-0.00159641	-0.138848	0.137275	FALSE	FALSE	FALSE	-0.0110555	-0.441367	0.313998	FALSE	-0.328845	-0.953425	0.262846	FALSE
RVBD0760c	RVBD0760c	NonEssential	NonEssential	6	0.433938	2.69242	-0.0099545	0.399214	-0.0462479	-0.149836	2.75998	-0.00865036	0.401285	-0.0475632	-0.15711	0.067565	-1.13048	1.23861	0.00130413	-0.0170725	0.0192411	0.00207063	-0.136213	0.132337	FALSE	FALSE	FALSE	-0.0013153	-0.145139	0.17838	FALSE	-0.00727379	-0.378068	0.366695	FALSE
RVBD0761c	adhB	NonEssential	NonEssential	7	0.239503	2.61166	-0.0320128	0.401451	-0.119153	-0.479033	2.69294	-0.0355629	0.401243	-0.10008	-0.534747	0.08128	-1.05803	1.15174	-0.00355009	-0.062731	0.0610897	-0.000208021	-0.142029	0.13192	FALSE	FALSE	FALSE	0.0190729	-0.6312	0.566282	FALSE	-0.0557137	-0.932689	0.889248	FALSE
RVBD0762c	RVBD0762c	NonEssential	NonEssential	8	0.204496	2.58798	-0.0160535	0.400519	-0.0566217	-0.206324	2.62879	-0.011992	0.400922	-0.019781	-0.208069	0.04081	-0.97082	1.13011	0.00406149	-0.0159598	0.0273639	0.000402654	-0.134383	0.139212	FALSE	FALSE	FALSE	0.0368407	-0.196349	0.269782	FALSE	-0.00174482	-0.385419	0.370376	FALSE
RVBD0763c	RVBD0763c	Uncertain	NonEssential	4	0.164037	2.68917	-0.182639	0.400097	-0.468787	-2.6721	2.837	-0.178246	0.400036	-0.390352	-2.56506	0.147835	-1.33184	1.42647	0.00439353	-0.301813	0.323279	-6.05e-05	-0.130069	0.137173	FALSE	FALSE	FALSE	0.0784345	-3.24557	3.17814	FALSE	0.107041	-4.42668	4.31254	FALSE
RVBD0764c	cyp51	NonEssential	NonEssential	21	0.262453	2.60746	-0.00928164	0.401411	-0.0423158	-0.152478	2.56956	-0.0158464	0.401742	0.0123892	-0.263563	-0.0379	-0.660906	0.586884	-0.00656479	-0.0216265	0.0092834	0.000331329	-0.139328	0.132311	FALSE	FALSE	FALSE	0.0547051	-0.163277	0.230649	FALSE	-0.111085	-0.375377	0.149871	FALSE
RVBD0765c	RVBD0765c	NonEssential	NonEssential	7	0.278791	2.72448	-0.0183029	0.401707	-0.134962	-0.276005	2.68161	-0.025907	0.403224	-0.0606363	-0.402255	-0.042865	-1.22063	1.0473	-0.00760412	-0.0343274	0.0188589	0.00151705	-0.141419	0.132768	FALSE	FALSE	FALSE	0.0743255	-0.283611	0.381065	FALSE	-0.126249	-0.549485	0.292982	FALSE
RVBD0766c	cyp123	NonEssential	NonEssential	16	0.280413	2.7064	-0.0254099	0.398614	-0.110297	-0.400084	2.79	-0.0526591	0.399401	-0.0967675	-0.819812	0.083605	-0.637153	0.796731	-0.0272492	-0.0769052	0.0202204	0.00078697	-0.131818	0.134812	FALSE	FALSE	FALSE	0.0135293	-0.657111	0.562213	FALSE	-0.419728	-1.10461	0.296219	FALSE
RVBD0767c	RVBD0767c	NonEssential	NonEssential	6	0.396527	2.64845	-0.0132149	0.403433	-0.0642824	-0.202476	2.64509	-0.0194695	0.406466	-0.0535747	-0.266305	-0.00336	-1.25178	1.14507	-0.00625457	-0.0299836	0.0190302	0.00303278	-0.133671	0.142978	FALSE	FALSE	FALSE	0.0107077	-0.265601	0.23689	FALSE	-0.0638285	-0.523388	0.404614	FALSE
RVBD0768	aldA	NonEssential	NonEssential	13	0.280672	2.74596	-0.0470028	0.402494	-0.12075	-0.716305	2.70399	-0.057671	0.401264	-0.149094	-0.894627	-0.04197	-0.831927	0.760538	-0.0106682	-0.0767077	0.0541601	-0.00123079	-0.142422	0.131607	FALSE	FALSE	FALSE	-0.0283433	-0.914695	0.815004	FALSE	-0.178322	-1.10191	0.71928	FALSE
RVBD0769	RVBD0769	NonEssential	NonEssential	6	0.239228	2.64539	-0.0760513	0.402023	-0.258521	-1.10233	2.79224	-0.096587	0.401962	-0.164107	-1.45714	0.14686	-1.08188	1.25525	-0.0205358	-0.14704	0.103627	-6.08e-05	-0.141188	0.130262	FALSE	FALSE	FALSE	0.0944142	-1.30565	1.47679	FALSE	-0.354807	-2.04063	1.45282	FALSE
RVBD0770	RVBD0770	NonEssential	NonEssential	5	0.220256	2.71963	-0.00885034	0.399272	-0.0838746	-0.0889116	2.57977	-0.0203332	0.395089	0.0125616	-0.380232	-0.13987	-1.39423	1.22987	-0.0114828	-0.0322	0.0102874	-0.00418286	-0.1294	0.136479	FALSE	FALSE	FALSE	0.0964361	-0.201573	0.297191	FALSE	-0.291321	-0.721003	0.119754	FALSE
RVBD0771	RVBD0771	NonEssential	NonEssential	4	0.369607	2.56304	-0.0240583	0.406236	-0.024403	-0.385784	2.63954	-0.0208858	0.408491	0.00989147	-0.318851	0.076495	-1.41222	1.45554	0.00317252	-0.025329	0.0361351	0.00225528	-0.136682	0.139785	FALSE	FALSE	FALSE	0.0342944	-0.306682	0.331029	FALSE	0.0669324	-0.512445	0.67393	FALSE
RVBD0772	purD	Essential	Essential	125	0.9638	2.45552	-0.640913	0.425399	-0.247226	-9.26247	2.97331	-0.772262	0.401485	-0.481715	-11.408	0.51779	0.175013	0.580376	-0.131349	-0.294345	0.038824	-0.0239143	-0.10047	0.054105	TRUE	FALSE	FALSE	-0.234489	-0.957918	0.455334	FALSE	-2.14554	-3.70363	-0.67561	TRUE
RVBD0773c	ggtA	NonEssential	NonEssential	16	0.286825	2.71938	-0.0165293	0.40313	-0.0707383	-0.235354	2.60672	-0.00792296	0.401422	-0.103448	-0.0286141	-0.112655	-0.8308	0.649448	0.00860632	-0.0067249	0.0239957	-0.00170753	-0.133233	0.13396	FALSE	FALSE	FALSE	-0.0327096	-0.178401	0.209739	FALSE	0.20674	-0.0576661	0.49299	FALSE
RVBD0774c	RVBD0774c	NonEssential	NonEssential	8	0.263974	2.6681	-0.0271328	0.40297	-0.103269	-0.401341	2.64957	-0.0471186	0.402769	-0.122297	-0.754652	-0.018525	-1.0486	1.0306	-0.0199858	-0.0549144	0.014417	-0.000200482	-0.136632	0.137608	FALSE	FALSE	FALSE	-0.0190283	-0.618648	0.475384	FALSE	-0.35331	-0.876371	0.135846	FALSE
RVBD0775	RVBD0775	NonEssential	NonEssential	6	0.484875	2.61195	-0.0173238	0.403824	0.00160761	-0.281401	2.62934	-0.0167799	0.401962	-0.0425301	-0.268545	0.017385	-1.15367	1.2289	0.000543941	-0.0321687	0.0309761	-0.00186184	-0.135208	0.133119	FALSE	FALSE	FALSE	-0.0441377	-0.321082	0.229741	FALSE	0.0128559	-0.505068	0.529356	FALSE
RVBD0776c	RVBD0776c	NonEssential	NonEssential	7	0.45176	2.75021	-0.0821934	0.40196	-0.218623	-1.24326	2.70165	-0.0764973	0.404509	-0.154891	-1.18995	-0.048565	-1.10491	1.01635	0.00569609	-0.103193	0.111488	0.00254979	-0.129863	0.142705	FALSE	FALSE	FALSE	0.0637313	-1.13906	1.27979	FALSE	0.0533117	-1.43961	1.5625	FALSE
RVBD0777	purB	Essential	Essential	94	0.96224	2.13784	-0.9013	0.374205	-2.43686	-13.9926	2.45005	-1.08825	0.3609	-6.46631	-16.1583	0.31221	0.0395098	0.441829	-0.186948	-0.416828	0.05137	-0.0133056	-0.135921	0.110864	TRUE	FALSE	FALSE	-4.02945	-7.09407	-0.848225	TRUE	-2.16564	-3.84426	-0.615737	TRUE
RVBD0778	cyp126	NonEssential	NonEssential	7	0.0997645	2.67823	-0.0320404	0.400383	-0.0706229	-0.523416	2.70077	-0.0410716	0.40008	-0.0211898	-0.686295	0.02254	-1.13213	1.07753	-0.00903125	-0.0459035	0.0294124	-0.000302596	-0.132523	0.134483	FALSE	FALSE	FALSE	0.049433	-0.579577	0.557072	FALSE	-0.162879	-0.731833	0.395147	FALSE
RVBD0779c	RVBD0779c	NonEssential	NonEssential	8	0.264974	2.72097	-0.0184653	0.401704	-0.0194827	-0.364463	2.63437	-0.0192479	0.40166	-0.0754104	-0.271729	-0.086595	-1.11383	0.935275	-0.000782674	-0.0272981	0.022508	-4.37e-05	-0.134295	0.136101	FALSE	FALSE	FALSE	-0.0559278	-0.334375	0.242276	FALSE	0.0927343	-0.335018	0.513683	FALSE
RVBD0780	purC	Essential	Essential	102	0.945617	2.46725	-0.625331	0.548152	-0.111283	-7.13099	2.79126	-0.766065	0.449845	-0.867662	-10.4506	0.324015	-0.00179576	0.484163	-0.140734	-0.320876	0.04255	-0.0983071	-0.195053	-0.007894	FALSE	FALSE	TRUE	-0.756379	-1.58409	-0.0211612	TRUE	-3.31959	-4.7794	-1.94393	TRUE
RVBD0781	ptrBa	NonEssential	NonEssential	6	0.385425	2.83825	-0.0159714	0.402862	-0.010375	-0.23771	2.62051	-0.0144009	0.400461	-0.0740135	-0.253573	-0.217745	-1.44288	0.960595	0.00157055	-0.0236656	0.0265864	-0.00240105	-0.140087	0.127341	FALSE	FALSE	FALSE	-0.0636386	-0.287246	0.210785	FALSE	-0.0158623	-0.489258	0.429991	FALSE
RVBD0782	ptrBb	NonEssential	NonEssential	14	0.213095	2.76035	-0.029701	0.40131	-0.0664056	-0.431824	2.63446	-0.0468701	0.401244	-0.112361	-0.705843	-0.125885	-0.909582	0.659738	-0.017169	-0.0609427	0.0284811	-6.66e-05	-0.131259	0.140426	FALSE	FALSE	FALSE	-0.0459555	-0.698137	0.474143	FALSE	-0.274019	-0.914143	0.364568	FALSE
RVBD0783c	emrB	NonEssential	NonEssential	22	0.318216	2.70621	-0.0168103	0.402507	-0.0231785	-0.289678	2.67152	-0.0207024	0.40133	-0.0766083	-0.308813	-0.034695	-0.666111	0.57137	-0.00389215	-0.0280117	0.0192004	-0.00117723	-0.132156	0.133165	FALSE	FALSE	FALSE	-0.0534298	-0.356249	0.242682	FALSE	-0.0191357	-0.380515	0.337785	FALSE
RVBD0784	RVBD0784	NonEssential	NonEssential	8	0.263175	2.8452	-0.0768251	0.401613	-0.177392	-1.12492	2.88863	-0.103378	0.402135	-0.233175	-1.53083	0.043425	-0.948531	0.966131	-0.0265526	-0.153269	0.0892691	0.000522564	-0.140999	0.130658	FALSE	FALSE	FALSE	-0.0557828	-1.61956	1.31987	FALSE	-0.405909	-2.07749	1.25521	FALSE
RVBD0785	RVBD0785	NonEssential	NonEssential	18	0.280434	2.79125	-0.118694	0.401138	-0.306634	-1.69387	2.94064	-0.147634	0.401024	-0.398603	-2.13354	0.149395	-0.608711	0.686913	-0.0289394	-0.191583	0.154221	-0.000113549	-0.131651	0.134036	FALSE	FALSE	FALSE	-0.0919693	-2.32302	1.96375	FALSE	-0.439673	-2.82695	1.90182	FALSE
RVBD0786c	RVBD0786c	NonEssential	NonEssential	7	0.282033	2.65828	-0.00752595	0.400852	-0.0115645	-0.172573	2.65082	-0.00702173	0.401643	0.0445035	-0.0748696	-0.007455	-1.10207	1.10406	0.000504219	-0.0155871	0.0186805	0.000791365	-0.132385	0.137175	FALSE	FALSE	FALSE	0.0560679	-0.0767906	0.168835	FALSE	0.0977032	-0.262184	0.475579	FALSE
RVBD0787	RVBD0787	NonEssential	NonEssential	8	0.249212	2.75691	-0.0139733	0.400685	0.0506058	-0.283191	2.58361	-0.019066	0.400799	-0.0163338	-0.343269	-0.1733	-1.19622	0.826542	-0.00509272	-0.0390829	0.0266056	0.000113531	-0.131427	0.139517	FALSE	FALSE	FALSE	-0.0669396	-0.381739	0.199228	FALSE	-0.0600785	-0.601854	0.443792	FALSE
RVBD0787A	RVBD0787A	Essential	Essential	12	0.85536	2.50896	-0.728926	0.331933	-1.81153	-11.854	3.06136	-0.867058	0.339978	-2.37518	-13.5847	0.552395	-0.105371	0.996358	-0.138132	-0.449329	0.192756	0.0080447	-0.153998	0.169618	FALSE	FALSE	FALSE	-0.563647	-6.15315	5.24289	FALSE	-1.73073	-5.48782	1.8207	FALSE
RVBD0788	purQ	Essential	Essential	81	0.902461	2.63067	-0.615923	0.564431	0.0175916	-6.74792	2.96073	-0.695788	0.529845	-0.0504645	-8.1503	0.330065	-0.0207974	0.540775	-0.0798655	-0.197035	0.040321	-0.0345855	-0.089336	0.023327	FALSE	FALSE	FALSE	-0.0680561	-0.176354	0.00727711	FALSE	-1.40238	-2.32444	-0.531787	TRUE
RVBD0789c	RVBD0789c	NonEssential	NonEssential	9	0.0872364	2.60272	-0.0257445	0.400201	-0.0650022	-0.381525	2.65948	-0.026973	0.400965	-0.0412907	-0.420264	0.056755	-0.888591	1.02745	-0.00122843	-0.0384815	0.0366197	0.000764052	-0.133371	0.133908	FALSE	FALSE	FALSE	0.0237115	-0.409918	0.498838	FALSE	-0.0387392	-0.621463	0.526551	FALSE
RVBD0790c	RVBD0790c	NonEssential	NonEssential	6	0.179578	2.63606	-0.0203824	0.400936	-0.0434623	-0.344177	2.57873	-0.0383884	0.40098	-0.0945325	-0.576722	-0.057335	-1.24925	1.09591	-0.018006	-0.0527402	0.0180147	4.39e-05	-0.13828	0.132327	FALSE	FALSE	FALSE	-0.0510703	-0.553159	0.372356	FALSE	-0.232544	-0.770758	0.291044	FALSE
RVBD0791c	RVBD0791c	NonEssential	NonEssential	12	0.207858	2.68317	-0.00526548	0.401378	-0.0321373	-0.107782	2.58645	-0.00978451	0.40029	-0.0300005	-0.159925	-0.09672	-0.910086	0.796249	-0.00451903	-0.0170838	0.0078747	-0.00108836	-0.13593	0.134575	FALSE	FALSE	FALSE	0.00213681	-0.139439	0.105852	FALSE	-0.052143	-0.311281	0.216425	FALSE
RVBD0792c	RVBD0792c	NonEssential	NonEssential	7	0.233993	2.58225	-0.0149314	0.40118	-0.031085	-0.238921	2.60957	-0.0132203	0.401147	-0.0676976	-0.208122	0.027315	-1.10092	1.15159	0.00171114	-0.0185361	0.0236336	-3.35e-05	-0.126411	0.14122	FALSE	FALSE	FALSE	-0.0366125	-0.274523	0.187051	FALSE	0.0307993	-0.360316	0.427559	FALSE
RVBD0793	RVBD0793	NonEssential	NonEssential	5	0.493473	2.45383	-0.0750813	0.422154	-0.120352	-1.10064	2.75596	-0.115557	0.428163	-0.122114	-1.69561	0.302135	-1.01858	1.47835	-0.0404754	-0.163201	0.077858	0.00600875	-0.150057	0.165168	FALSE	FALSE	FALSE	-0.0017614	-1.06866	1.06693	FALSE	-0.594973	-2.27873	1.05497	FALSE
RVBD0794c	RVBD0794c	NonEssential	NonEssential	10	0.289133	2.604	-0.0263305	0.400964	-0.0824693	-0.41787	2.73267	-0.0330874	0.401103	-0.106385	-0.47062	0.128665	-0.837044	1.02802	-0.00675683	-0.0507784	0.0368018	0.00013897	-0.136927	0.131894	FALSE	FALSE	FALSE	-0.0239157	-0.535413	0.459837	FALSE	-0.0527509	-0.67558	0.616307	FALSE
RVBD0795	RVBD0795	NonEssential	NonEssential	2	0.0274632	3.46048	-0.738335	0.40069	-0.940064	-10.4165	3.00049	-0.418226	0.400104	-1.3053	-6.19924	-0.45998	-2.54147	0.81847	0.320109	-0.308004	0.933548	-0.000585037	-0.132802	0.135215	FALSE	FALSE	FALSE	-0.365239	-7.97249	5.73446	FALSE	4.21721	-4.04015	12.9108	FALSE
RVBD0796	RVBD0796	NonEssential	Essential	5	0.334333	2.73151	-0.644719	0.411678	-1.33504	-9.1583	2.59026	-0.605606	0.405718	-1.47488	-8.86716	-0.14125	-1.51143	0.167446	0.0391133	-0.517585	0.594117	-0.00596038	-0.149964	0.13187	FALSE	FALSE	FALSE	-0.139838	-7.57648	7.1036	FALSE	0.291134	-7.65308	7.67548	FALSE
RVBD0797	RVBD0797	NonEssential	NonEssential	5	0.342459	2.63594	-0.0350262	0.40337	-0.144592	-0.525998	2.72585	-0.0333273	0.403819	-0.129399	-0.5326	0.0899	-1.23698	1.37186	0.00169886	-0.0559434	0.0706121	0.000448959	-0.139874	0.138638	FALSE	FALSE	FALSE	0.0151931	-0.521441	0.587461	FALSE	-0.00660262	-0.986393	0.935468	FALSE
RVBD0798c	cfp29	NonEssential	NonEssential	5	0.23522	2.67767	-0.00524292	0.40064	0.0101539	-0.06394	2.54006	-0.00337733	0.40533	-0.0638223	-0.0841928	-0.137605	-1.33031	1.1925	0.00186559	-0.0081074	0.0134289	0.00469022	-0.126407	0.127998	FALSE	FALSE	FALSE	-0.0739762	-0.131489	0.0278222	FALSE	-0.0202527	-0.386499	0.346513	FALSE
RVBD0799c	RVBD0799c	NonEssential	NonEssential	17	0.287368	2.59191	-0.0248055	0.402228	-0.0454881	-0.40296	2.70405	-0.0375518	0.402142	-0.0611851	-0.562015	0.112145	-0.611884	0.787488	-0.0127463	-0.0471065	0.0189856	-8.61e-05	-0.133756	0.13876	FALSE	FALSE	FALSE	-0.015697	-0.528825	0.441376	FALSE	-0.159055	-0.617928	0.311672	FALSE
RVBD0800	pepC	NonEssential	NonEssential	11	0.263974	2.62893	-0.034234	0.401255	-0.105869	-0.530562	2.65814	-0.0542075	0.400755	-0.117554	-0.838202	0.029205	-0.889871	0.886041	-0.0199735	-0.0749847	0.0337042	-0.000499743	-0.136166	0.132446	FALSE	FALSE	FALSE	-0.0116851	-0.792726	0.611106	FALSE	-0.30764	-1.09993	0.453508	FALSE
RVBD0801	RVBD0801	NonEssential	NonEssential	5	0.463113	2.60163	-0.0117112	0.40094	0.0462023	-0.26488	2.60952	-0.0215638	0.404101	-0.0273849	-0.230259	0.00789	-1.29009	1.2674	-0.00985259	-0.0354264	0.0168019	0.0031618	-0.137672	0.134569	FALSE	FALSE	FALSE	-0.0735872	-0.365983	0.105005	FALSE	0.0346215	-0.492873	0.609637	FALSE
RVBD0802c	RVBD0802c	NonEssential	NonEssential	7	0.223458	2.83221	-0.00832307	0.401046	-0.0163451	-0.190262	2.65775	-0.010113	0.401138	-0.0437993	-0.178537	-0.174455	-1.18186	1.18834	-0.00178989	-0.0189143	0.0143948	9.15e-05	-0.141355	0.134094	FALSE	FALSE	FALSE	-0.0274541	-0.239873	0.080811	FALSE	0.0117248	-0.435079	0.255363	FALSE
RVBD0803	purL	Essential	Essential	218	0.991279	2.50715	-0.577764	0.429695	-0.18817	-8.29624	2.90666	-0.679581	0.403806	-0.343726	-10.0711	0.39951	0.147772	0.468169	-0.101817	-0.223636	0.017014	-0.0258886	-0.090741	0.035909	TRUE	FALSE	FALSE	-0.155555	-0.60712	0.276393	FALSE	-1.77487	-2.81532	-0.722664	TRUE
RVBD0804	RVBD0804	NonEssential	NonEssential	6	0.463038	2.67946	-0.00296301	0.407874	0.0576956	-0.0527197	2.71338	-0.0114034	0.404184	-0.0479075	-0.244821	0.03391	-1.07892	1.13746	-0.00844035	-0.0359879	0.00926298	-0.00368974	-0.130374	0.128242	FALSE	FALSE	FALSE	-0.105603	-0.255458	-0.0290655	TRUE	-0.192101	-0.69207	0.272064	FALSE
RVBD0805	RVBD0805	NonEssential	NonEssential	6	0.236464	3.52219	-0.135122	0.403192	-0.14089	-1.89725	3.62583	-0.173938	0.401496	-0.194555	-2.37283	0.10364	-0.872755	1.11936	-0.0388157	-0.184734	0.101996	-0.00169587	-0.139612	0.134636	FALSE	FALSE	FALSE	-0.053665	-2.39743	2.12123	FALSE	-0.475586	-2.26116	1.39163	FALSE
RVBD0806c	cpsY	NonEssential	NonEssential	28	0.309496	2.71183	-0.0248756	0.402788	-0.204615	-0.367941	2.67998	-0.0878729	0.40479	-0.4872	-1.21547	-0.03185	-0.566361	0.541099	-0.0629972	-0.109385	-0.0348657	0.00200266	-0.127045	0.147732	FALSE	TRUE	FALSE	-0.282585	-1.26245	0.327795	FALSE	-0.847529	-1.32363	-0.429036	TRUE
RVBD0807	RVBD0807	NonEssential	NonEssential	4	0.369291	2.61556	-0.0199949	0.40494	-0.0996376	-0.200359	2.61409	-0.0312035	0.396489	-0.0448487	-0.551622	-0.00147	-1.47314	1.41745	-0.0112085	-0.0466459	0.0187822	-0.00845075	-0.146718	0.124166	FALSE	FALSE	FALSE	0.054789	-0.423634	0.417819	FALSE	-0.351263	-0.910752	0.190716	FALSE
RVBD0808	purF	Essential	Essential	132	0.962738	2.2591	-0.782712	0.462907	-1.21734	-10.5506	2.65465	-0.787259	0.410656	-2.13146	-11.3881	0.39555	0.00745541	0.457045	-0.00454768	-0.217204	0.202279	-0.0522508	-0.17022	0.061381	TRUE	FALSE	FALSE	-0.914121	-2.30874	0.570024	FALSE	-0.837544	-2.57793	0.7208	FALSE
RVBD0809	purM	Essential	Essential	73	0.913437	2.37696	-0.580156	0.440945	-0.349788	-8.18038	2.93833	-0.707825	0.40625	-0.901069	-10.3226	0.56137	0.152083	0.720671	-0.127668	-0.341896	0.076019	-0.0346949	-0.141901	0.069393	TRUE	FALSE	FALSE	-0.551281	-1.81793	0.485523	FALSE	-2.14221	-3.99335	-0.215657	TRUE
RVBD0810c	RVBD0810c	Essential	Essential	23	0.698039	2.6658	-0.838624	0.394645	-6.29227	-11.4288	3.18806	-0.98448	0.392452	-7.60981	-13.2837	0.522265	-0.0622903	0.891232	-0.145856	-0.551227	0.226955	-0.00219282	-0.141623	0.131287	FALSE	FALSE	FALSE	-1.31754	-9.43903	6.96527	FALSE	-1.85491	-5.91966	1.97478	FALSE
RVBD0811c	RVBD0811c	Essential	Essential	101	0.727306	2.94191	-0.52439	0.472072	-0.0540158	-6.85148	3.18192	-0.540485	0.444916	0.0198728	-7.35827	0.240005	-0.0624047	0.459947	-0.0160944	-0.20008	0.167763	-0.0271566	-0.107245	0.050816	FALSE	FALSE	FALSE	0.0738887	-0.129616	0.266713	FALSE	-0.506787	-2.0947	1.08719	FALSE
RVBD0812	RVBD0812	Essential	NonEssential	99	0.912426	2.72842	-0.0483186	0.552588	0.0107007	-0.543269	3.04134	-0.158612	0.499536	0.0713122	-1.97626	0.31292	0.0305003	0.60851	-0.110293	-0.145487	-0.0775032	-0.0530521	-0.13867	0.035199	TRUE	TRUE	FALSE	0.0606116	0.0191695	0.088492	TRUE	-1.43299	-1.71301	-1.1609	TRUE
RVBD0813c	RVBD0813c	NonEssential	NonEssential	9	0.295545	2.66621	-0.0138417	0.40026	-0.0554572	-0.250871	2.60905	-0.0258085	0.399254	-0.0229333	-0.44256	-0.05716	-1.0042	0.929726	-0.0119668	-0.0380264	0.0127324	-0.00100534	-0.136072	0.134498	FALSE	FALSE	FALSE	0.0325239	-0.335781	0.320515	FALSE	-0.191689	-0.608919	0.226224	FALSE
RVBD0814c	sseC2	NonEssential	NonEssential	7	0.368166	2.6457	-0.0962372	0.403121	-0.309735	-1.4361	2.83806	-0.264138	0.409263	-0.818376	-3.82595	0.19236	-0.841596	1.17362	-0.167901	-0.330839	-0.038117	0.00614236	-0.1315	0.145944	FALSE	TRUE	FALSE	-0.508641	-3.2863	1.58188	FALSE	-2.38985	-4.36433	-0.610162	TRUE
RVBD0815c	cysA2	NonEssential	NonEssential	10	0.326815	2.48225	-0.0418579	0.403981	-0.179251	-0.621024	2.6387	-0.178451	0.413437	-0.691065	-2.57626	0.15645	-0.795629	0.98971	-0.136593	-0.206181	-0.0817046	0.00945596	-0.132431	0.142126	FALSE	TRUE	FALSE	-0.511815	-2.04947	0.630346	FALSE	-1.95523	-2.77035	-1.22521	TRUE
RVBD0816c	thiX	NonEssential	NonEssential	6	0.171567	2.64473	-0.0057743	0.401044	-0.0680907	-0.0919678	2.59307	-0.0201778	0.399999	-0.0288085	-0.260348	-0.05166	-1.21136	1.19407	-0.0144035	-0.0399103	0.00685644	-0.00104416	-0.14018	0.13201	FALSE	FALSE	FALSE	0.0392821	-0.230781	0.197299	FALSE	-0.168381	-0.645366	0.253976	FALSE
RVBD0817c	RVBD0817c	Essential	NonEssential	76	0.916575	2.78808	-0.144412	0.439337	-0.116793	-2.02556	3.75661	-0.349889	0.398388	-0.410127	-4.94839	0.96853	0.675729	1.29462	-0.205477	-0.301863	-0.113536	-0.0409491	-0.152204	0.081134	TRUE	TRUE	FALSE	-0.293334	-0.993569	0.272033	FALSE	-2.92283	-3.83651	-2.03666	TRUE
RVBD0818	RVBD0818	NonEssential	NonEssential	8	0.412964	3.40613	-0.0939843	0.402634	-0.787753	-1.39984	3.79169	-0.0717587	0.402166	-0.758016	-1.06038	0.385555	-0.587599	1.35904	0.0222256	-0.094449	0.148861	-0.000467536	-0.135088	0.135848	FALSE	FALSE	FALSE	0.0297364	-1.15794	1.46626	FALSE	0.339464	-1.19788	2.05615	FALSE
RVBD0819	mshD	NonEssential	NonEssential	7	0.368166	3.64746	-0.0566007	0.42106	-0.774046	-0.878139	3.95032	-0.0221606	0.40525	-0.755749	-0.451813	0.302855	-0.593064	1.35317	0.0344401	0.0037948	0.0653953	-0.0158091	-0.151421	0.130667	FALSE	TRUE	FALSE	0.0182974	-0.379605	0.545693	FALSE	0.426326	0.0251265	0.852698	TRUE
RVBD0820	phoT	NonEssential	NonEssential	6	0.245156	4.06304	-0.0916725	0.401758	-0.951175	-1.44723	4.3708	-0.0602527	0.400849	-0.927602	-1.03372	0.307755	-0.690148	1.37193	0.0314198	-0.0636296	0.125201	-0.000909265	-0.142405	0.133352	FALSE	FALSE	FALSE	0.0235731	-1.02208	1.26657	FALSE	0.413511	-0.747225	1.62392	FALSE
RVBD0821c	phoY2	NonEssential	NonEssential	7	0.110964	3.11266	-0.0369509	0.400351	-0.3091	-0.535507	2.94837	-0.080406	0.400478	-0.364984	-1.19888	-0.164285	-1.24389	0.994346	-0.0434551	-0.114274	0.025645	0.000126891	-0.135257	0.135773	FALSE	FALSE	FALSE	-0.0558842	-1.08835	0.733394	FALSE	-0.663377	-1.6794	0.262137	FALSE
RVBD0822c	RVBD0822c	NonEssential	NonEssential	10	0.328458	2.62204	-0.0755648	0.401554	-0.134656	-1.13864	2.71564	-0.0718401	0.401509	-0.146899	-1.09107	0.0936	-0.792933	0.964121	0.00372468	-0.0888634	0.0909576	-4.48e-05	-0.135912	0.137418	FALSE	FALSE	FALSE	-0.0122428	-1.26116	1.11986	FALSE	0.0475723	-1.16452	1.35206	FALSE
RVBD0823c	RVBD0823c	NonEssential	NonEssential	6	0.0701856	2.4318	-0.315435	0.399678	-0.953812	-4.63673	2.92599	-0.721529	0.400848	-1.20989	-10.5776	0.4942	-0.503802	1.34788	-0.406094	-0.702661	-0.083182	0.00116933	-0.132947	0.139115	FALSE	TRUE	FALSE	-0.256082	-6.61204	6.45877	FALSE	-5.94083	-9.61239	-2.26696	TRUE
RVBD0824c	desA1	Essential	Essential	58	0.962717	2.85764	-0.711397	0.343717	-0.585077	-11.5561	2.88748	-0.910046	0.335316	-1.57709	-14.7233	0.02984	-0.203621	0.291412	-0.19865	-0.375228	-0.035381	-0.00840052	-0.092728	0.080551	FALSE	TRUE	FALSE	-0.992017	-3.60894	1.3259	FALSE	-3.16715	-4.91939	-1.57274	TRUE
RVBD0825c	RVBD0825c	NonEssential	NonEssential	6	0.161019	2.72243	-0.00560991	0.40055	-0.0483139	-0.0896928	2.66159	-0.0383061	0.399467	-0.149756	-0.512161	-0.06084	-1.22924	1.16541	-0.0326962	-0.0667806	-0.0031148	-0.00108221	-0.134557	0.134956	FALSE	TRUE	FALSE	-0.101443	-0.556272	0.103113	FALSE	-0.422469	-0.995853	0.106547	FALSE
RVBD0826	RVBD0826	NonEssential	NonEssential	12	0.26245	2.67747	-0.0446173	0.400187	-0.0595316	-0.701612	2.677	-0.0538295	0.399446	-0.0821954	-0.839517	-0.000475	-0.839557	0.816464	-0.0092122	-0.0524789	0.032594	-0.000741186	-0.135785	0.129243	FALSE	FALSE	FALSE	-0.0226638	-0.852882	0.666456	FALSE	-0.137905	-0.70925	0.460812	FALSE
RVBD0827c	kmtR	NonEssential	NonEssential	7	0.375665	2.81843	-0.036655	0.408533	-0.155179	-0.52328	2.79713	-0.061762	0.400559	-0.141601	-0.976641	-0.0213	-1.08425	1.09067	-0.025107	-0.0754286	0.0210664	-0.00797339	-0.145223	0.127379	FALSE	FALSE	FALSE	0.0135781	-0.795549	0.613444	FALSE	-0.453361	-1.18756	0.176392	FALSE
RVBD0828c	RVBD0828c	NonEssential	NonEssential	5	0.3546	2.7792	-0.00735271	0.400806	-0.150814	-0.109382	2.6168	-0.0127731	0.399877	-0.103194	-0.190761	-0.162395	-1.43874	1.11565	-0.00542041	-0.0279762	0.0148659	-0.000929141	-0.130641	0.137554	FALSE	FALSE	FALSE	0.0476193	-0.153034	0.194883	FALSE	-0.081379	-0.545872	0.369721	FALSE
RVBD0829	RVBD0829	NonEssential	NonEssential	2	0.00226195	2.60927	-0.082201	0.410652	-0.0612296	-1.11544	2.44794	-0.0158648	0.411713	-0.0363557	-0.161353	-0.161335	-2.27645	1.93461	0.0663362	-0.0673048	0.444922	0.00106061	-0.144311	0.149052	FALSE	FALSE	FALSE	0.0248739	-0.327859	0.637	FALSE	0.954083	-1.06358	6.22872	FALSE
RVBD0830	RVBD0830	NonEssential	NonEssential	10	0.189973	2.66044	-0.0102926	0.400022	-0.0123969	-0.208724	2.77243	-0.0244194	0.400023	-0.0401563	-0.388173	0.111985	-0.801459	1.01265	-0.0141268	-0.0474663	0.0119635	1.03e-06	-0.132142	0.135557	FALSE	FALSE	FALSE	-0.0277594	-0.349686	0.202302	FALSE	-0.179449	-0.692836	0.292676	FALSE
RVBD0831c	RVBD0831c	NonEssential	NonEssential	10	0.265552	2.58163	-0.0199809	0.4016	-0.0606854	-0.307988	2.78024	-0.0391569	0.401483	-0.0738068	-0.55621	0.19861	-0.748495	1.07299	-0.0191759	-0.0643589	0.0256074	-0.000116781	-0.131797	0.134481	FALSE	FALSE	FALSE	-0.0131214	-0.594394	0.378409	FALSE	-0.248223	-0.94842	0.383171	FALSE
RVBD0832	PE-PGRS12	NonEssential	NonEssential	5	0.399854	2.68361	-0.114706	0.408693	-0.396225	-1.67925	2.67354	-0.130264	0.407439	-0.402883	-1.8181	-0.01007	-1.26745	1.29876	-0.0155585	-0.18206	0.145232	-0.001254	-0.1474	0.13064	FALSE	FALSE	FALSE	-0.00665842	-1.8706	1.64094	FALSE	-0.138846	-2.50155	2.07725	FALSE
RVBD0833	PE-PGRS13	NonEssential	NonEssential	5	0.0227629	2.66538	-0.0131581	0.402682	-0.125287	-0.28337	2.57368	-0.0340065	0.400878	-0.0802802	-0.553296	-0.091695	-1.33348	1.24028	-0.0208484	-0.0716261	0.021189	-0.00180429	-0.131445	0.134786	FALSE	FALSE	FALSE	0.0450064	-0.437298	0.364022	FALSE	-0.269926	-1.08083	0.430549	FALSE
RVBD0834c	PE-PGRS14	NonEssential	NonEssential	8	0.191833	2.6353	-0.0659473	0.400024	-0.155289	-0.994471	2.59008	-0.0842124	0.400067	-0.265612	-1.29426	-0.045225	-1.06069	0.96709	-0.018265	-0.146589	0.0892582	4.28e-05	-0.130305	0.13751	FALSE	FALSE	FALSE	-0.110323	-1.46142	1.08774	FALSE	-0.299784	-1.98619	1.35508	FALSE
RVBD0835	lpqQ	NonEssential	NonEssential	5	0.0724657	2.62091	-0.00738403	0.400491	-0.0906909	-0.109931	2.61325	-0.0122011	0.401347	-0.0606659	-0.150798	-0.00766	-1.31272	1.32543	-0.00481704	-0.0256694	0.0174777	0.000856136	-0.137676	0.13169	FALSE	FALSE	FALSE	0.030025	-0.16552	0.177938	FALSE	-0.0408672	-0.483103	0.366885	FALSE
RVBD0836c	RVBD0836c	NonEssential	NonEssential	10	0.265552	2.5856	-0.0126076	0.4011	-0.0548108	-0.203753	2.60359	-0.0191224	0.400699	-0.0937314	-0.312136	0.018	-0.901014	0.946481	-0.00651482	-0.0268951	0.0150912	-0.000401078	-0.131538	0.13607	FALSE	FALSE	FALSE	-0.0389205	-0.319629	0.195265	FALSE	-0.108383	-0.451735	0.245656	FALSE
RVBD0837c	RVBD0837c	NonEssential	NonEssential	6	0.299614	2.59573	-0.0275943	0.399957	-0.0604207	-0.44976	2.51743	-0.0211947	0.400021	-0.0282807	-0.392296	-0.0783	-1.28673	1.08457	0.00639965	-0.0396432	0.0528287	6.36e-05	-0.136716	0.129981	FALSE	FALSE	FALSE	0.03214	-0.369222	0.468589	FALSE	0.0574646	-0.623493	0.7781	FALSE
RVBD0838	lpqR	NonEssential	NonEssential	8	0.396846	2.62695	-0.0721561	0.402262	-0.170906	-1.10795	2.62113	-0.0712099	0.401576	-0.221291	-1.11748	-0.005825	-1.05142	0.966059	0.000946198	-0.0982112	0.0940148	-0.000686043	-0.135411	0.132349	FALSE	FALSE	FALSE	-0.0503857	-1.17295	1.14457	FALSE	-0.00952546	-1.40991	1.31638	FALSE
RVBD0839	RVBD0839	NonEssential	NonEssential	8	0.154205	2.66598	-0.00912632	0.398615	-0.0120012	-0.170644	2.62678	-0.0110273	0.400449	-0.0860694	-0.171802	-0.039195	-1.02845	0.995789	-0.00190097	-0.0174824	0.0106792	0.00183415	-0.139574	0.131395	FALSE	FALSE	FALSE	-0.0740682	-0.223263	0.0963257	FALSE	-0.00115874	-0.300044	0.316097	FALSE
RVBD0840c	pip	NonEssential	NonEssential	7	0.233868	2.58393	-0.0399677	0.401496	-0.14689	-0.641091	2.71414	-0.0403067	0.400885	-0.124299	-0.592374	0.13021	-0.972287	1.23402	-0.000338996	-0.0538247	0.0489057	-0.000610575	-0.137523	0.13006	FALSE	FALSE	FALSE	0.0225911	-0.638976	0.655486	FALSE	0.0487162	-0.690775	0.788633	FALSE
RVBD0841	RVBD0841	NonEssential	NonEssential	5	0.488683	2.64377	-0.0109291	0.413863	-0.0807096	-0.170991	2.64737	-0.0224174	0.404104	-0.05523	-0.387689	0.0036	-1.3091	1.31618	-0.0114883	-0.0333319	0.0093347	-0.00975897	-0.14685	0.129107	FALSE	FALSE	FALSE	0.0254796	-0.235986	0.218837	FALSE	-0.216698	-0.658648	0.176205	FALSE
RVBD0842	RVBD0842	NonEssential	NonEssential	9	0.286825	2.8071	-0.192767	0.401537	-0.486526	-2.86574	3.02543	-0.231025	0.398858	-0.510672	-3.32779	0.21833	-0.590409	1.1045	-0.0382579	-0.268748	0.199322	-0.00267915	-0.134839	0.134274	FALSE	FALSE	FALSE	-0.0241459	-3.57969	3.2151	FALSE	-0.462046	-3.58799	2.5703	FALSE
RVBD0843	RVBD0843	NonEssential	NonEssential	9	0.223458	2.6483	-0.0801524	0.400865	-0.217143	-1.18915	2.82112	-0.105947	0.40063	-0.284688	-1.57832	0.172825	-0.788782	1.05667	-0.0257941	-0.164538	0.111751	-0.000235682	-0.12609	0.14126	FALSE	FALSE	FALSE	-0.0675443	-1.707	1.37298	FALSE	-0.389171	-2.30227	1.59585	FALSE
RVBD0844c	narL	NonEssential	NonEssential	7	0.395704	2.64048	-0.0139921	0.401539	-0.0141779	-0.189117	2.64867	-0.0123037	0.398618	-0.0321768	-0.183917	0.00819	-1.09706	1.14547	0.00168841	-0.0188086	0.0215505	-0.00292153	-0.141599	0.130181	FALSE	FALSE	FALSE	-0.0179989	-0.24485	0.17691	FALSE	0.00519923	-0.383973	0.398951	FALSE
RVBD0845	RVBD0845	NonEssential	NonEssential	8	0.299614	2.73061	-0.031611	0.401262	-0.0803995	-0.479727	2.60875	-0.0306587	0.40207	-0.0887714	-0.508302	-0.121855	-1.16251	0.920184	0.000952285	-0.0393517	0.0394851	0.000807981	-0.126827	0.143593	FALSE	FALSE	FALSE	-0.00837187	-0.50796	0.518334	FALSE	-0.0285752	-0.649229	0.544662	FALSE
RVBD0846c	RVBD0846c	NonEssential	NonEssential	8	0.226058	2.63648	-0.046437	0.401245	-0.155504	-0.684353	2.67307	-0.0392218	0.400387	-0.164839	-0.576132	0.036595	-1.04742	1.02588	0.00721525	-0.0563064	0.0746714	-0.00085808	-0.141491	0.130591	FALSE	FALSE	FALSE	-0.00933499	-0.736354	0.730246	FALSE	0.108221	-0.813783	1.07953	FALSE
RVBD0847	lpqS	NonEssential	NonEssential	5	0.432351	2.69816	-0.0566776	0.411272	-0.133005	-0.808155	2.80446	-0.0674643	0.408594	-0.148848	-1.00746	0.106295	-1.18082	1.33047	-0.0107867	-0.0918188	0.0677412	-0.00267848	-0.138969	0.137249	FALSE	FALSE	FALSE	-0.0158426	-0.944094	0.790102	FALSE	-0.199306	-1.41299	0.875901	FALSE
RVBD0848	cysK2	NonEssential	NonEssential	7	0.292257	2.7197	-0.0426367	0.402607	-0.114605	-0.618452	2.61823	-0.038531	0.402221	-0.0948052	-0.579425	-0.10146	-1.17412	1.02107	0.0041057	-0.05735	0.0684311	-0.000385501	-0.137094	0.13734	FALSE	FALSE	FALSE	0.0197996	-0.590392	0.736827	FALSE	0.0390264	-0.852334	0.98732	FALSE
RVBD0849	RVBD0849	NonEssential	NonEssential	23	0.263191	2.70175	-0.12682	0.403816	-0.323568	-1.84079	2.76443	-0.15291	0.403745	-0.405122	-2.22238	0.062675	-0.48898	0.629873	-0.02609	-0.158159	0.109207	-7.15e-05	-0.135324	0.138067	FALSE	FALSE	FALSE	-0.0815534	-2.09857	2.04103	FALSE	-0.381596	-2.07327	1.39627	FALSE
RVBD0850	RVBD0850	NonEssential	NonEssential	5	0.403835	2.62585	-0.00269984	0.409053	-0.0222571	-0.00214502	2.56862	-0.00554829	0.396869	0.0134343	-0.00154747	-0.057225	-1.30866	1.18033	-0.00284844	-0.0131013	0.00622037	-0.0121839	-0.162579	0.123056	FALSE	FALSE	FALSE	0.0356914	-0.0618285	0.10348	FALSE	0.000597548	-0.394862	0.349873	FALSE
RVBD0851c	RVBD0851c	NonEssential	NonEssential	7	0.258094	2.65794	-0.0500083	0.399831	-0.0923568	-0.709156	2.64125	-0.0576063	0.400693	-0.154971	-0.576512	-0.016695	-1.09409	1.04752	-0.00759803	-0.0730543	0.0639786	0.000862231	-0.131852	0.134868	FALSE	FALSE	FALSE	-0.0626147	-0.910022	0.820312	FALSE	0.132643	-0.824178	1.15951	FALSE
RVBD0852	fadD16	NonEssential	NonEssential	10	0.232056	2.72027	-0.037432	0.400884	-0.0500065	-0.542285	2.7953	-0.0511479	0.40029	-0.104717	-0.801417	0.07503	-0.834412	0.963677	-0.0137158	-0.0764084	0.0512784	-0.000594154	-0.130929	0.134305	FALSE	FALSE	FALSE	-0.0547101	-0.875273	0.615873	FALSE	-0.259132	-1.16096	0.630475	FALSE
RVBD0853c	pdc	NonEssential	NonEssential	16	0.243919	2.70042	-0.0213253	0.400518	-0.0875507	-0.324628	2.62128	-0.023731	0.400543	-0.0525263	-0.348706	-0.07914	-0.812763	0.651908	-0.00240564	-0.0278994	0.0207733	2.57e-05	-0.139889	0.130506	FALSE	FALSE	FALSE	0.0350244	-0.344741	0.37485	FALSE	-0.0240774	-0.376939	0.356087	FALSE
RVBD0854	RVBD0854	NonEssential	NonEssential	4	0.308658	2.60996	-0.00646345	0.40382	-0.0496323	-0.15326	2.59956	-0.00699737	0.405601	0.00999022	-0.119338	-0.01041	-1.43751	1.4895	-0.000533913	-0.0152159	0.0121199	0.00178021	-0.134301	0.136341	FALSE	FALSE	FALSE	0.0596225	-0.0266752	0.172055	FALSE	0.0339218	-0.339061	0.405763	FALSE
RVBD0855	far	NonEssential	NonEssential	13	0.237898	2.66493	-0.0403591	0.400071	-0.0887741	-0.607132	2.75476	-0.0543134	0.399902	-0.0294878	-0.86624	0.089825	-0.75246	0.842055	-0.0139543	-0.0729128	0.0466291	-0.000169461	-0.135474	0.133463	FALSE	FALSE	FALSE	0.0592863	-0.787193	0.739587	FALSE	-0.259108	-1.1386	0.570178	FALSE
RVBD0856	RVBD0856	NonEssential	NonEssential	7	0.396631	2.54032	-0.11594	0.406188	-0.21051	-1.76196	2.66444	-0.116872	0.40693	-0.355546	-1.6366	0.124125	-0.919084	1.12338	-0.000931544	-0.158157	0.159488	0.000742043	-0.14397	0.133208	FALSE	FALSE	FALSE	-0.145036	-1.9939	1.48792	FALSE	0.125357	-2.03339	2.35881	FALSE
RVBD0857	RVBD0857	NonEssential	NonEssential	3	0.0180588	2.68159	-0.00379291	0.401818	0.0864894	-0.180721	2.78113	-0.00954866	0.417018	-0.120019	-0.107328	0.09955	-1.36759	1.50488	-0.00575575	-0.0211577	0.00621576	0.0152008	-0.110178	0.128666	FALSE	FALSE	FALSE	-0.206509	-0.313696	-0.128235	TRUE	0.0733928	-0.34943	0.521816	FALSE
RVBD0858c	dapC	NonEssential	NonEssential	10	0.281293	2.64973	-0.0374349	0.399812	-0.134257	-0.586967	2.72248	-0.0391969	0.399234	-0.106201	-0.571238	0.072745	-0.910247	0.924623	-0.00176198	-0.0594764	0.0572015	-0.000577855	-0.141164	0.12987	FALSE	FALSE	FALSE	0.0280561	-0.629594	0.672854	FALSE	0.0157296	-0.845661	0.840786	FALSE
RVBD0859	fadA	NonEssential	NonEssential	10	0.304067	2.6187	-0.0346315	0.401767	-0.157337	-0.484787	2.60746	-0.0449186	0.403339	-0.153704	-0.730255	-0.01124	-0.983636	0.923227	-0.0102871	-0.0462698	0.0241294	0.00157231	-0.137851	0.138549	FALSE	FALSE	FALSE	0.00363287	-0.643198	0.53956	FALSE	-0.245468	-0.752494	0.298542	FALSE
RVBD0860	fadB	NonEssential	NonEssential	23	0.287389	2.53289	-0.0755712	0.403723	-0.231862	-1.11465	2.79134	-0.0939428	0.403372	-0.182312	-1.41886	0.25845	-0.381203	0.808708	-0.0183715	-0.0845215	0.0399251	-0.000351051	-0.13722	0.134373	FALSE	FALSE	FALSE	0.0495498	-1.28011	1.18003	FALSE	-0.304215	-1.07509	0.396789	FALSE
RVBD0861c	ercc3	NonEssential	NonEssential	16	0.26245	2.68375	-0.020843	0.401705	-0.111617	-0.352557	2.71426	-0.047916	0.402965	-0.0697655	-0.766099	0.03051	-0.701136	0.729747	-0.027073	-0.0569252	-0.0011391	0.00126023	-0.133048	0.138843	FALSE	TRUE	FALSE	0.0418516	-0.555482	0.47306	FALSE	-0.413543	-0.810605	-0.0544322	TRUE
RVBD0862c	RVBD0862c	NonEssential	NonEssential	19	0.318216	2.63171	-0.0240188	0.40005	-0.101926	-0.364072	2.69517	-0.0518511	0.398861	-0.0877666	-0.788814	0.063465	-0.603171	0.713723	-0.0278324	-0.0593421	0.0005517	-0.00118925	-0.134578	0.133877	FALSE	FALSE	FALSE	0.0141597	-0.654496	0.51045	FALSE	-0.424742	-0.841037	-0.0410649	TRUE
RVBD0863	RVBD0863	NonEssential	NonEssential	5	0.229668	2.60723	-0.0238532	0.404655	-0.102921	-0.379344	2.59203	-0.0368027	0.40234	-0.155025	-0.574655	-0.015195	-1.28406	1.31076	-0.0129495	-0.0582897	0.0277667	-0.00231434	-0.137527	0.138339	FALSE	FALSE	FALSE	-0.0521038	-0.602686	0.348328	FALSE	-0.19531	-0.871265	0.474862	FALSE
RVBD0864	moaC2	NonEssential	NonEssential	5	0.476276	2.7218	-0.0115462	0.404434	-0.0657294	-0.161946	2.73496	-0.0117646	0.404415	0.0354848	-0.27758	0.013165	-1.30479	1.30603	-0.000218372	-0.0250473	0.028094	-1.89e-05	-0.134746	0.141168	FALSE	FALSE	FALSE	0.101214	-0.0880245	0.286103	FALSE	-0.115634	-0.627768	0.371536	FALSE
RVBD0865	mog	NonEssential	NonEssential	6	0.475541	2.64048	-0.00632704	0.405935	-0.0640637	-0.129321	2.72682	-0.0179414	0.397235	-0.0626681	-0.263573	0.08634	-1.10079	1.3215	-0.0116144	-0.024319	0.00287467	-0.00869988	-0.147287	0.122803	FALSE	FALSE	FALSE	0.00139558	-0.195749	0.129139	FALSE	-0.134252	-0.465392	0.214154	FALSE
RVBD0866	moaE2	NonEssential	NonEssential	5	0.400752	2.67807	-0.0251571	0.403541	-0.0694773	-0.370183	2.72192	-0.0343599	0.403592	-0.0923588	-0.528503	0.04385	-1.32018	1.34336	-0.00920272	-0.0740844	0.0438769	5.1e-05	-0.140833	0.138855	FALSE	FALSE	FALSE	-0.0228816	-0.514514	0.436821	FALSE	-0.15832	-1.06208	0.713842	FALSE
RVBD0867c	rpfA	NonEssential	NonEssential	6	0.468438	2.54028	-0.0998751	0.392986	-0.478055	-1.49607	2.46132	-0.138966	0.394747	-0.524024	-2.09702	-0.07896	-1.22499	1.01047	-0.0390914	-0.261938	0.168345	0.00176126	-0.133783	0.131146	FALSE	FALSE	FALSE	-0.0459684	-2.42806	1.93374	FALSE	-0.600954	-3.62237	2.43548	FALSE
RVBD0868c	moaD2	NonEssential	NonEssential	5	0.0660063	2.48708	-0.00527784	0.39844	-0.0151547	-0.113832	2.62276	-0.0113876	0.400394	0.0180748	-0.159349	0.135675	-1.18573	1.37004	-0.00610973	-0.0220369	0.00636737	0.00195472	-0.133527	0.127154	FALSE	FALSE	FALSE	0.0332296	-0.123917	0.143353	FALSE	-0.045517	-0.392346	0.307755	FALSE
RVBD0869c	moaA2	NonEssential	NonEssential	6	0.332168	2.49621	-0.0918645	0.400438	-0.222013	-1.36461	2.6344	-0.0853124	0.401137	-0.182494	-0.995443	0.13818	-0.927609	1.27354	0.00655202	-0.122436	0.141681	0.000699625	-0.137249	0.134476	FALSE	FALSE	FALSE	0.0395191	-1.42972	1.4895	FALSE	0.36917	-1.47369	2.27681	FALSE
RVBD0870c	RVBD0870c	NonEssential	NonEssential	6	0.222009	2.68488	-0.00343617	0.401107	-0.0239952	-0.0693562	2.55612	-0.00619251	0.401027	0.0128371	-0.176412	-0.128765	-1.28147	1.13735	-0.00275635	-0.0174504	0.00836133	-8.01e-05	-0.133608	0.134201	FALSE	FALSE	FALSE	0.0368323	-0.0529029	0.1192	FALSE	-0.107056	-0.449003	0.202297	FALSE
RVBD0871	cspB	NonEssential	NonEssential	6	0.374094	2.75808	-0.0623455	0.39665	-0.159985	-0.921806	2.60444	-0.0259783	0.395435	0.00549932	-0.472352	-0.15364	-1.31998	1.06851	0.0363672	0.0018429	0.0793987	-0.00121519	-0.134587	0.125212	FALSE	TRUE	FALSE	0.165484	-0.425033	0.955082	FALSE	0.449454	-0.0624471	1.01846	FALSE
RVBD0872c	PE-PGRS15	NonEssential	NonEssential	6	0.0984601	2.64921	-0.0480682	0.400251	-0.129607	-0.741866	2.75993	-0.0547285	0.400297	-0.158112	-0.806672	0.110715	-1.1432	1.26726	-0.00666024	-0.0917676	0.0793507	4.6e-05	-0.140444	0.126398	FALSE	FALSE	FALSE	-0.0285053	-0.93664	0.758135	FALSE	-0.0648058	-1.22345	1.23936	FALSE
RVBD0873	fadE10	NonEssential	NonEssential	12	0.0982785	2.65348	-0.0655039	0.399614	-0.11373	-0.999015	2.76892	-0.0727084	0.400255	-0.140354	-1.08528	0.115435	-0.71344	0.939763	-0.00720452	-0.0660042	0.0510257	0.000641151	-0.134946	0.139217	FALSE	FALSE	FALSE	-0.0266243	-1.14136	0.989691	FALSE	-0.0862608	-0.931617	0.665303	FALSE
RVBD0874c	RVBD0874c	NonEssential	NonEssential	6	0.290677	2.60818	-0.0314337	0.401167	-0.0986327	-0.49787	2.72618	-0.0302142	0.401166	-0.0914613	-0.523791	0.117995	-1.1437	1.25926	0.00121955	-0.0499942	0.0542868	-8.48e-07	-0.13087	0.140522	FALSE	FALSE	FALSE	0.00717145	-0.471352	0.577941	FALSE	-0.0259215	-0.807682	0.756589	FALSE
RVBD0875c	RVBD0875c	NonEssential	NonEssential	5	0.200781	2.50319	-0.171175	0.401563	-0.534109	-2.51598	2.98259	-0.16018	0.402599	-0.333612	-2.34065	0.479405	-0.8425	1.57548	0.0109955	-0.16207	0.193046	0.001036	-0.134833	0.13675	FALSE	FALSE	FALSE	0.200496	-2.28171	2.95871	FALSE	0.175329	-2.29585	2.46162	FALSE
RVBD0876c	RVBD0876c	NonEssential	Essential	14	0.28723	3.5668	-0.435878	0.399487	-0.833795	-6.08869	3.95166	-0.373482	0.409776	-1.18821	-4.88459	0.38486	-0.189751	0.988647	0.0623956	-0.153567	0.341872	0.0102895	-0.133985	0.137033	FALSE	FALSE	FALSE	-0.354415	-4.71584	5.82195	FALSE	1.20409	-1.06279	3.97231	FALSE
RVBD0877	RVBD0877	NonEssential	NonEssential	6	0.251191	2.76586	-0.0351101	0.399896	-0.0118965	-0.579256	2.99871	-0.0485663	0.401012	0.126145	-0.797393	0.232845	-0.97747	1.33404	-0.0134563	-0.0943503	0.067502	0.00111664	-0.128411	0.142099	FALSE	FALSE	FALSE	0.138041	-0.696865	0.784761	FALSE	-0.218137	-1.44716	0.918942	FALSE
RVBD0878c	PPE13	NonEssential	NonEssential	16	0.268766	2.66396	-0.026029	0.39932	-0.0923477	-0.422634	2.68738	-0.0216586	0.399267	-0.0117995	-0.36411	0.02343	-0.698402	0.729991	0.0043704	-0.0277371	0.035382	-5.35e-05	-0.127006	0.136923	FALSE	FALSE	FALSE	0.0805482	-0.314343	0.469003	FALSE	0.0585231	-0.429268	0.523411	FALSE
RVBD0879c	RVBD0879c	NonEssential	Essential	5	0.298252	3.21686	-0.518172	0.413954	-0.65792	-7.32059	3.6651	-0.649538	0.418706	-0.478318	-8.94978	0.44824	-0.525728	1.14661	-0.131366	-0.521294	0.243674	0.00475186	-0.125647	0.134988	FALSE	FALSE	FALSE	0.179602	-5.41908	6.40329	FALSE	-1.62918	-6.40939	3.39766	FALSE
RVBD0880	RVBD0880	Uncertain	NonEssential	7	0.444804	2.65115	-0.0319725	0.409176	0.0085393	-0.519504	3.15294	-0.10813	0.410152	-0.0366503	-1.5673	0.5018	-0.558145	1.51101	-0.0761574	-0.139036	-0.0151314	0.00097596	-0.140168	0.13033	FALSE	TRUE	FALSE	-0.0451896	-1.10765	0.661835	FALSE	-1.0478	-1.91926	-0.2298	TRUE
RVBD0881	RVBD0881	NonEssential	NonEssential	5	0.229613	2.98171	-0.0692572	0.40103	-0.130839	-1.05063	2.64125	-0.0766071	0.401212	-0.122779	-1.20565	-0.340465	-1.57529	0.884202	-0.00734983	-0.0840166	0.0728269	0.000182737	-0.131487	0.143141	FALSE	FALSE	FALSE	0.00805999	-1.17273	1.07963	FALSE	-0.155019	-1.29655	0.904876	FALSE
RVBD0882	RVBD0882	NonEssential	NonEssential	4	0.0989062	2.61573	-0.0243747	0.408314	-0.0767627	-0.423111	2.51843	-0.0417592	0.413239	-0.0773134	-0.578236	-0.097305	-1.48236	1.34582	-0.0173845	-0.098518	0.0534686	0.00492544	-0.140882	0.143699	FALSE	FALSE	FALSE	-0.000550772	-0.506622	0.386423	FALSE	-0.155125	-1.3173	0.929103	FALSE
RVBD0883c	RVBD0883c	Essential	Essential	66	0.876323	2.55516	-0.767699	0.43434	-0.102889	-10.8978	2.84344	-1.01481	0.37879	-0.745572	-15.5944	0.28828	-0.105349	0.519089	-0.247111	-0.541284	0.045641	-0.0555507	-0.135304	0.026188	FALSE	FALSE	FALSE	-0.642682	-1.83343	0.187801	FALSE	-4.69658	-8.01292	-1.57867	TRUE
RVBD0884c	serC	Essential	Essential	85	0.932302	2.34808	-0.764171	0.44421	-0.677696	-10.7242	2.51472	-0.956809	0.385828	-2.05921	-14.5316	0.16664	-0.0828382	0.379296	-0.192638	-0.371919	-0.030601	-0.0583817	-0.147434	0.032355	FALSE	TRUE	FALSE	-1.38152	-3.05886	0.225273	FALSE	-3.80737	-5.43098	-2.30282	TRUE
RVBD0885	RVBD0885	NonEssential	NonEssential	13	0.243012	2.65919	-0.0291859	0.402228	-0.0798572	-0.464997	2.64558	-0.0384557	0.401881	-0.0677797	-0.641438	-0.013615	-0.75796	0.828562	-0.00926974	-0.0428105	0.0234116	-0.000347526	-0.139646	0.132744	FALSE	FALSE	FALSE	0.0120775	-0.528086	0.476405	FALSE	-0.176441	-0.674412	0.268695	FALSE
RVBD0886	fprB	NonEssential	NonEssential	7	0.22003	2.72684	-0.0374975	0.39961	-0.0727881	-0.515743	2.57113	-0.0409392	0.399872	-0.0864047	-0.307117	-0.155705	-1.12842	0.991205	-0.00344167	-0.0658014	0.0569721	0.00026235	-0.135161	0.131717	FALSE	FALSE	FALSE	-0.0136166	-0.725174	0.626846	FALSE	0.208626	-0.692006	1.12233	FALSE
RVBD0887c	RVBD0887c	NonEssential	NonEssential	7	0.269594	2.68709	-0.0248539	0.400374	-0.167723	-0.41183	2.67009	-0.0281475	0.401552	-0.119388	-0.477084	-0.017	-1.08847	1.10579	-0.00329364	-0.0404816	0.0347188	0.00117805	-0.135805	0.134813	FALSE	FALSE	FALSE	0.0483351	-0.406212	0.455984	FALSE	-0.0652541	-0.681026	0.532173	FALSE
RVBD0888	RVBD0888	NonEssential	NonEssential	20	0.292396	2.63556	-0.030422	0.402232	-0.0946621	-0.461233	2.71014	-0.0469981	0.401495	-0.0569321	-0.754231	0.07458	-0.580957	0.699478	-0.016576	-0.0533933	0.0206958	-0.000737482	-0.134393	0.139348	FALSE	FALSE	FALSE	0.03773	-0.594113	0.570154	FALSE	-0.292998	-0.826864	0.204776	FALSE
RVBD0889c	citA	NonEssential	NonEssential	10	0.297732	2.85107	-0.048516	0.400425	-0.0399278	-0.755026	2.64559	-0.0421879	0.401697	-0.0701936	-0.640187	-0.20548	-1.05398	0.745267	0.00632812	-0.0450891	0.0524101	0.00127219	-0.135529	0.133012	FALSE	FALSE	FALSE	-0.0302658	-0.683183	0.724087	FALSE	0.114839	-0.560095	0.780404	FALSE
RVBD0890c	RVBD0890c	NonEssential	NonEssential	22	0.285228	2.71297	-0.0185343	0.405276	-0.0391401	-0.320746	2.67722	-0.0259081	0.403681	-0.0772415	-0.412903	-0.03575	-0.658455	0.594982	-0.00737378	-0.0320806	0.0159736	-0.00159445	-0.136825	0.138721	FALSE	FALSE	FALSE	-0.0381014	-0.35663	0.289104	FALSE	-0.092157	-0.461999	0.247096	FALSE
RVBD0891c	RVBD0891c	NonEssential	NonEssential	5	0.256376	2.70236	-0.0126846	0.401063	-0.0307542	-0.19219	2.63241	-0.014189	0.400092	-0.0170278	-0.191541	-0.069945	-1.37682	1.22625	-0.00150448	-0.0267719	0.0201792	-0.000971113	-0.131695	0.136167	FALSE	FALSE	FALSE	0.0137264	-0.178925	0.255123	FALSE	0.000648632	-0.437632	0.421513	FALSE
RVBD0892	RVBD0892	NonEssential	NonEssential	22	0.323009	2.7471	-0.0723226	0.402864	-0.267746	-1.02824	2.82226	-0.0807998	0.402475	-0.233069	-1.19553	0.075155	-0.54565	0.655039	-0.0084772	-0.0847016	0.0657827	-0.00038924	-0.132786	0.142682	FALSE	FALSE	FALSE	0.0346769	-1.05508	1.2468	FALSE	-0.167286	-1.15902	0.846696	FALSE
RVBD0893c	RVBD0893c	NonEssential	NonEssential	8	0.0974559	2.71767	-0.0465994	0.400714	-0.0933867	-0.694662	2.62618	-0.0461183	0.399897	-0.125214	-0.649897	-0.09149	-1.12604	0.94738	0.00048112	-0.0583611	0.0624662	-0.000816599	-0.137617	0.137429	FALSE	FALSE	FALSE	-0.0318278	-0.823206	0.703371	FALSE	0.0447649	-0.84439	0.920334	FALSE
RVBD0894	RVBD0894	NonEssential	NonEssential	17	0.274337	2.69676	-0.0358152	0.401502	-0.101306	-0.499253	2.67421	-0.0367424	0.400658	-0.0806143	-0.559172	-0.02254	-0.719341	0.688083	-0.000927184	-0.0409339	0.042583	-0.000843284	-0.140999	0.13265	FALSE	FALSE	FALSE	0.0206922	-0.560892	0.59459	FALSE	-0.0599183	-0.65119	0.524912	FALSE
RVBD0895	RVBD0895	NonEssential	NonEssential	9	0.268428	2.67591	-0.0272919	0.401011	-0.0532543	-0.449377	2.54984	-0.0301593	0.401595	-0.0953129	-0.485674	-0.12606	-1.06959	0.854599	-0.00286749	-0.0441016	0.0386734	0.000583998	-0.145498	0.132708	FALSE	FALSE	FALSE	-0.0420586	-0.48804	0.436467	FALSE	-0.0362975	-0.629682	0.60625	FALSE
RVBD0896	gltA2	Essential	Essential	152	0.93877	2.62332	-0.451773	0.398901	-1.53049	-6.61635	3.02624	-0.555119	0.360032	-1.65441	-8.57167	0.40292	0.106233	0.503464	-0.103346	-0.197277	-0.015404	-0.0388691	-0.133382	0.056439	TRUE	TRUE	FALSE	-0.123914	-1.14782	0.849144	FALSE	-1.95533	-2.52514	-1.44715	TRUE
RVBD0897c	RVBD0897c	NonEssential	NonEssential	15	0.217768	2.62202	-0.0367885	0.401304	-0.0504153	-0.594017	2.67866	-0.0390438	0.401086	-0.118034	-0.399894	0.056635	-0.713815	0.728276	-0.00225533	-0.0438453	0.0386636	-0.000217716	-0.13894	0.132432	FALSE	FALSE	FALSE	-0.067619	-0.664672	0.526301	FALSE	0.194123	-0.379261	0.824178	FALSE
RVBD0898c	RVBD0898c	Uncertain	NonEssential	4	0.109691	2.65577	-0.00762168	0.404651	0.0671055	-0.174987	2.64237	-0.00804832	0.405178	0.00256412	-0.14423	-0.013395	-1.49351	1.4796	-0.00042664	-0.0298854	0.0297802	0.000526585	-0.13394	0.140169	FALSE	FALSE	FALSE	-0.0645413	-0.173044	0.0839334	FALSE	0.0307571	-0.511965	0.604661	FALSE
RVBD0899	ompA	NonEssential	NonEssential	12	0.200639	2.74736	-0.0977492	0.401191	-0.259664	-1.49008	2.70194	-0.110964	0.400641	-0.332644	-1.61941	-0.045415	-0.852951	0.761401	-0.013215	-0.124766	0.083304	-0.000549325	-0.134291	0.133523	FALSE	FALSE	FALSE	-0.0729806	-1.73964	1.61131	FALSE	-0.12933	-1.51056	1.23008	FALSE
RVBD0900	RVBD0900	NonEssential	NonEssential	5	0.321348	2.68253	-0.114458	0.412327	-0.210662	-1.69919	2.97748	-0.276833	0.411141	-0.514132	-3.98485	0.294945	-1.02151	1.44251	-0.162375	-0.506877	0.145714	-0.00118612	-0.147718	0.135355	FALSE	FALSE	FALSE	-0.303471	-3.1604	1.97718	FALSE	-2.28567	-7.05744	1.99539	FALSE
RVBD0901	RVBD0901	NonEssential	NonEssential	5	0.406605	2.67503	-0.0335576	0.404336	-0.131033	-0.470971	2.65666	-0.0549795	0.404046	-0.150933	-0.856032	-0.01836	-1.30021	1.28528	-0.0214218	-0.1159	0.0686604	-0.000289971	-0.135379	0.136708	FALSE	FALSE	FALSE	-0.0198999	-0.811049	0.673643	FALSE	-0.385061	-1.82778	0.868571	FALSE
RVBD0902c	prrB	Essential	Essential	116	0.9353	3.15704	-0.542213	0.537293	0.0113338	-6.15636	3.25897	-0.584338	0.535971	0.00890581	-6.63199	0.10193	-0.266866	0.215246	-0.0421251	-0.186933	0.097633	-0.00132196	-0.075748	0.078678	FALSE	FALSE	FALSE	-0.00242798	-0.196725	0.120691	FALSE	-0.475634	-1.6039	0.604668	FALSE
RVBD0903c	prrA	Essential	Essential	70	0.546955	3.38754	-0.851138	0.357281	-0.786608	-13.107	3.5674	-1.20568	0.355146	-3.74579	-17.9666	0.179855	-0.144911	0.32199	-0.354539	-0.721686	0.027891	-0.00213471	-0.128567	0.122965	FALSE	FALSE	FALSE	-2.95918	-6.33989	0.429701	FALSE	-4.85964	-7.95851	-1.78655	TRUE
RVBD0904c	accD3	NonEssential	NonEssential	11	0.307234	3.21981	-0.289313	0.393724	-0.379727	-4.22815	3.67774	-0.330715	0.391217	-0.362586	-4.72303	0.457935	-0.173678	1.10667	-0.0414014	-0.327823	0.180273	-0.00250676	-0.132257	0.126188	FALSE	FALSE	FALSE	0.0171415	-5.79825	4.86738	FALSE	-0.494885	-3.15004	1.92413	FALSE
RVBD0905	echA6	NonEssential	NonEssential	9	0.23663	2.77793	-0.018827	0.400878	-0.168156	-0.219339	2.6281	-0.00485926	0.400553	-0.0200052	-0.0823633	-0.149835	-1.13909	0.842657	0.0139678	-0.00452974	0.0325106	-0.000325132	-0.13472	0.133829	FALSE	FALSE	FALSE	0.148151	6.76e-05	0.387843	TRUE	0.136975	-0.190126	0.46899	FALSE
RVBD0906	RVBD0906	NonEssential	NonEssential	6	0.244969	2.80306	-0.0111186	0.402631	-0.0601649	-0.173549	2.68119	-0.0147414	0.404525	-0.0826879	-0.244176	-0.121865	-1.22162	1.09515	-0.00362283	-0.0177733	0.0112935	0.00189484	-0.13496	0.144896	FALSE	FALSE	FALSE	-0.022523	-0.223559	0.165126	FALSE	-0.0706272	-0.397916	0.306325	FALSE
RVBD0907	RVBD0907	NonEssential	NonEssential	6	0.226101	2.60837	-0.0630417	0.40124	-0.193101	-0.956429	2.65645	-0.0857256	0.400298	-0.171542	-1.28895	0.04808	-1.1114	1.20016	-0.0226839	-0.103977	0.0598368	-0.000942202	-0.133945	0.134423	FALSE	FALSE	FALSE	0.0215582	-1.308	1.10699	FALSE	-0.33252	-1.46314	0.837754	FALSE
RVBD0908	ctpE	NonEssential	NonEssential	14	0.26855	2.71009	-0.0279344	0.401974	-0.0490977	-0.422397	2.65586	-0.0395314	0.401954	-0.051872	-0.60894	-0.05423	-0.830779	0.748467	-0.011597	-0.0598655	0.0328019	-1.99e-05	-0.136829	0.134252	FALSE	FALSE	FALSE	-0.00277433	-0.556756	0.539081	FALSE	-0.186544	-0.867102	0.465	FALSE
RVBD0909	RVBD0909	NonEssential	NonEssential	6	0.402723	2.6701	-0.127716	0.402658	-0.253095	-1.94212	2.8825	-0.157972	0.39879	-0.393934	-2.31656	0.212395	-0.90664	1.26867	-0.030256	-0.211552	0.129358	-0.00386785	-0.13828	0.131146	FALSE	FALSE	FALSE	-0.140839	-2.54307	1.99547	FALSE	-0.37444	-2.70207	1.86408	FALSE
RVBD0910	RVBD0910	NonEssential	NonEssential	4	0.130274	2.62399	-0.0511576	0.397216	-0.0952519	-0.803214	2.85995	-0.0385908	0.409536	-0.113084	-0.559464	0.23596	-1.3791	1.56672	0.0125668	-0.0166736	0.0447559	0.0123201	-0.125338	0.137144	FALSE	FALSE	FALSE	-0.0178325	-0.414757	0.611657	FALSE	0.24375	-0.287609	0.785567	FALSE
RVBD0911	RVBD0911	NonEssential	NonEssential	8	0.300157	2.53947	-0.0514407	0.400843	-0.109933	-0.772884	2.69789	-0.0632939	0.400615	-0.116161	-0.988175	0.15842	-0.838675	1.15979	-0.0118531	-0.0820089	0.0612763	-0.000228583	-0.130949	0.141692	FALSE	FALSE	FALSE	-0.00622866	-0.963585	0.91323	FALSE	-0.215292	-1.25749	0.788254	FALSE
RVBD0912	RVBD0912	NonEssential	NonEssential	7	0.196074	2.67508	-0.0269155	0.400388	-0.21567	-0.423723	2.9045	-0.0640018	0.400289	-0.0173186	-1.00806	0.229425	-0.858009	1.32068	-0.0370863	-0.0857365	0.0044731	-9.95e-05	-0.135252	0.12837	FALSE	FALSE	FALSE	0.198352	-0.633299	0.74558	FALSE	-0.584337	-1.25886	0.0211529	FALSE
RVBD0913c	RVBD0913c	NonEssential	NonEssential	23	0.204855	2.7023	-0.0250518	0.400635	-0.0621117	-0.367212	2.64187	-0.0243606	0.400228	-0.064051	-0.355529	-0.060435	-0.672879	0.55112	0.000691264	-0.0261012	0.0269447	-0.000406748	-0.139725	0.130516	FALSE	FALSE	FALSE	-0.00193934	-0.388189	0.412682	FALSE	0.0116828	-0.379694	0.387293	FALSE
RVBD0914c	RVBD0914c	NonEssential	NonEssential	6	0.352752	2.82284	-0.00685222	0.401036	-0.148284	-0.0466115	2.66405	-0.00528786	0.400136	0.0546496	-0.0960849	-0.158785	-1.36791	0.994286	0.00156436	-0.0140098	0.0178111	-0.000900184	-0.137657	0.135268	FALSE	FALSE	FALSE	0.202934	0.0991077	0.317702	TRUE	-0.0494734	-0.40234	0.314849	FALSE
RVBD0915c	PPE14	NonEssential	NonEssential	7	0.277487	2.69067	-0.0500646	0.400922	-0.169006	-0.783381	2.70483	-0.0469766	0.401335	-0.132985	-0.717532	0.01416	-1.07691	1.10346	0.00308799	-0.0662451	0.067356	0.000412321	-0.130723	0.139072	FALSE	FALSE	FALSE	0.0360205	-0.721434	0.883075	FALSE	0.0658486	-0.918653	1.00964	FALSE
RVBD0916c	PE7	NonEssential	NonEssential	5	0.125712	2.71042	-0.012721	0.403407	-0.0714205	-0.294918	2.62182	-0.011795	0.404997	-0.0839524	-0.166005	-0.088605	-1.39479	1.23082	0.000925987	-0.0288939	0.0345933	0.00159063	-0.143453	0.137257	FALSE	FALSE	FALSE	-0.0125319	-0.219061	0.164546	FALSE	0.128913	-0.473679	0.730018	FALSE
RVBD0917	betP	NonEssential	NonEssential	29	0.282935	2.71485	-0.0686659	0.401484	-0.128039	-1.03811	2.66338	-0.073694	0.402359	-0.168659	-1.10348	-0.051465	-0.561679	0.484873	-0.00502817	-0.0744856	0.0591446	0.000875193	-0.13412	0.141657	FALSE	FALSE	FALSE	-0.0406195	-1.19081	1.04875	FALSE	-0.065376	-0.922046	0.792374	FALSE
RVBD0918	RVBD0918	NonEssential	NonEssential	6	0.317257	2.63422	-0.00831699	0.39934	-0.0141891	-0.241873	2.66716	-0.0147227	0.415744	-0.0117407	-0.169915	0.03294	-1.26093	1.1509	-0.00640566	-0.024367	0.0121749	0.0164044	-0.118314	0.156273	FALSE	FALSE	FALSE	0.0024484	-0.152346	0.165277	FALSE	0.071958	-0.343888	0.485144	FALSE
RVBD0919	RVBD0919	NonEssential	NonEssential	11	0.270193	2.63246	-0.0184777	0.402067	-0.120346	-0.278453	2.64627	-0.0321731	0.403639	-0.0516071	-0.54358	0.01381	-0.872319	0.882956	-0.0136954	-0.0425778	0.0137782	0.00157203	-0.131479	0.140245	FALSE	FALSE	FALSE	0.068739	-0.353938	0.426043	FALSE	-0.265127	-0.711766	0.147742	FALSE
RVBD0920c	RVBD0920c	NonEssential	NonEssential	9	0.249967	2.62274	-0.0211997	0.400939	-0.0592484	-0.336307	2.62154	-0.0251502	0.401216	-0.0693715	-0.427745	-0.0012	-0.979014	0.963089	-0.00395041	-0.033679	0.0254778	0.000277016	-0.136168	0.134318	FALSE	FALSE	FALSE	-0.0101231	-0.395301	0.365342	FALSE	-0.0914379	-0.573059	0.384101	FALSE
RVBD0921	RVBD0921	NonEssential	NonEssential	7	0.428989	2.73527	-0.00491339	0.403932	0.0109172	-0.0401705	2.62225	-0.00442768	0.403784	-0.0231926	-0.0861265	-0.11302	-1.13918	1.00696	0.000485708	-0.0106167	0.0118267	-0.000147354	-0.131708	0.142539	FALSE	FALSE	FALSE	-0.0341098	-0.115442	0.0450621	FALSE	-0.0459559	-0.386604	0.282049	FALSE
RVBD0922	RVBD0922	NonEssential	NonEssential	7	0.197599	2.60834	-0.0580556	0.401666	-0.145253	-0.817119	2.73896	-0.0742605	0.401742	-0.161325	-1.0904	0.130615	-0.97048	1.20153	-0.0162049	-0.101553	0.0728824	7.52e-05	-0.134443	0.135931	FALSE	FALSE	FALSE	-0.016072	-1.14012	0.979845	FALSE	-0.273283	-1.45801	0.989134	FALSE
RVBD0923c	RVBD0923c	NonEssential	NonEssential	6	0.232795	2.61121	-0.0157418	0.399486	-0.0134294	-0.276324	2.70714	-0.0216469	0.400532	-0.00550615	-0.353957	0.095925	-1.12	1.25734	-0.00590515	-0.0389342	0.0286313	0.00104587	-0.130958	0.135947	FALSE	FALSE	FALSE	0.00792325	-0.337521	0.304446	FALSE	-0.0776325	-0.605246	0.493121	FALSE
RVBD0924c	mntH	NonEssential	NonEssential	13	0.289011	2.59967	-0.0469952	0.408707	-0.173499	-0.711677	2.74532	-0.0746481	0.407794	-0.168056	-1.11098	0.145645	-0.677335	0.899461	-0.0276529	-0.0722757	0.0082024	-0.000912805	-0.139737	0.142968	FALSE	FALSE	FALSE	0.0054434	-0.904672	0.701562	FALSE	-0.399308	-0.911851	0.0962765	FALSE
RVBD0925c	RVBD0925c	NonEssential	NonEssential	6	0.206237	2.76738	-0.0158219	0.398347	0.0314575	-0.247754	2.60194	-0.0076408	0.400594	-0.0608	-0.0978883	-0.165445	-1.33697	1.00748	0.00818109	-0.0099989	0.0263449	0.00224683	-0.134511	0.132769	FALSE	FALSE	FALSE	-0.0922575	-0.247174	0.131293	FALSE	0.149866	-0.187234	0.510031	FALSE
RVBD0926c	RVBD0926c	NonEssential	NonEssential	7	0.255096	2.69455	-0.0135217	0.401848	-0.0170899	-0.227683	2.65449	-0.0100281	0.401983	-0.0690204	-0.17811	-0.040055	-1.15056	1.02559	0.0034936	-0.0176164	0.0255513	0.000135052	-0.134653	0.134464	FALSE	FALSE	FALSE	-0.0519305	-0.23237	0.16401	FALSE	0.0495732	-0.36265	0.462942	FALSE
RVBD0927c	RVBD0927c	NonEssential	NonEssential	8	0.230979	2.77675	-0.0494193	0.401803	-0.082654	-0.767092	2.73086	-0.0416088	0.401388	-0.0392844	-0.647743	-0.04589	-1.04059	1.00325	0.00781045	-0.0460297	0.0618351	-0.000415448	-0.138139	0.13509	FALSE	FALSE	FALSE	0.0433695	-0.695741	0.760812	FALSE	0.11935	-0.659577	0.85305	FALSE
RVBD0928	pstS3	NonEssential	NonEssential	8	0.283659	3.92461	-0.0792622	0.401337	-0.994274	-1.29985	4.22949	-0.0380961	0.400397	-1.02479	-0.803708	0.304885	-0.488739	1.26427	0.0411661	-0.0253644	0.108299	-0.000940059	-0.135417	0.131962	FALSE	FALSE	FALSE	-0.0305197	-0.772198	0.941607	FALSE	0.496147	-0.349489	1.40013	FALSE
RVBD0929	pstC2	NonEssential	NonEssential	10	0.231416	3.74586	-0.086178	0.406171	-1.0032	-1.32451	4.04261	-0.0377197	0.402824	-0.907343	-0.729454	0.29675	-0.449973	1.20308	0.0484584	-0.0020118	0.104655	-0.00334693	-0.139127	0.140578	FALSE	FALSE	FALSE	0.0958611	-0.600191	1.06892	FALSE	0.595052	-0.0485126	1.25436	FALSE
RVBD0930	pstA1	NonEssential	NonEssential	5	0.211801	2.8649	-0.00292029	0.403089	-0.322232	-0.0690277	3.14214	-0.00861831	0.401524	-0.292836	-0.190013	0.277245	-1.05097	1.50037	-0.00569802	-0.0184359	0.00574351	-0.00156433	-0.136047	0.131618	FALSE	FALSE	FALSE	0.0293959	-0.0789075	0.114571	FALSE	-0.120985	-0.460674	0.223674	FALSE
RVBD0931c	pknD	NonEssential	NonEssential	8	0.301876	2.70352	-0.015991	0.399754	-0.0475623	-0.286523	2.66738	-0.0218383	0.399623	-0.030039	-0.334149	-0.036145	-1.09611	1.0108	-0.00584737	-0.0274094	0.0142866	-0.000131351	-0.132294	0.136749	FALSE	FALSE	FALSE	0.0175234	-0.330662	0.285356	FALSE	-0.0476261	-0.409309	0.309333	FALSE
RVBD0932c	pstS2	NonEssential	NonEssential	10	0.299591	2.63064	-0.030955	0.400685	-0.106572	-0.457405	2.72087	-0.0402069	0.400854	-0.0793637	-0.588006	0.09023	-0.853241	1.03231	-0.00925197	-0.0471511	0.0270725	0.000169608	-0.137487	0.132067	FALSE	FALSE	FALSE	0.0272079	-0.533269	0.577504	FALSE	-0.130601	-0.670569	0.419057	FALSE
RVBD0933	pstB	NonEssential	NonEssential	10	0.277438	2.6652	-0.0134625	0.401855	-0.0289853	-0.252137	2.61691	-0.0237986	0.401911	0.0031917	-0.39256	-0.048295	-0.981991	0.896239	-0.0103361	-0.0340828	0.0137799	5.65e-05	-0.138895	0.134957	FALSE	FALSE	FALSE	0.032177	-0.285472	0.286828	FALSE	-0.140422	-0.541554	0.252086	FALSE
RVBD0934	pstS1	NonEssential	NonEssential	11	0.135262	2.67158	-0.102176	0.400416	-0.189404	-1.52808	2.94729	-0.124413	0.400538	-0.243729	-1.84221	0.27571	-0.612131	1.00788	-0.0222371	-0.152944	0.106868	0.000121327	-0.133881	0.141166	FALSE	FALSE	FALSE	-0.0543245	-1.9278	1.70318	FALSE	-0.314129	-2.17264	1.40256	FALSE
RVBD0935	pstC1	NonEssential	NonEssential	5	0.246612	2.78668	-0.021725	0.397801	0.0358655	-0.366541	2.65505	-0.0170128	0.401177	-0.029798	-0.249342	-0.131625	-1.25667	1.25394	0.00471224	-0.0231348	0.0287776	0.00337554	-0.125042	0.133643	FALSE	FALSE	FALSE	-0.0656635	-0.320844	0.292473	FALSE	0.117199	-0.365995	0.56663	FALSE
RVBD0936	pstA2	NonEssential	NonEssential	9	0.213217	2.63602	-0.10834	0.400918	-0.259554	-1.55776	2.64914	-0.100417	0.401329	-0.315586	-1.49208	0.013125	-0.976396	0.958945	0.00792337	-0.103348	0.128267	0.000410459	-0.135755	0.134644	FALSE	FALSE	FALSE	-0.0560324	-1.79428	1.57344	FALSE	0.0656852	-1.55872	1.63391	FALSE
RVBD0937c	mku	NonEssential	NonEssential	4	0.343712	2.62136	-0.00939634	0.401404	-0.033926	-0.204874	2.6639	-0.00647892	0.403445	-0.00976695	-0.143592	0.04254	-1.37	1.58001	0.00291742	-0.0137929	0.023411	0.00204077	-0.134365	0.13362	FALSE	FALSE	FALSE	0.0241591	-0.117595	0.160266	FALSE	0.061282	-0.421074	0.535911	FALSE
RVBD0938	ligD	NonEssential	NonEssential	16	0.286037	2.66249	-0.0202469	0.403156	-0.0702729	-0.324351	2.57763	-0.0282946	0.403625	-0.0976635	-0.314271	-0.084865	-0.77875	0.670442	-0.00804778	-0.0330713	0.0168428	0.000469018	-0.133922	0.134369	FALSE	FALSE	FALSE	-0.0273905	-0.438099	0.293903	FALSE	0.0100801	-0.359693	0.401133	FALSE
RVBD0939	RVBD0939	NonEssential	NonEssential	14	0.288413	2.58835	-0.0512883	0.404108	-0.15651	-0.788835	2.73272	-0.0641381	0.403967	-0.130245	-0.967379	0.144375	-0.629269	0.878056	-0.0128498	-0.0667781	0.0339732	-0.000140569	-0.144979	0.129675	FALSE	FALSE	FALSE	0.0262651	-0.809614	0.880561	FALSE	-0.178544	-0.867399	0.464885	FALSE
RVBD0940c	RVBD0940c	NonEssential	NonEssential	8	0.186534	2.89165	-0.108919	0.400884	-0.272236	-1.59172	2.79481	-0.121911	0.400108	-0.230992	-1.87405	-0.09684	-0.994581	0.921781	-0.012992	-0.1649	0.160562	-0.0007764	-0.126804	0.142947	FALSE	FALSE	FALSE	0.0412434	-2.04974	1.78714	FALSE	-0.282327	-2.51279	2.02193	FALSE
RVBD0941c	RVBD0941c	NonEssential	NonEssential	7	0.0841483	2.632	-0.0133231	0.400472	-0.0336262	-0.174306	2.60207	-0.0203732	0.400126	-0.0561722	-0.319062	-0.02993	-1.14049	1.07736	-0.00705014	-0.0284144	0.0125328	-0.00034538	-0.134516	0.136857	FALSE	FALSE	FALSE	-0.022546	-0.305151	0.232461	FALSE	-0.144756	-0.53796	0.206813	FALSE
RVBD0942	RVBD0942	NonEssential	NonEssential	7	0.256855	2.61527	-0.0384031	0.402203	-0.0870717	-0.60963	2.67887	-0.0245265	0.402289	-0.176618	-0.313604	0.063595	-1.05539	1.13818	0.0138767	-0.0318303	0.0642738	8.57e-05	-0.143038	0.131963	FALSE	FALSE	FALSE	-0.0895465	-0.589739	0.433771	FALSE	0.296026	-0.425622	1.01625	FALSE
RVBD0943c	RVBD0943c	NonEssential	NonEssential	8	0.299275	2.67761	-0.0567956	0.400476	-0.167626	-0.851827	2.61022	-0.0445674	0.401431	-0.135255	-0.666424	-0.067385	-1.06135	0.966895	0.0122283	-0.0761916	0.0962302	0.000954906	-0.126862	0.145121	FALSE	FALSE	FALSE	0.0323712	-0.833552	0.975944	FALSE	0.185403	-1.05058	1.4335	FALSE
RVBD0944	RVBD0944	NonEssential	NonEssential	8	0.332383	2.65935	-0.0330616	0.403508	-0.0956469	-0.490285	2.6301	-0.0399141	0.4019	-0.113058	-0.601181	-0.02925	-1.05613	0.998094	-0.00685247	-0.0548244	0.0431697	-0.00160724	-0.136333	0.137129	FALSE	FALSE	FALSE	-0.0174115	-0.652886	0.530027	FALSE	-0.110896	-0.798327	0.62945	FALSE
RVBD0945	RVBD0945	NonEssential	NonEssential	6	0.0816283	2.62388	-0.00686486	0.400036	0.00801233	-0.134932	2.62736	-0.0231807	0.400539	-0.0914076	-0.334162	0.003475	-1.22022	1.15465	-0.0163158	-0.0411736	0.0084928	0.000502859	-0.128891	0.141399	FALSE	FALSE	FALSE	-0.09942	-0.419463	0.0885903	FALSE	-0.199229	-0.660144	0.260656	FALSE
RVBD0946c	pgi	Essential	NonEssential	148	0.96782	2.68824	-0.0569436	0.502892	-0.0438691	-0.727051	2.94207	-0.121366	0.536469	0.0191677	-1.42279	0.25383	-0.0185772	0.455118	-0.0644225	-0.0972001	-0.0338508	0.0335773	-0.100383	0.175728	FALSE	TRUE	FALSE	0.0630367	-0.0879908	0.176108	FALSE	-0.695743	-0.981541	-0.43151	TRUE
RVBD0948c	RVBD0948c	Essential	Essential	29	0.778212	2.39647	-0.189295	0.392838	-0.36166	-2.84374	2.59	-0.345619	0.392483	-0.482481	-5.23164	0.193525	-0.358281	0.615106	-0.156324	-0.315337	-0.005418	-0.000355018	-0.129551	0.123125	FALSE	TRUE	FALSE	-0.120821	-2.2182	1.95883	FALSE	-2.3879	-4.40346	-0.423805	TRUE
RVBD0949	uvrD1	NonEssential	Essential	11	0.289011	3.02116	-0.259972	0.401268	-0.632375	-3.76769	3.17353	-0.333928	0.401488	-0.867031	-4.80291	0.15237	-0.589831	0.824509	-0.0739564	-0.306702	0.148561	0.000219442	-0.139651	0.128783	FALSE	FALSE	FALSE	-0.234656	-5.04186	3.87804	FALSE	-1.03521	-3.6549	1.66716	FALSE
RVBD0950c	RVBD0950c	NonEssential	NonEssential	8	0.272874	2.67389	-0.135696	0.399177	-0.615886	-1.98259	2.92964	-0.221723	0.404052	-0.871353	-3.25642	0.255745	-0.79634	1.26134	-0.086027	-0.22897	0.053886	0.00487513	-0.129654	0.138885	FALSE	FALSE	FALSE	-0.255467	-2.91503	2.40292	FALSE	-1.27382	-3.06056	0.405778	FALSE
RVBD0951	sucC	Essential	Essential	103	0.929104	2.79714	-0.437658	0.407493	-0.788235	-6.33631	3.00659	-0.628037	0.376579	-2.60179	-9.18024	0.20945	-0.0924774	0.366105	-0.19038	-0.341658	-0.049668	-0.0309142	-0.156795	0.090236	FALSE	TRUE	FALSE	-1.81355	-3.55147	-0.0546508	TRUE	-2.84393	-3.90689	-1.76013	TRUE
RVBD0952	sucD	Essential	Essential	46	0.945617	2.79892	-0.4978	0.505918	-0.0631621	-6.14328	3.1258	-0.663407	0.419473	-2.35342	-9.08941	0.32688	-0.114225	0.60377	-0.165607	-0.287587	-0.043624	-0.086445	-0.192348	0.018802	FALSE	TRUE	FALSE	-2.29026	-3.58272	-1.04857	TRUE	-2.94614	-4.04486	-1.97529	TRUE
RVBD0953c	RVBD0953c	NonEssential	NonEssential	8	0.360127	2.66363	-0.0219653	0.402245	-0.0551988	-0.338305	2.6859	-0.0214004	0.401864	-0.0569333	-0.366902	0.02228	-1.03337	1.03641	0.000564987	-0.0393337	0.0375403	-0.000380351	-0.136123	0.13765	FALSE	FALSE	FALSE	-0.00173447	-0.366375	0.37364	FALSE	-0.0285964	-0.621038	0.543627	FALSE
RVBD0954	RVBD0954	NonEssential	NonEssential	6	0.38353	3.04726	-0.467067	0.415378	-1.33301	-6.61439	3.46293	-0.583159	0.41641	-1.70682	-8.08468	0.415665	-0.500447	1.18717	-0.116093	-0.437044	0.181006	0.0010316	-0.14396	0.143291	FALSE	FALSE	FALSE	-0.37381	-6.3024	5.45352	FALSE	-1.47029	-5.42566	1.98596	FALSE
RVBD0955	RVBD0955	NonEssential	Essential	9	0.226897	3.11052	-0.417311	0.406228	-1.10827	-5.93101	3.57133	-0.517197	0.402074	-1.27318	-7.32645	0.46081	-0.247198	1.17824	-0.0998868	-0.410815	0.179897	-0.00415408	-0.148657	0.126061	FALSE	FALSE	FALSE	-0.164907	-6.56338	5.853	FALSE	-1.39544	-4.33748	2.04743	FALSE
RVBD0956	purN	Essential	Essential	73	0.939083	2.22124	-0.725974	0.355137	-0.791201	-11.7673	2.51602	-0.777214	0.298911	-0.922237	-13.6103	0.29479	-0.061129	0.411352	-0.0512397	-0.232215	0.134897	-0.0562263	-0.154138	0.043254	FALSE	FALSE	FALSE	-0.131037	-2.3316	1.96769	FALSE	-1.84303	-3.64252	-0.0496883	TRUE
RVBD0957	purH	Essential	Essential	108	0.920891	2.58704	-0.656291	0.52235	-0.0513238	-7.90659	2.97443	-0.796932	0.463584	-0.213325	-10.5871	0.387395	0.0868801	0.528246	-0.140641	-0.269649	-0.011364	-0.0587652	-0.118246	-0.00077	TRUE	TRUE	TRUE	-0.162001	-0.563945	0.142033	FALSE	-2.68049	-3.85574	-1.60016	TRUE
RVBD0958	RVBD0958	NonEssential	NonEssential	6	0.379142	2.72957	-0.0528791	0.403774	-0.143071	-0.83334	2.61932	-0.0648542	0.404799	-0.0975017	-1.04017	-0.11024	-1.23792	1.0604	-0.0119752	-0.106954	0.0765096	0.00102446	-0.144031	0.133205	FALSE	FALSE	FALSE	0.0455691	-0.809374	0.983169	FALSE	-0.206834	-1.51301	1.1111	FALSE
RVBD0959	RVBD0959	NonEssential	NonEssential	13	0.189912	2.65544	-0.0575066	0.400936	-0.110808	-0.893097	2.5655	-0.0687456	0.401283	-0.153243	-1.02204	-0.089935	-0.83722	0.726226	-0.011239	-0.0751009	0.0558191	0.000346311	-0.135998	0.132266	FALSE	FALSE	FALSE	-0.0424356	-1.08308	0.879626	FALSE	-0.128939	-0.999689	0.790222	FALSE
RVBD0959A	vapB9	NonEssential	NonEssential	7	0.260807	2.57532	-0.0188805	0.402138	-0.106923	-0.339356	2.5739	-0.0169915	0.399446	-0.0810769	-0.319068	-0.00142	-1.06683	1.06576	0.00188902	-0.0214822	0.0251344	-0.00269174	-0.136252	0.134248	FALSE	FALSE	FALSE	0.0258462	-0.246074	0.342371	FALSE	0.0202885	-0.413084	0.431507	FALSE
RVBD0960	RVBD0960	NonEssential	NonEssential	2	0.0163403	2.78427	-0.0335741	0.40397	-0.0118887	-0.539724	2.65232	-0.0178413	0.404752	-0.024794	-0.265512	-0.131945	-2.19423	2.01688	0.0157328	-0.147327	0.247928	0.000782322	-0.138352	0.137794	FALSE	FALSE	FALSE	-0.0129053	-0.341348	0.488743	FALSE	0.274212	-2.15147	3.57148	FALSE
RVBD0961	RVBD0961	NonEssential	NonEssential	8	0.287391	2.81602	-0.0389051	0.402236	-0.0907624	-0.5539	2.70651	-0.0439052	0.401866	-0.0499203	-0.704068	-0.109515	-1.14318	0.905965	-0.00500014	-0.0647392	0.0555625	-0.000370144	-0.138003	0.13669	FALSE	FALSE	FALSE	0.040842	-0.62925	0.723478	FALSE	-0.150168	-1.00258	0.731212	FALSE
RVBD0962c	lprP	NonEssential	NonEssential	6	0.375803	2.96708	-0.0801621	0.40059	-0.207147	-1.17154	2.85449	-0.109429	0.40105	-0.280114	-1.61123	-0.112595	-1.17922	1.08211	-0.0292671	-0.187984	0.121662	0.000459267	-0.135386	0.131802	FALSE	FALSE	FALSE	-0.0729677	-1.68259	1.49042	FALSE	-0.439694	-2.64553	1.67225	FALSE
RVBD0963c	RVBD0963c	NonEssential	NonEssential	5	0.414997	2.58768	-0.00357808	0.398993	0.0114245	-0.142655	2.62307	-0.00494586	0.397931	-0.035351	-0.131995	0.03539	-1.28919	1.33549	-0.00136778	-0.00997688	0.00707856	-0.00106202	-0.131061	0.136181	FALSE	FALSE	FALSE	-0.0467754	-0.117809	0.0274884	FALSE	0.0106598	-0.311756	0.338696	FALSE
RVBD0964c	RVBD0964c	NonEssential	NonEssential	6	0.377423	2.70617	-0.00971007	0.401103	-0.0694011	-0.171373	2.59906	-0.00906909	0.397407	-0.0793769	0.10009	-0.10711	-1.19835	1.10661	0.00064098	-0.0193568	0.0230814	-0.00369586	-0.145121	0.128876	FALSE	FALSE	FALSE	-0.00997582	-0.158619	0.157179	FALSE	0.271463	-0.19665	0.770999	FALSE
RVBD0965c	RVBD0965c	NonEssential	NonEssential	6	0.255096	2.57663	-0.0522465	0.400672	-0.183887	-0.800123	2.59645	-0.0476647	0.400118	-0.14758	-0.685877	0.019815	-1.18573	1.19727	0.00458173	-0.0817139	0.0908303	-0.000554427	-0.130542	0.133944	FALSE	FALSE	FALSE	0.0363069	-0.828911	0.890904	FALSE	0.114245	-1.1465	1.3578	FALSE
RVBD0966c	RVBD0966c	NonEssential	NonEssential	8	0.421065	2.73556	-0.0129281	0.403052	-0.0624482	-0.245886	2.62207	-0.0176434	0.401427	-0.113308	-0.236253	-0.11349	-1.07765	0.977112	-0.00471532	-0.0393741	0.0275686	-0.00162528	-0.137485	0.135804	FALSE	FALSE	FALSE	-0.0508599	-0.330815	0.221087	FALSE	0.00963256	-0.535335	0.550281	FALSE
RVBD0967	csoR	Uncertain	NonEssential	5	0.49844	2.65169	-0.0192225	0.408241	-0.0402464	-0.342248	2.68992	-0.0247381	0.40636	-0.031283	-0.388964	0.03823	-1.31423	1.35017	-0.00551563	-0.0367079	0.0256521	-0.00188094	-0.137309	0.138779	FALSE	FALSE	FALSE	0.00896347	-0.327565	0.275203	FALSE	-0.0467162	-0.611813	0.454977	FALSE
RVBD0968	RVBD0968	NonEssential	NonEssential	5	0.524376	2.86407	-0.0344417	0.402441	-0.0553716	-0.521895	2.61558	-0.0400635	0.403063	-0.144957	-0.459683	-0.24849	-1.5704	1.00347	-0.00562179	-0.0613596	0.0518007	0.000621375	-0.136202	0.134573	FALSE	FALSE	FALSE	-0.0895849	-0.654556	0.532398	FALSE	0.0622124	-0.778854	0.94023	FALSE
RVBD0969	ctpV	NonEssential	NonEssential	12	0.264116	2.63015	-0.0608507	0.402669	-0.100379	-0.943555	2.68613	-0.0580532	0.401211	-0.11303	-0.911812	0.055985	-0.79129	0.856709	0.0027975	-0.0738444	0.0763557	-0.00145782	-0.140901	0.129154	FALSE	FALSE	FALSE	-0.012651	-0.964205	0.940711	FALSE	0.0317434	-1.04711	1.06713	FALSE
RVBD0970	RVBD0970	NonEssential	NonEssential	9	0.261473	2.64827	-0.046368	0.404401	-0.115023	-0.692207	2.63887	-0.0632214	0.403462	-0.119156	-0.999265	-0.0094	-0.988244	0.93408	-0.0168534	-0.0744023	0.0389621	-0.000939263	-0.135748	0.13552	FALSE	FALSE	FALSE	-0.00413301	-0.875884	0.758844	FALSE	-0.307058	-1.11661	0.460847	FALSE
RVBD0971c	echA7	NonEssential	NonEssential	6	0.379849	2.66595	-0.0151497	0.40578	-0.0903767	-0.239922	2.62371	-0.0201743	0.400009	-0.014779	-0.308239	-0.04224	-1.2042	1.156	-0.00502456	-0.0287742	0.0172517	-0.00577111	-0.147667	0.129943	FALSE	FALSE	FALSE	0.0755977	-0.23795	0.318496	FALSE	-0.0683166	-0.533358	0.357292	FALSE
RVBD0972c	fadE12	NonEssential	NonEssential	7	0.362971	2.66723	-0.0167957	0.402226	-0.0366311	-0.213411	2.63401	-0.0286286	0.401742	-0.111801	-0.459021	-0.03322	-1.156	1.06278	-0.0118329	-0.0490796	0.021892	-0.00048445	-0.136777	0.137154	FALSE	FALSE	FALSE	-0.0751699	-0.47349	0.272894	FALSE	-0.245611	-0.855736	0.27666	FALSE
RVBD0973c	accA2	NonEssential	NonEssential	13	0.318216	2.70626	-0.00994296	0.400846	-0.0479205	-0.172561	2.61976	-0.0165526	0.401939	-0.0679767	-0.285445	-0.0865	-0.906076	0.728478	-0.00660968	-0.0241946	0.0089689	0.00109273	-0.132542	0.140781	FALSE	FALSE	FALSE	-0.0200562	-0.250638	0.16553	FALSE	-0.112885	-0.407794	0.17728	FALSE
RVBD0974c	accD2	NonEssential	NonEssential	11	0.238721	2.66192	-0.0106617	0.400871	-0.0371365	-0.186417	2.64922	-0.0119099	0.400529	-0.0433213	-0.195714	-0.012695	-0.906286	0.881238	-0.00124828	-0.0186977	0.0158722	-0.000341795	-0.139458	0.130575	FALSE	FALSE	FALSE	-0.00618477	-0.196363	0.176838	FALSE	-0.0092967	-0.325716	0.301601	FALSE
RVBD0975c	fadE13	NonEssential	NonEssential	5	0.214938	2.64823	-0.0128942	0.401469	-0.0390103	-0.227545	2.57377	-0.01388	0.399683	-0.0576955	0.0409	-0.07446	-1.3116	1.21769	-0.000985853	-0.0260923	0.0257111	-0.00178578	-0.130569	0.136099	FALSE	FALSE	FALSE	-0.0186853	-0.238944	0.22686	FALSE	0.268445	-0.212888	0.821084	FALSE
RVBD0976c	RVBD0976c	NonEssential	NonEssential	15	0.278792	2.66543	-0.0259693	0.399003	-0.0964614	-0.386584	2.64192	-0.026811	0.400336	-0.0442971	-0.437969	-0.023515	-0.769699	0.738281	-0.000841653	-0.0232112	0.0226178	0.00133277	-0.127997	0.141765	FALSE	FALSE	FALSE	0.0521644	-0.329926	0.477494	FALSE	-0.0513845	-0.409823	0.284327	FALSE
RVBD0977	PE-PGRS16	NonEssential	NonEssential	18	0.299275	2.8318	-0.0542773	0.402429	-0.151941	-0.796447	2.62717	-0.0633816	0.401642	-0.130615	-0.954996	-0.20463	-0.905145	0.457441	-0.00910431	-0.0809575	0.0647809	-0.000786346	-0.132939	0.137686	FALSE	FALSE	FALSE	0.0213258	-0.946453	0.913919	FALSE	-0.158548	-1.16767	0.824167	FALSE
RVBD0979A	rpmF	Uncertain	NonEssential	17	0.765798	2.32644	-0.459877	0.395578	-0.113067	-7.03989	2.5864	-0.475598	0.377484	-0.153654	-7.45996	0.259965	-0.472239	0.827221	-0.0157211	-0.156153	0.126699	-0.0180944	-0.116251	0.068935	FALSE	FALSE	FALSE	-0.0405864	-0.262242	0.296482	FALSE	-0.42007	-2.58878	1.51132	FALSE
RVBD0979c	RVBD0979c	NonEssential	Essential	6	0.045522	2.14849	-0.626484	0.40033	-1.84316	-9.33957	2.31539	-0.696483	0.4	-1.56377	-10.4963	0.1669	-0.811925	0.950307	-0.0699993	-0.432812	0.374078	-0.00033025	-0.138059	0.135656	FALSE	FALSE	FALSE	0.279396	-8.3858	9.98453	FALSE	-1.15673	-5.36614	3.62955	FALSE
RVBD0980c	PE-PGRS18	NonEssential	NonEssential	5	0.100777	2.64044	-0.0217064	0.402743	-0.133172	-0.30854	2.68581	-0.025248	0.39588	-0.0917248	-0.361583	0.045375	-1.34151	1.34987	-0.00354169	-0.0394459	0.0364215	-0.00686289	-0.140836	0.130824	FALSE	FALSE	FALSE	0.0414473	-0.378388	0.365348	FALSE	-0.0530431	-0.635358	0.571842	FALSE
RVBD0981	mprA	NonEssential	NonEssential	10	0.278792	2.59849	-0.0986139	0.40641	-0.232522	-1.46967	3.07302	-0.0793639	0.403757	-0.169419	-1.19156	0.47454	-0.496308	1.22321	0.0192501	-0.0557793	0.0977299	-0.00265365	-0.141275	0.131972	FALSE	FALSE	FALSE	0.063103	-1.15132	1.392	FALSE	0.278113	-0.712141	1.25154	FALSE
RVBD0982	mprB	Essential	Essential	141	0.957579	2.64502	-0.262979	0.636266	-0.0806181	-2.41372	2.78269	-0.403545	0.558322	-0.090785	-4.45965	0.13767	-0.137021	0.339582	-0.140566	-0.24717	-0.029897	-0.0779435	-0.162882	0.01028	FALSE	TRUE	FALSE	-0.0101669	-0.108956	0.0609012	FALSE	-2.04593	-2.7202	-1.41117	TRUE
RVBD0983	pepD	NonEssential	NonEssential	7	0.274336	2.62503	-0.0973452	0.405164	-0.41199	-1.43151	3.26293	-0.178217	0.407968	-0.409883	-2.55824	0.6379	-0.446053	1.6803	-0.0808718	-0.181557	0.002475	0.00280333	-0.13278	0.139188	FALSE	FALSE	FALSE	0.00210719	-2.07554	1.61645	FALSE	-1.12672	-2.25968	-0.116765	TRUE
RVBD0984	moaB2	NonEssential	NonEssential	5	0.402723	2.56121	-0.240231	0.404136	-0.556545	-3.51821	2.74333	-0.193125	0.403073	-0.476285	-2.82856	0.18211	-1.05355	1.27613	0.047106	-0.263034	0.363716	-0.0010636	-0.133358	0.139209	FALSE	FALSE	FALSE	0.0802592	-3.09026	3.70357	FALSE	0.689654	-3.75641	4.99214	FALSE
RVBD0985c	mscL	NonEssential	NonEssential	7	0.270409	2.90902	-0.0158552	0.400691	0.0281078	-0.263284	2.59901	-0.0184327	0.401474	-0.0163134	-0.354649	-0.310015	-1.36867	0.846122	-0.00257753	-0.0266907	0.0224704	0.000783061	-0.13478	0.138562	FALSE	FALSE	FALSE	-0.0444212	-0.337388	0.210765	FALSE	-0.0913651	-0.530094	0.310243	FALSE
RVBD0986	RVBD0986	NonEssential	NonEssential	14	0.250377	2.72409	-0.0811905	0.401359	-0.202749	-1.19344	2.67764	-0.0899784	0.401089	-0.200381	-1.33016	-0.046445	-0.802529	0.723392	-0.00878781	-0.108435	0.0835542	-0.000269955	-0.133635	0.140725	FALSE	FALSE	FALSE	0.00236812	-1.34523	1.39372	FALSE	-0.136725	-1.52367	1.10657	FALSE
RVBD0987	RVBD0987	NonEssential	NonEssential	23	0.327152	2.69447	-0.0620374	0.403429	-0.107127	-0.962813	2.80491	-0.0753522	0.403746	-0.133526	-1.12024	0.11044	-0.51001	0.67296	-0.0133148	-0.0775055	0.0505635	0.000317124	-0.136367	0.141198	FALSE	FALSE	FALSE	-0.0263992	-1.09929	0.978731	FALSE	-0.15743	-1.02011	0.626551	FALSE
RVBD0988	RVBD0988	NonEssential	NonEssential	13	0.263191	2.78683	-0.0656091	0.402282	-0.115186	-0.979128	2.67558	-0.0662686	0.40167	-0.0971347	-0.963792	-0.11125	-0.879209	0.686059	-0.000659443	-0.0685663	0.0653602	-0.000611662	-0.13481	0.13222	FALSE	FALSE	FALSE	0.0180517	-0.991518	1.03183	FALSE	0.0153363	-0.881674	0.930739	FALSE
RVBD0989c	grcC2	NonEssential	NonEssential	6	0.22126	2.77142	-0.0532414	0.410601	-0.281504	-0.829239	2.71586	-0.0728478	0.40778	-0.154563	-1.10027	-0.05556	-1.34107	1.1057	-0.0196064	-0.0681084	0.0204873	-0.00282111	-0.140785	0.134023	FALSE	FALSE	FALSE	0.126941	-0.863143	0.83595	FALSE	-0.271034	-0.874281	0.305281	FALSE
RVBD0990c	RVBD0990c	NonEssential	NonEssential	7	0.403835	2.65997	-0.0109412	0.401961	0.0494095	-0.220565	2.61228	-0.0078319	0.406211	-0.0266133	-0.135783	-0.047685	-1.0553	1.112	0.0031093	-0.0120976	0.0210963	0.00425014	-0.135262	0.13972	FALSE	FALSE	FALSE	-0.0760227	-0.216186	0.0905287	FALSE	0.0847821	-0.26927	0.488491	FALSE
RVBD0991c	RVBD0991c	NonEssential	NonEssential	8	0.207841	2.85035	-0.0669517	0.398603	-0.105981	-1.00883	2.85137	-0.0567788	0.3992	-0.0708419	-0.85148	0.001015	-1.01648	1.01682	0.0101728	-0.0381621	0.0643669	0.000597391	-0.134032	0.139695	FALSE	FALSE	FALSE	0.0351392	-0.847674	1.08209	FALSE	0.157351	-0.506202	0.847226	FALSE
RVBD0992c	RVBD0992c	NonEssential	NonEssential	6	0.457411	2.81534	-0.0146686	0.406497	0.0257504	-0.263238	2.62465	-0.0246613	0.405416	-0.05806	-0.389029	-0.19069	-1.32657	1.00857	-0.00999263	-0.0494909	0.022225	-0.00108064	-0.140668	0.137633	FALSE	FALSE	FALSE	-0.0838103	-0.427791	0.186383	FALSE	-0.125791	-0.707733	0.435071	FALSE
RVBD0993	galU	Essential	Essential	116	0.880957	2.84569	-0.79938	0.359006	-1.43977	-12.5261	3.2714	-0.945443	0.326003	-2.22329	-15.2282	0.42571	0.161982	0.580033	-0.146063	-0.393177	0.095871	-0.0330025	-0.143701	0.068837	TRUE	FALSE	FALSE	-0.783513	-2.5303	0.964298	FALSE	-2.70208	-4.78751	-0.661102	TRUE
RVBD0994	moeA1	NonEssential	NonEssential	9	0.274199	2.57488	-0.143342	0.402443	-0.386966	-2.09728	3.49618	-0.258572	0.402514	-0.45848	-3.6125	0.9213	0.05721	1.75055	-0.11523	-0.261578	0.004411	7.06e-05	-0.136182	0.140358	TRUE	FALSE	FALSE	-0.0715138	-3.23527	2.45778	FALSE	-1.51523	-3.08978	-0.215863	TRUE
RVBD0995	rimJ	NonEssential	NonEssential	8	0.226192	2.70145	-0.0755986	0.403703	-0.13047	-1.11979	2.92587	-0.0846639	0.402955	-0.123879	-1.25571	0.224425	-0.86426	1.1192	-0.00906528	-0.0843873	0.0636018	-0.00074742	-0.140954	0.136723	FALSE	FALSE	FALSE	0.00659118	-1.22327	1.19572	FALSE	-0.135912	-1.09844	0.829839	FALSE
RVBD0996	RVBD0996	NonEssential	NonEssential	7	0.237078	2.52128	-0.0489061	0.401549	-0.123046	-0.771706	2.59349	-0.0632952	0.402121	-0.118433	-0.976364	0.072215	-1.03829	1.09511	-0.0143891	-0.0707981	0.0319635	0.000571142	-0.135119	0.137742	FALSE	FALSE	FALSE	0.00461203	-0.885443	0.814533	FALSE	-0.204658	-0.928143	0.507735	FALSE
RVBD0997	RVBD0997	NonEssential	NonEssential	5	0.477995	2.62189	-0.125614	0.405531	-0.220177	-1.90722	2.81359	-0.152361	0.404161	-0.346692	-2.26181	0.191705	-1.03573	1.32706	-0.0267476	-0.25929	0.204564	-0.00137013	-0.137109	0.134844	FALSE	FALSE	FALSE	-0.126515	-2.34272	1.98659	FALSE	-0.354589	-3.77233	2.71955	FALSE
RVBD0998	RVBD0998	NonEssential	NonEssential	9	0.305091	2.91183	-0.104776	0.401997	-0.234022	-1.53733	3.59601	-0.198869	0.405615	-0.337671	-2.75172	0.68418	-0.140446	1.65338	-0.094093	-0.233677	0.037836	0.00361846	-0.131168	0.135561	FALSE	FALSE	FALSE	-0.103649	-2.44887	1.93111	FALSE	-1.21439	-2.9803	0.454116	FALSE
RVBD0999	RVBD0999	NonEssential	NonEssential	8	0.355683	2.57966	-0.0997264	0.408222	-0.305409	-1.44416	3.51209	-0.201676	0.414947	-0.282959	-2.7611	0.932425	-0.0505413	1.85149	-0.101949	-0.215294	-0.007739	0.00672483	-0.139159	0.147698	FALSE	TRUE	FALSE	0.0224498	-2.15767	1.66658	FALSE	-1.31693	-2.65706	-0.0774278	TRUE
RVBD1000c	RVBD1000c	NonEssential	NonEssential	5	0.256105	2.75101	-0.0125614	0.405746	0.00399143	-0.249561	2.48237	-0.00264799	0.399068	-0.0671345	-0.118022	-0.268635	-1.57269	0.980434	0.00991336	-0.00105556	0.0218745	-0.00667766	-0.131107	0.115568	FALSE	FALSE	FALSE	-0.0711259	-0.148297	0.0645347	FALSE	0.13154	-0.223993	0.531413	FALSE
RVBD1001	arcA	NonEssential	NonEssential	7	0.237078	2.57683	-0.0448017	0.399383	-0.14153	-0.654775	2.73907	-0.0897357	0.400087	-0.132822	-1.34588	0.16224	-0.91247	1.27235	-0.044934	-0.136542	0.0433434	0.000703991	-0.131107	0.139184	FALSE	FALSE	FALSE	0.00870853	-1.12751	1.02473	FALSE	-0.69111	-2.04449	0.490845	FALSE
RVBD1002c	RVBD1002c	Essential	NonEssential	194	0.951142	2.73806	-0.299604	0.726962	-0.00181909	-2.07504	3.13537	-0.326218	0.643986	0.0424864	-2.87346	0.39731	0.239455	0.62815	-0.0266145	-0.104563	0.050482	-0.0829757	-0.145555	-0.023057	TRUE	FALSE	TRUE	0.0443054	0.0226944	0.0507715	TRUE	-0.798415	-1.19824	-0.441	TRUE
RVBD1003	RVBD1003	NonEssential	Essential	6	0.37157	2.55468	-0.45873	0.400164	-1.01259	-6.80707	3.08357	-0.279049	0.398619	-1.15021	-4.25282	0.52889	-0.681025	1.42086	0.179681	-0.317151	0.677099	-0.00154483	-0.139505	0.128041	FALSE	FALSE	FALSE	-0.137618	-5.08622	5.68587	FALSE	2.55424	-4.2382	9.82188	FALSE
RVBD1004c	RVBD1004c	NonEssential	NonEssential	7	0.203936	2.70655	-0.0490119	0.401337	-0.0932052	-0.742122	2.60716	-0.061873	0.401242	-0.0782618	-0.959907	-0.099395	-1.13066	0.999768	-0.0128611	-0.0998413	0.0802212	-9.5e-05	-0.136431	0.136681	FALSE	FALSE	FALSE	0.0149434	-0.943388	0.946208	FALSE	-0.217785	-1.49557	1.06877	FALSE
RVBD1005c	pabB	Essential	Essential	114	0.954139	2.92681	-0.090485	0.421096	0.0600338	-1.33757	3.21025	-0.246434	0.370845	-0.145475	-3.78631	0.28344	-0.00721058	0.51118	-0.155949	-0.199508	-0.113733	-0.0502516	-0.131345	0.034502	FALSE	TRUE	FALSE	-0.205509	-0.573835	0.0696009	FALSE	-2.44874	-2.92408	-2.03334	TRUE
RVBD1006	RVBD1006	NonEssential	NonEssential	16	0.286037	2.64411	-0.133017	0.402043	-0.31069	-1.9693	3.11444	-0.156765	0.403076	-0.244172	-2.26141	0.470335	-0.257848	1.05993	-0.0237475	-0.141572	0.092512	0.00103286	-0.135891	0.136962	FALSE	FALSE	FALSE	0.0665181	-2.15487	2.21593	FALSE	-0.292105	-1.71016	1.06752	FALSE
RVBD1007c	metS	Essential	Essential	159	0.968576	2.06489	-1.1775	0.325963	-4.21672	-19.4975	2.16757	-1.08445	0.259011	-6.08226	-18.9334	0.102675	-0.0576169	0.233493	0.093051	-0.20005	0.337716	-0.0669522	-0.174516	0.057838	FALSE	FALSE	FALSE	-1.86555	-5.54621	1.58007	FALSE	0.564106	-0.825351	1.89936	FALSE
RVBD1008	tatD	NonEssential	NonEssential	6	0.412964	2.57713	-0.0491064	0.40751	-0.124448	-0.770048	2.6389	-0.0512838	0.407565	-0.113113	-0.757192	0.061775	-1.14407	1.23374	-0.00217746	-0.0717088	0.0671881	5.54e-05	-0.142476	0.140145	FALSE	FALSE	FALSE	0.0113352	-0.673787	0.764253	FALSE	0.0128559	-1.02756	0.998097	FALSE
RVBD1009	rpfB	NonEssential	NonEssential	6	0.367104	2.52603	-0.172612	0.410006	-0.56805	-2.49225	2.74574	-0.247769	0.408402	-0.708258	-3.6221	0.21972	-0.894855	1.32987	-0.0751565	-0.204779	0.036704	-0.00160349	-0.134555	0.128887	FALSE	FALSE	FALSE	-0.140208	-2.79272	2.35726	FALSE	-1.12984	-2.54865	0.259811	FALSE
RVBD1010	ksgA	NonEssential	NonEssential	9	0.0707986	2.61783	-0.264789	0.40048	-0.676439	-3.87667	2.62304	-0.254862	0.399901	-0.739422	-3.79135	0.00521	-0.900373	0.9053	0.00992666	-0.189261	0.216259	-0.000579387	-0.133214	0.133503	FALSE	FALSE	FALSE	-0.0629824	-4.15153	3.99917	FALSE	0.0853174	-2.33417	2.61313	FALSE
RVBD1011	ispE	Essential	Essential	93	0.940901	2.73306	-0.516447	0.436359	-0.178662	-7.28107	3.00625	-0.676579	0.378229	-0.596859	-10.3457	0.273185	-0.0212377	0.477206	-0.160132	-0.27148	-0.051192	-0.0581298	-0.12794	0.013803	FALSE	TRUE	FALSE	-0.418198	-1.13128	0.215959	FALSE	-3.06468	-4.13426	-2.09879	TRUE
RVBD1012	RVBD1012	NonEssential	NonEssential	2	0.0360617	2.67365	-0.0134282	0.399209	0.0803107	-0.287782	2.67212	-0.0790459	0.400616	-0.245296	-1.13856	-0.00153	-2.03188	2.02655	-0.0656177	-0.42111	0.0693568	0.00140785	-0.134095	0.133112	FALSE	FALSE	FALSE	-0.325607	-1.29615	0.173353	FALSE	-0.850781	-5.76513	1.40163	FALSE
RVBD1013	pks16	NonEssential	NonEssential	20	0.24351	2.96332	-0.0661539	0.40245	-0.513029	-0.957219	2.63294	-0.076947	0.404581	-0.340621	-1.1576	-0.330375	-0.968366	0.347095	-0.0107931	-0.0594928	0.0367551	0.00213099	-0.131031	0.140492	FALSE	FALSE	FALSE	0.172408	-0.79368	1.19707	FALSE	-0.200385	-0.772604	0.360869	FALSE
RVBD1014c	pth	Essential	Essential	37	0.784246	2.74525	-0.4934	0.506346	-0.0337295	-6.10437	2.88691	-0.617205	0.47214	-0.0121952	-8.15778	0.14166	-0.295903	0.508547	-0.123805	-0.279472	0.046269	-0.0342059	-0.107118	0.036148	FALSE	FALSE	FALSE	0.0215343	-0.197026	0.132739	FALSE	-2.05342	-3.63382	-0.409269	TRUE
RVBD1015c	rplY	Essential	Essential	48	0.936821	2.47661	-0.509969	0.532075	-0.231026	-6.0207	2.74681	-0.606304	0.519299	-0.163086	-7.30783	0.2702	-0.19901	0.565439	-0.0963354	-0.217261	0.028755	-0.0127753	-0.115492	0.091536	FALSE	FALSE	FALSE	0.0679403	-0.170148	0.34572	FALSE	-1.28713	-2.28224	-0.260825	TRUE
RVBD1016c	lpqT	NonEssential	NonEssential	13	0.278793	2.79176	-0.0139159	0.399802	0.019189	-0.240131	2.81998	-0.0335901	0.398934	-0.0364937	-0.539051	0.02822	-0.809988	0.826261	-0.0196741	-0.0447124	0.0046066	-0.000867076	-0.135883	0.13208	FALSE	FALSE	FALSE	-0.0556826	-0.504435	0.245716	FALSE	-0.298919	-0.670785	0.05846	FALSE
RVBD1017c	prsA	Essential	Essential	102	0.89227	2.16047	-0.746544	0.436424	-0.422059	-10.6773	2.55232	-0.779221	0.382094	-0.653337	-12.0925	0.391845	0.105109	0.554893	-0.0326767	-0.190433	0.116234	-0.0543302	-0.124346	0.014294	TRUE	FALSE	FALSE	-0.231278	-1.11061	0.583633	FALSE	-1.41518	-2.86267	-0.0219305	TRUE
RVBD1018c	glmU	Essential	Essential	88	0.91794	3.18042	-0.624056	0.411869	-1.00988	-8.85842	3.1692	-0.855619	0.377602	-1.49092	-12.8581	-0.01122	-0.377014	0.095471	-0.231562	-0.470158	0.035783	-0.0342668	-0.159042	0.089281	FALSE	FALSE	FALSE	-0.48104	-2.46725	1.54798	FALSE	-3.99965	-6.28309	-1.7591	TRUE
RVBD1019	RVBD1019	NonEssential	NonEssential	5	0.421663	2.89135	-0.125816	0.403106	-0.191005	-1.83144	2.67092	-0.132202	0.40324	-0.256599	-1.99398	-0.220435	-1.44935	0.97966	-0.00638622	-0.130978	0.113877	0.000134341	-0.12977	0.141494	FALSE	FALSE	FALSE	-0.0655943	-1.99062	1.8358	FALSE	-0.162536	-1.77362	1.45295	FALSE
RVBD1020	mfd	NonEssential	NonEssential	23	0.290753	2.75374	-0.0591407	0.403433	-0.13179	-0.868535	2.68794	-0.0840064	0.403264	-0.262627	-1.27351	-0.0658	-0.646209	0.541945	-0.0248657	-0.0881038	0.0401031	-0.00016835	-0.137077	0.135866	FALSE	FALSE	FALSE	-0.130837	-1.28636	0.815704	FALSE	-0.404978	-1.28736	0.362822	FALSE
RVBD1021	RVBD1021	NonEssential	NonEssential	6	0.256376	2.70064	-0.013637	0.401247	-0.0400208	-0.206515	2.54992	-0.0229511	0.400211	-0.0891658	-0.367952	-0.150715	-1.31485	1.06782	-0.00931413	-0.0494999	0.0341726	-0.0010362	-0.140507	0.131063	FALSE	FALSE	FALSE	-0.049145	-0.406689	0.246579	FALSE	-0.161436	-0.829915	0.471399	FALSE
RVBD1022	lpqU	NonEssential	NonEssential	7	0.341752	2.59649	-0.015292	0.40414	0.00287526	-0.232572	2.69618	-0.0571693	0.404001	-0.118727	-0.774047	0.09969	-1.12091	1.09549	-0.0418773	-0.0900662	0.0030962	-0.000138701	-0.13821	0.135976	FALSE	FALSE	FALSE	-0.121602	-0.764611	0.278326	FALSE	-0.541475	-1.22444	0.126833	FALSE
RVBD1023	eno	Essential	Essential	86	0.92791	2.21868	-0.786284	0.333781	-0.417137	-13.3025	2.48396	-0.928154	0.262907	-1.31888	-17.0836	0.265275	0.00985497	0.420732	-0.141871	-0.260352	-0.020282	-0.0708746	-0.127896	-0.018147	TRUE	TRUE	TRUE	-0.901748	-2.88202	0.694267	FALSE	-3.78112	-5.37947	-2.35314	TRUE
RVBD1024	RVBD1024	Essential	Essential	43	0.894794	2.64464	-0.825356	0.373038	-0.923066	-12.8743	2.83759	-0.985836	0.316415	-1.50152	-16.5556	0.192955	-0.122152	0.511314	-0.16048	-0.385823	0.073374	-0.0566233	-0.156415	0.039756	FALSE	FALSE	FALSE	-0.578456	-3.32908	1.84011	FALSE	-3.68131	-6.28369	-1.1318	TRUE
RVBD1025	RVBD1025	Essential	Essential	41	0.910984	2.90036	-0.624498	0.428794	-0.132934	-8.84379	3.18803	-0.765732	0.418608	-0.332009	-10.9077	0.287665	-0.170882	0.61943	-0.141235	-0.333155	0.051057	-0.010186	-0.097875	0.081903	FALSE	FALSE	FALSE	-0.199076	-0.827106	0.301009	FALSE	-2.06396	-4.30137	0.0033541	FALSE
RVBD1026	RVBD1026	NonEssential	NonEssential	6	0.255375	2.58968	-0.10623	0.402381	-0.27733	-1.54786	2.79535	-0.122605	0.403058	-0.249418	-1.80545	0.205675	-0.963331	1.31351	-0.0163742	-0.154707	0.124235	0.000676695	-0.134834	0.137925	FALSE	FALSE	FALSE	0.027912	-1.66596	1.9111	FALSE	-0.257593	-2.14019	1.66668	FALSE
RVBD1027c	kdpE	NonEssential	NonEssential	8	0.234912	2.63856	-0.0175473	0.398867	-0.0161473	-0.291299	2.59796	-0.0135819	0.400432	-0.0346505	-0.186829	-0.0406	-1.04792	1.06163	0.00396542	-0.0147338	0.0219436	0.00156478	-0.131703	0.140592	FALSE	FALSE	FALSE	-0.0185033	-0.256197	0.235322	FALSE	0.10447	-0.239103	0.464265	FALSE
RVBD1028A	kdpF	NonEssential	NonEssential	6	0.386507	2.68066	-0.043859	0.403142	-0.0808903	-0.668898	2.6227	-0.0399183	0.402368	-0.0869189	-0.59295	-0.057965	-1.23378	1.17274	0.00394075	-0.0614803	0.0722775	-0.000773503	-0.127946	0.141952	FALSE	FALSE	FALSE	-0.0060286	-0.700015	0.678848	FALSE	0.0759477	-0.884599	1.05495	FALSE
RVBD1028c	kdpD	NonEssential	NonEssential	16	0.285106	2.59153	-0.0278571	0.401929	-0.0672392	-0.436915	2.64893	-0.030185	0.401779	-0.045201	-0.461053	0.0574	-0.712817	0.769114	-0.00232789	-0.0419459	0.0346277	-0.000150289	-0.138547	0.13706	FALSE	FALSE	FALSE	0.0220382	-0.457069	0.502322	FALSE	-0.0241384	-0.590939	0.498912	FALSE
RVBD1029	kdpA	NonEssential	NonEssential	24	0.326815	2.73572	-0.0569384	0.403204	-0.117757	-0.880013	2.75599	-0.0668544	0.403093	-0.135539	-1.01569	0.02027	-0.559073	0.595266	-0.009916	-0.0714647	0.0510025	-0.000110108	-0.133705	0.140514	FALSE	FALSE	FALSE	-0.0177813	-0.972315	0.873988	FALSE	-0.135674	-0.972111	0.649021	FALSE
RVBD1030	kdpB	NonEssential	NonEssential	11	0.252135	2.63251	-0.0954771	0.403096	-0.266906	-1.41303	2.75978	-0.121002	0.403224	-0.349719	-1.77878	0.12728	-0.751727	0.933884	-0.0255249	-0.140789	0.0768082	0.000128056	-0.132332	0.137212	FALSE	FALSE	FALSE	-0.0828123	-1.7593	1.49207	FALSE	-0.365757	-1.81154	1.06946	FALSE
RVBD1031	kdpC	NonEssential	NonEssential	6	0.19744	2.62242	-0.0656271	0.400643	-0.208896	-0.967352	2.68913	-0.0772387	0.401448	-0.111386	-1.21863	0.06672	-1.04878	1.27123	-0.0116116	-0.124226	0.102179	0.000805171	-0.134319	0.136676	FALSE	FALSE	FALSE	0.0975097	-1.1659	1.2617	FALSE	-0.251275	-1.85915	1.37671	FALSE
RVBD1032c	trcS	NonEssential	NonEssential	6	0.394002	2.67747	-0.01613	0.399487	0.0545838	-0.305186	2.69505	-0.0212409	0.401539	-0.0697492	-0.328924	0.01758	-1.1603	1.19284	-0.00511096	-0.0295436	0.0173329	0.00205216	-0.135233	0.141454	FALSE	FALSE	FALSE	-0.124333	-0.417032	0.153213	FALSE	-0.0237378	-0.451966	0.382807	FALSE
RVBD1033c	trcR	NonEssential	NonEssential	15	0.25693	2.62668	-0.00564499	0.401072	-0.0983359	-0.0789279	2.56492	-0.00978149	0.401317	-0.0819009	-0.0221526	-0.06176	-0.794529	0.755677	-0.0041365	-0.015667	0.00643713	0.000245449	-0.135252	0.135979	FALSE	FALSE	FALSE	0.016435	-0.16698	0.0902799	FALSE	0.0567752	-0.191976	0.29	FALSE
RVBD1034c	RVBD1034c	NonEssential	NonEssential	5	0.292242	2.65936	-0.00608932	0.40049	-0.0574063	-0.0709793	2.68976	-0.00500902	0.402006	0.013022	-0.0420285	0.0304	-1.30367	1.33098	0.00108031	-0.0169127	0.0201816	0.00151575	-0.13345	0.135124	FALSE	FALSE	FALSE	0.0704283	-0.0260849	0.179483	FALSE	0.0289508	-0.389253	0.445434	FALSE
RVBD1035c	RVBD1035c	NonEssential	NonEssential	5	0.155551	2.7564	-0.0245569	0.397646	-0.131807	-0.35725	2.57402	-0.0243871	0.400024	-0.16096	-0.341185	-0.182375	-1.4858	1.06642	0.000169784	-0.0546018	0.0525232	0.00237856	-0.135447	0.133966	FALSE	FALSE	FALSE	-0.0291535	-0.413675	0.426783	FALSE	0.0160658	-0.775565	0.843994	FALSE
RVBD1036c	RVBD1036c	NonEssential	NonEssential	6	0.339856	2.65617	-0.0264805	0.401083	-0.0949829	-0.45322	2.64507	-0.0309012	0.40699	-0.043519	-0.416914	-0.01109	-1.22147	1.16626	-0.00442068	-0.035356	0.0246532	0.00590777	-0.127814	0.144102	FALSE	FALSE	FALSE	0.051464	-0.435679	0.444202	FALSE	0.0363055	-0.467203	0.530571	FALSE
RVBD1037c	esxI	NonEssential	NonEssential	3	0.0186023	2.5089	-0.111256	0.399982	-0.164975	-1.76867	2.77251	-0.125795	0.400834	-0.250561	-1.84068	0.2636	-1.35084	1.79573	-0.0145385	-0.134993	0.0990155	0.000852308	-0.133991	0.137451	FALSE	FALSE	FALSE	-0.0855857	-1.96032	1.69897	FALSE	-0.0720179	-1.7632	1.49918	FALSE
RVBD1038c	esxJ	NonEssential	NonEssential	2	0.0291817	2.7875	-0.01196	0.39984	0.00697614	-0.196376	2.52027	-0.0159182	0.402508	0.0959039	-0.331216	-0.267235	-2.31494	1.854	-0.00395816	-0.0617159	0.0340517	0.0026673	-0.134996	0.139449	FALSE	FALSE	FALSE	0.0889277	-0.12366	0.269522	FALSE	-0.134839	-1.08144	0.761329	FALSE
RVBD1039c	PPE15	NonEssential	NonEssential	6	0.375649	2.60697	-0.00194353	0.402819	-0.00861553	3.98e-05	2.6197	-0.0053879	0.400675	0.023958	-0.0495265	0.012735	-1.21795	1.1771	-0.00344437	-0.0146758	0.00470513	-0.00214382	-0.137504	0.131757	FALSE	FALSE	FALSE	0.0325736	-0.0361025	0.0943367	FALSE	-0.0495663	-0.358012	0.266865	FALSE
RVBD1040c	PE8	NonEssential	NonEssential	6	0.262352	2.59762	-0.0237879	0.400323	-0.105407	-0.367388	2.59537	-0.0368447	0.39881	-0.0559536	-0.593659	-0.00225	-1.21302	1.18693	-0.0130568	-0.0482995	0.0230807	-0.00151295	-0.138109	0.128332	FALSE	FALSE	FALSE	0.0494532	-0.48433	0.484063	FALSE	-0.22627	-0.828674	0.304885	FALSE
RVBD1041c	RVBD1041c	NonEssential	NonEssential	9	0.369607	2.62236	-0.0328816	0.400025	-0.102498	-0.481781	2.64928	-0.0387709	0.403492	-0.0268345	-0.640092	0.02692	-0.927408	0.998254	-0.00588927	-0.0425927	0.0289522	0.00346677	-0.136053	0.134091	FALSE	FALSE	FALSE	0.0756635	-0.507244	0.584326	FALSE	-0.158311	-0.66876	0.391483	FALSE
RVBD1042c	RVBD1042c	NonEssential	NonEssential	4	0.34996	2.7418	-0.179441	0.403218	-0.421005	-2.60351	2.69713	-0.176608	0.403026	-0.442826	-2.65542	-0.04466	-1.34906	1.31746	0.00283282	-0.319315	0.343448	-0.000191529	-0.134361	0.13488	FALSE	FALSE	FALSE	-0.0218204	-3.05957	3.13578	FALSE	-0.0519058	-4.46625	4.82132	FALSE
RVBD1043c	RVBD1043c	NonEssential	NonEssential	13	0.318216	2.71878	-0.0268603	0.402836	-0.0975818	-0.396418	2.60556	-0.0336389	0.402199	-0.0819634	-0.50403	-0.11322	-0.92706	0.721993	-0.00677855	-0.0381592	0.0224273	-0.000636285	-0.138882	0.136309	FALSE	FALSE	FALSE	0.0156184	-0.445328	0.455389	FALSE	-0.107612	-0.537042	0.340078	FALSE
RVBD1044	RVBD1044	Essential	NonEssential	38	0.733296	2.65567	-0.321341	0.456749	-0.282773	-4.29121	2.79272	-0.138396	0.389829	-1.00597	-2.05548	0.13705	-0.338703	0.585469	0.182945	-0.014899	0.393211	-0.06692	-0.210303	0.076735	FALSE	FALSE	FALSE	-0.723194	-1.67261	0.0994839	FALSE	2.23573	-0.111772	4.56837	FALSE
RVBD1045	RVBD1045	NonEssential	NonEssential	7	0.300918	2.72005	-0.0080009	0.400478	-0.0128339	-0.160719	2.5787	-0.011291	0.400774	0.0429536	-0.224186	-0.141355	-1.21049	0.943132	-0.00329012	-0.0233431	0.0162285	0.000296158	-0.133222	0.140278	FALSE	FALSE	FALSE	0.0557875	-0.129357	0.211641	FALSE	-0.0634669	-0.435025	0.295592	FALSE
RVBD1046c	RVBD1046c	NonEssential	NonEssential	9	0.226898	2.62846	-0.00428117	0.401513	-0.0213518	-0.0399624	2.6158	-0.00571102	0.399444	-0.0373622	-0.0476073	-0.01265	-0.960761	0.903661	-0.00142985	-0.0102592	0.00689745	-0.0020687	-0.125401	0.126257	FALSE	FALSE	FALSE	-0.0160103	-0.113224	0.0504119	FALSE	-0.00764487	-0.25865	0.255414	FALSE
RVBD1047	RVBD1047	NonEssential	NonEssential	16	0.388888	2.5559	-0.115385	0.401923	-0.274455	-1.71346	2.78662	-0.136875	0.402433	-0.363246	-2.01323	0.230725	-0.557127	0.758881	-0.0214905	-0.151739	0.115574	0.00051006	-0.131545	0.141907	FALSE	FALSE	FALSE	-0.0887909	-2.12986	1.82003	FALSE	-0.299766	-2.04528	1.62121	FALSE
RVBD1048c	RVBD1048c	NonEssential	NonEssential	5	0.267879	2.54381	-0.0814745	0.399755	-0.178821	-1.21133	2.9291	-0.107846	0.401429	-0.236473	-1.53702	0.385285	-0.850311	1.64833	-0.0263713	-0.225219	0.168692	0.00167359	-0.132732	0.134625	FALSE	FALSE	FALSE	-0.0576513	-1.77594	1.54352	FALSE	-0.325694	-3.29836	2.31164	FALSE
RVBD1049	RVBD1049	NonEssential	NonEssential	2	0.00171847	2.58555	-0.0167515	0.39876	-0.129973	-0.438679	2.67395	-0.0523663	0.406365	-0.15284	-0.725132	0.088395	-1.85299	1.99815	-0.0356148	-0.288716	0.100095	0.00760515	-0.128635	0.134101	FALSE	FALSE	FALSE	-0.0228666	-0.641015	0.467397	FALSE	-0.286453	-4.08412	1.61039	FALSE
RVBD1050	RVBD1050	NonEssential	NonEssential	7	0.288913	2.57474	-0.0433419	0.401557	-0.0951059	-0.652258	2.84102	-0.0652273	0.401595	-0.147493	-1.0209	0.266275	-0.879481	1.26467	-0.0218854	-0.108128	0.071031	3.74e-05	-0.132005	0.135129	FALSE	FALSE	FALSE	-0.0523872	-1.04897	0.79697	FALSE	-0.368643	-1.65514	0.85694	FALSE
RVBD1051c	RVBD1051c	NonEssential	NonEssential	6	0.260305	2.55245	-0.0168188	0.400937	0.0351156	-0.32237	2.67082	-0.0198371	0.402573	-0.0515044	-0.306689	0.11838	-1.18152	1.25499	-0.00301823	-0.0363972	0.0309465	0.00163562	-0.135025	0.138006	FALSE	FALSE	FALSE	-0.08662	-0.40783	0.203742	FALSE	0.0156811	-0.51309	0.5914	FALSE
RVBD1052	RVBD1052	NonEssential	NonEssential	7	0.423205	2.54404	-0.0232687	0.40526	-0.0322296	-0.363965	2.69923	-0.0298979	0.404696	-0.054574	-0.472336	0.15519	-0.955186	1.22567	-0.00662923	-0.0395445	0.0243534	-0.000564384	-0.137372	0.139917	FALSE	FALSE	FALSE	-0.0223444	-0.434246	0.390626	FALSE	-0.108371	-0.608294	0.382897	FALSE
RVBD1053c	RVBD1053c	NonEssential	NonEssential	5	0.368166	2.56218	-0.0319713	0.402621	-0.153907	-0.480517	2.60114	-0.0334669	0.403675	-0.0452532	-0.492715	0.03896	-1.507	1.401	-0.0014956	-0.0511167	0.0466681	0.00105369	-0.136094	0.137436	FALSE	FALSE	FALSE	0.108654	-0.499494	0.503079	FALSE	-0.0121977	-0.828946	0.744735	FALSE
RVBD1054	RVBD1054	NonEssential	NonEssential	4	0.43231	2.83936	-0.0310975	0.403067	-0.0892329	-0.481306	2.62785	-0.0425881	0.40273	-0.14206	-0.597329	-0.211515	-1.6577	1.29231	-0.0114906	-0.0850086	0.0516267	-0.000337444	-0.135296	0.137921	FALSE	FALSE	FALSE	-0.0528275	-0.61562	0.555062	FALSE	-0.116023	-1.2119	0.876558	FALSE
RVBD1055	RVBD1055	NonEssential	NonEssential	2	0.0163403	3.72516	-0.776847	0.403091	-1.43265	-10.7731	3.44802	-0.907955	0.403919	-1.25528	-12.943	-0.27714	-1.47944	0.39659	-0.131108	-0.766004	0.504433	0.000828245	-0.134663	0.14314	FALSE	FALSE	FALSE	0.177379	-7.38695	9.52438	FALSE	-2.16993	-10.2331	5.89033	FALSE
RVBD1056	RVBD1056	NonEssential	NonEssential	6	0.190574	2.68598	-0.0387866	0.401105	-0.0674467	-0.612609	2.66933	-0.0473871	0.401095	-0.0714102	-0.69604	-0.01664	-1.20443	1.13131	-0.00860048	-0.083637	0.06781	-1.04e-05	-0.13843	0.131955	FALSE	FALSE	FALSE	-0.00396355	-0.769122	0.675334	FALSE	-0.083431	-1.22128	0.975651	FALSE
RVBD1057	RVBD1057	NonEssential	NonEssential	5	0.368694	2.50235	-0.0560492	0.396884	-0.184786	-0.796627	2.79269	-0.089077	0.397056	-0.137481	-1.36798	0.29034	-1.01835	1.4725	-0.0330277	-0.137206	0.0682318	0.000171855	-0.130091	0.134099	FALSE	FALSE	FALSE	0.047305	-1.24547	1.17063	FALSE	-0.571357	-2.03496	0.890048	FALSE
RVBD1058	fadD14	NonEssential	NonEssential	12	0.315954	2.7379	-0.0112687	0.401206	-0.05516	-0.21259	2.67941	-0.0205343	0.402332	-0.0853163	-0.397255	-0.05849	-0.900704	0.771012	-0.00926561	-0.0333975	0.0152353	0.00112573	-0.135716	0.132709	FALSE	FALSE	FALSE	-0.0301563	-0.343724	0.183396	FALSE	-0.184665	-0.589861	0.19043	FALSE
RVBD1059	RVBD1059	NonEssential	NonEssential	8	0.272694	2.65752	-0.0961012	0.401082	-0.224388	-1.43036	2.95196	-0.113911	0.401457	-0.276506	-1.69448	0.294445	-0.711486	1.20728	-0.0178094	-0.141555	0.0986786	0.00037523	-0.130678	0.144076	FALSE	FALSE	FALSE	-0.0521181	-1.80056	1.51679	FALSE	-0.264128	-1.96052	1.34536	FALSE
RVBD1060	RVBD1060	NonEssential	NonEssential	6	0.416456	2.74853	-0.00549308	0.395885	0.0613032	-0.183539	2.61113	-0.00518446	0.401307	-0.0423503	-0.112313	-0.137395	-1.29438	0.998297	0.000308623	-0.0122538	0.0125184	0.00542182	-0.134464	0.140866	FALSE	FALSE	FALSE	-0.103653	-0.194929	-0.0129405	TRUE	0.0712263	-0.287252	0.442078	FALSE
RVBD1061	RVBD1061	NonEssential	NonEssential	6	0.234727	2.65278	-0.0155132	0.400019	-0.0276186	-0.291314	2.58005	-0.0223911	0.400365	-0.029155	-0.324251	-0.07273	-1.25301	1.10539	-0.00687784	-0.0357037	0.0207184	0.00034643	-0.132352	0.135255	FALSE	FALSE	FALSE	-0.00153636	-0.360264	0.26226	FALSE	-0.0329373	-0.548882	0.437411	FALSE
RVBD1062	RVBD1062	NonEssential	NonEssential	6	0.252719	2.95298	-0.0992763	0.401692	-0.184567	-1.43198	2.85251	-0.0910076	0.402204	-0.212832	-1.33431	-0.10047	-1.18927	1.03997	0.00826873	-0.114577	0.143952	0.000511834	-0.132179	0.141182	FALSE	FALSE	FALSE	-0.0282646	-1.43288	1.67316	FALSE	0.0976706	-1.68088	1.89564	FALSE
RVBD1063c	RVBD1063c	NonEssential	NonEssential	6	0.217459	2.63334	-0.0254816	0.401169	-0.0722402	-0.36459	2.70199	-0.0191613	0.400497	-0.07343	-0.295764	0.06865	-1.17928	1.19613	0.00632031	-0.0417281	0.0543487	-0.000671997	-0.130514	0.136998	FALSE	FALSE	FALSE	-0.00118982	-0.362327	0.437339	FALSE	0.0688256	-0.673006	0.793695	FALSE
RVBD1064c	lpqV	NonEssential	NonEssential	4	0.0266573	2.67854	-0.00768452	0.403552	-0.0349795	-0.131934	2.68003	-0.0270445	0.404175	-0.124458	-0.460427	0.001495	-1.4732	1.39574	-0.01936	-0.0956343	0.0250865	0.000623295	-0.139628	0.132631	FALSE	FALSE	FALSE	-0.0894787	-0.411316	0.13704	FALSE	-0.328493	-1.51104	0.535417	FALSE
RVBD1065	RVBD1065	NonEssential	NonEssential	7	0.368963	2.6227	-0.0138033	0.40318	-0.031298	-0.275482	2.61808	-0.0247265	0.400901	-0.0375393	-0.363915	-0.00462	-1.11122	1.07424	-0.0109231	-0.0375682	0.0157337	-0.00227859	-0.139419	0.13159	FALSE	FALSE	FALSE	-0.00624125	-0.32575	0.252521	FALSE	-0.0884326	-0.590302	0.376709	FALSE
RVBD1066	RVBD1066	NonEssential	NonEssential	5	0.315538	2.78821	-0.0431863	0.41649	-0.0210032	-0.610004	2.72777	-0.0484852	0.412988	-0.0391804	-0.809459	-0.060435	-1.31693	1.24488	-0.00529886	-0.0590527	0.0556961	-0.0035017	-0.153499	0.138086	FALSE	FALSE	FALSE	-0.0181772	-0.595723	0.517236	FALSE	-0.199455	-1.02786	0.641373	FALSE
RVBD1067c	PE-PGRS19	NonEssential	NonEssential	6	0.406337	2.69683	-0.0826818	0.3982	-0.17017	-1.22918	2.69446	-0.0698071	0.397158	-0.193819	-1.01977	-0.00237	-1.20339	1.13315	0.0128748	-0.104905	0.142192	-0.00104161	-0.140938	0.126302	FALSE	FALSE	FALSE	-0.0236492	-1.31475	1.38055	FALSE	0.209407	-1.51159	1.94025	FALSE
RVBD1068c	PE-PGRS20	NonEssential	NonEssential	4	0.180085	2.60993	-0.0139109	0.401543	-0.0695636	-0.129974	2.71579	-0.0188584	0.389805	-0.0619474	-0.212461	0.10586	-1.3748	1.54427	-0.00494754	-0.0288375	0.0184784	-0.0117381	-0.15038	0.122107	FALSE	FALSE	FALSE	0.00761624	-0.346571	0.201217	FALSE	-0.0824872	-0.516144	0.400944	FALSE
RVBD1069c	RVBD1069c	NonEssential	NonEssential	11	0.269696	2.67641	-0.0211203	0.401406	-0.0834737	-0.314346	2.62926	-0.0419723	0.401399	-0.0331175	-0.687898	-0.047155	-0.876711	0.849284	-0.020852	-0.0549785	0.0131079	-7.26e-06	-0.135405	0.139978	FALSE	FALSE	FALSE	0.0503562	-0.51542	0.473499	FALSE	-0.373552	-0.877219	0.130731	FALSE
RVBD1070c	echA8	NonEssential	NonEssential	8	0.233417	2.55549	-0.0360737	0.399656	-0.114891	-0.587458	2.69987	-0.0554817	0.40019	-0.146012	-0.809148	0.144385	-0.935735	1.13324	-0.0194081	-0.103576	0.0561407	0.000534744	-0.132934	0.139246	FALSE	FALSE	FALSE	-0.0311205	-0.945383	0.689672	FALSE	-0.221689	-1.41551	0.882458	FALSE
RVBD1071c	echA9	NonEssential	NonEssential	9	0.288468	2.68581	-0.0134275	0.400877	-0.119819	-0.163441	2.58936	-0.0295943	0.401879	-0.059046	-0.429952	-0.09645	-1.06429	0.870935	-0.0161668	-0.0450328	0.0119313	0.00100197	-0.139401	0.133075	FALSE	FALSE	FALSE	0.0607725	-0.33393	0.333428	FALSE	-0.266511	-0.722784	0.175168	FALSE
RVBD1072	RVBD1072	NonEssential	NonEssential	14	0.297632	2.6241	-0.00371268	0.40075	-0.0363752	-0.0564578	2.70053	-0.0506243	0.401143	-0.257325	-0.770462	0.076435	-0.720506	0.830057	-0.0469116	-0.0798207	-0.0209436	0.000393363	-0.137682	0.131987	FALSE	TRUE	FALSE	-0.22095	-0.795277	0.0149191	FALSE	-0.714005	-1.14553	-0.307138	TRUE
RVBD1073	RVBD1073	NonEssential	NonEssential	8	0.273416	2.66758	-0.0298244	0.400388	-0.0693995	-0.460519	2.71326	-0.0453132	0.401367	-0.0998958	-0.715264	0.04568	-1.0277	1.0519	-0.0154889	-0.0770449	0.0402452	0.000979615	-0.134814	0.134255	FALSE	FALSE	FALSE	-0.0304963	-0.73384	0.515162	FALSE	-0.254745	-1.10687	0.600965	FALSE
RVBD1074c	fadA3	NonEssential	NonEssential	8	0.241221	2.61312	-0.00658466	0.397351	-0.0254039	-0.088875	2.65429	-0.00730594	0.400359	-0.0614335	-0.129058	0.041175	-0.977189	1.13596	-0.000721273	-0.0119781	0.00906215	0.00300845	-0.128791	0.138915	FALSE	FALSE	FALSE	-0.0360296	-0.151671	0.0763808	FALSE	-0.0401826	-0.336542	0.23158	FALSE
RVBD1075c	RVBD1075c	NonEssential	NonEssential	6	0.261976	2.76478	-0.029941	0.401452	-0.0541081	-0.44011	2.71889	-0.0287017	0.401649	-0.10365	-0.444071	-0.04588	-1.1952	1.19765	0.00123927	-0.0522011	0.0564968	0.000197132	-0.134652	0.136365	FALSE	FALSE	FALSE	-0.0495417	-0.551146	0.44739	FALSE	-0.00396053	-0.800329	0.831235	FALSE
RVBD1076	lipU	NonEssential	NonEssential	10	0.27179	2.67367	-0.0507324	0.400537	-0.101743	-0.770676	2.73493	-0.0691347	0.401687	-0.141082	-1.07529	0.06126	-0.88404	0.93274	-0.0184022	-0.0817898	0.0475819	0.0011501	-0.12947	0.140359	FALSE	FALSE	FALSE	-0.0393387	-1.03718	0.854022	FALSE	-0.304618	-1.20336	0.589741	FALSE
RVBD1077	cbs	NonEssential	NonEssential	6	0.278555	2.8608	-0.0755409	0.402104	-0.205996	-1.10725	2.61982	-0.0882721	0.402221	-0.23071	-1.29207	-0.240985	-1.3827	0.940437	-0.0127312	-0.114557	0.0894765	0.00011682	-0.132491	0.136941	FALSE	FALSE	FALSE	-0.0247137	-1.49908	1.11596	FALSE	-0.184823	-1.59625	1.23335	FALSE
RVBD1078	pra	NonEssential	NonEssential	7	0.223537	3.11632	-0.141383	0.405731	-0.23727	-2.01314	2.96935	-0.0776568	0.404379	-0.0598061	-1.12295	-0.146965	-1.16355	0.873391	0.0637258	-0.018625	0.15758	-0.00135173	-0.140597	0.133924	FALSE	FALSE	FALSE	0.177463	-1.12028	1.93799	FALSE	0.890191	-0.204545	2.00844	FALSE
RVBD1079	metB	NonEssential	NonEssential	6	0.17322	2.66569	-0.0420008	0.400735	-0.0776594	-0.629711	2.71143	-0.0404593	0.401486	-0.117965	-0.66093	0.04573	-1.11245	1.24172	0.00154143	-0.0605714	0.0709577	0.000750565	-0.140401	0.128246	FALSE	FALSE	FALSE	-0.0403056	-0.69415	0.735246	FALSE	-0.0312182	-0.980263	0.954354	FALSE
RVBD1080c	greA	NonEssential	NonEssential	5	0.199435	2.61677	-0.117529	0.404757	-0.490723	-1.70826	3.00207	-0.154989	0.403033	-0.254657	-2.28982	0.3853	-0.854351	1.54817	-0.0374607	-0.179884	0.101591	-0.0017241	-0.139579	0.134963	FALSE	FALSE	FALSE	0.236066	-1.80838	2.29788	FALSE	-0.581558	-2.42418	1.32593	FALSE
RVBD1081c	RVBD1081c	NonEssential	NonEssential	6	0.500818	2.73429	-0.105927	0.404537	-0.273988	-1.61911	2.76709	-0.0475089	0.405322	-0.0643652	-0.715176	0.032795	-1.13566	1.18997	0.058418	-0.0496591	0.168405	0.000784941	-0.138234	0.134264	FALSE	FALSE	FALSE	0.209622	-0.699829	1.59202	FALSE	0.903932	-0.591106	2.43909	FALSE
RVBD1082	mca	NonEssential	NonEssential	7	0.169413	2.59731	-0.153642	0.401401	-0.582193	-2.27644	2.73115	-0.0793217	0.401499	-0.250407	-1.19604	0.13384	-0.929489	1.22262	0.0743205	-0.030812	0.192576	9.84e-05	-0.141651	0.128876	FALSE	FALSE	FALSE	0.331786	-1.1854	2.40934	FALSE	1.08039	-0.342797	2.53698	FALSE
RVBD1083	RVBD1083	NonEssential	NonEssential	6	0.213368	2.48445	-0.160312	0.410886	-0.766434	-2.35233	2.67984	-0.0472653	0.401981	-0.143094	-0.741741	0.195395	-1.00412	1.35912	0.113047	0.0515785	0.184608	-0.00890499	-0.139259	0.129821	FALSE	TRUE	FALSE	0.62334	-0.504611	2.16794	FALSE	1.61059	0.791196	2.48609	TRUE
RVBD1084	RVBD1084	NonEssential	NonEssential	17	0.287389	2.6741	-0.0324801	0.401638	-0.0930047	-0.482044	2.6797	-0.0396578	0.401828	-0.0803422	-0.582992	0.005595	-0.673024	0.719926	-0.00717773	-0.048372	0.0356616	0.000190253	-0.1355	0.137763	FALSE	FALSE	FALSE	0.0126624	-0.594647	0.526412	FALSE	-0.100949	-0.665924	0.524533	FALSE
RVBD1085c	RVBD1085c	NonEssential	NonEssential	10	0.213217	2.64023	-0.0322236	0.40135	-0.0851336	-0.547214	3.2991	-0.109834	0.403351	-0.0807421	-1.59608	0.65888	-0.257253	1.505	-0.0776099	-0.138071	-0.026747	0.00200139	-0.128005	0.143202	FALSE	TRUE	FALSE	0.0043915	-1.18119	0.810923	FALSE	-1.04886	-1.77802	-0.375321	TRUE
RVBD1086	RVBD1086	NonEssential	NonEssential	5	0.243489	2.98351	-0.218655	0.403766	-0.488527	-3.179	3.89032	-0.378189	0.403323	-0.918028	-5.14378	0.90681	0.151304	2.02634	-0.159534	-0.406821	0.056612	-0.000443318	-0.133324	0.13879	TRUE	FALSE	FALSE	-0.429502	-5.09709	3.13898	FALSE	-1.96478	-4.74759	0.681071	FALSE
RVBD1087	PE-PGRS21	NonEssential	NonEssential	6	0.469334	2.62825	-0.0304175	0.409868	-0.0594453	-0.457646	2.83993	-0.046312	0.418023	-0.0365236	-0.729674	0.21167	-0.983888	1.3919	-0.0158945	-0.0590362	0.0303482	0.00815496	-0.132763	0.150394	FALSE	FALSE	FALSE	0.0229217	-0.468512	0.475638	FALSE	-0.272028	-0.952525	0.399217	FALSE
RVBD1087A	RVBD1087A	NonEssential	NonEssential	5	0.350982	2.63675	-0.0103502	0.402926	0.0273701	-0.119261	2.60493	-0.00840217	0.401153	-0.0830496	-0.11235	-0.03182	-1.3765	1.24232	0.00194807	-0.00945491	0.0146449	-0.00177331	-0.138987	0.129777	FALSE	FALSE	FALSE	-0.11042	-0.236849	0.0571126	FALSE	0.00691151	-0.364974	0.402539	FALSE
RVBD1088	PE9	NonEssential	NonEssential	4	0.491338	2.65399	-0.00893151	0.418	-0.00762564	-0.164083	2.67964	-0.0195232	0.410028	-0.0543844	-0.289517	0.025655	-1.53935	1.4789	-0.0105917	-0.0334369	0.0112105	-0.00797195	-0.146289	0.127328	FALSE	FALSE	FALSE	-0.0467588	-0.242191	0.0946235	FALSE	-0.125433	-0.578532	0.340701	FALSE
RVBD1089	PE10	NonEssential	NonEssential	2	0.00946029	2.58001	-0.0860149	0.400054	-0.169898	-1.19048	2.90171	-0.0755687	0.400822	-0.134339	-1.19487	0.321705	-1.77035	2.15843	0.0104462	-0.206543	0.220813	0.000768273	-0.13151	0.136773	FALSE	FALSE	FALSE	0.0355588	-1.16158	1.24438	FALSE	-0.00438988	-2.96939	3.31329	FALSE
RVBD1089A	celA2a	NonEssential	NonEssential	2	0.0180588	2.78954	-0.0352173	0.412792	-0.164083	-0.480861	2.63979	-0.0446202	0.409419	-0.0520998	-0.726621	-0.14975	-2.16508	1.94568	-0.00940286	-0.274824	0.161443	-0.00337319	-0.144393	0.140169	FALSE	FALSE	FALSE	0.111983	-0.25031	0.481836	FALSE	-0.24576	-3.76139	2.28152	FALSE
RVBD1090	celA2b	NonEssential	NonEssential	5	0.268053	2.91448	-0.150764	0.401185	-0.455682	-2.17702	3.18289	-0.154475	0.401356	-0.344756	-2.19428	0.26841	-0.953662	1.41063	-0.00371097	-0.260091	0.266253	0.000171303	-0.132672	0.140077	FALSE	FALSE	FALSE	0.110926	-2.56134	2.7398	FALSE	-0.0172573	-3.66482	3.57447	FALSE
RVBD1091	PE-PGRS22	NonEssential	NonEssential	5	0.212118	2.75118	-0.115982	0.40232	-0.254469	-1.78304	2.62654	-0.0943433	0.402607	-0.239221	-1.40447	-0.124645	-1.34165	1.16386	0.0216387	-0.174417	0.223105	0.000286657	-0.138056	0.130816	FALSE	FALSE	FALSE	0.0152478	-1.79425	1.84292	FALSE	0.378572	-2.40387	3.20795	FALSE
RVBD1092c	coaA	Essential	Essential	87	0.962717	3.19903	-0.307814	0.487269	-0.00884659	-3.87421	3.32144	-0.36472	0.440189	-0.240219	-4.87504	0.12241	-0.198328	0.343512	-0.0569059	-0.171051	0.053436	-0.0470804	-0.169811	0.075382	FALSE	FALSE	FALSE	-0.231372	-1.34556	0.50953	FALSE	-1.00083	-2.3198	0.341282	FALSE
RVBD1093	glyA1	Essential	Essential	120	0.951877	2.6931	-0.553691	0.47433	-0.292248	-7.28955	3.04318	-0.713243	0.437219	-0.750785	-9.84749	0.350085	0.0614296	0.494404	-0.159552	-0.297001	-0.02319	-0.0371112	-0.126816	0.049098	TRUE	TRUE	FALSE	-0.458537	-1.19752	0.172665	FALSE	-2.55794	-3.74027	-1.43297	TRUE
RVBD1094	desA2	Essential	Essential	67	0.911719	3.38069	-0.68144	0.391381	-0.532613	-10.067	3.41979	-0.852463	0.353689	-1.48998	-13.1077	0.039095	-0.248158	0.210283	-0.171023	-0.332826	-0.027792	-0.0376918	-0.121216	0.045056	FALSE	TRUE	FALSE	-0.957368	-2.65347	0.614477	FALSE	-3.0407	-4.36644	-1.80919	TRUE
RVBD1095	phoH2	NonEssential	NonEssential	9	0.244969	2.67632	-0.0217809	0.401127	-0.0189893	-0.297606	2.62407	-0.0258802	0.400712	-0.0527795	-0.437938	-0.052245	-1.04759	0.846956	-0.00409929	-0.0388482	0.0296276	-0.00041557	-0.133012	0.13001	FALSE	FALSE	FALSE	-0.0337902	-0.442207	0.350752	FALSE	-0.140332	-0.701334	0.36554	FALSE
RVBD1096	RVBD1096	NonEssential	NonEssential	15	0.296089	2.69575	-0.0475355	0.401729	-0.0878097	-0.754743	2.81516	-0.155507	0.403832	-0.300119	-2.16865	0.119415	-0.615004	0.76691	-0.107971	-0.202176	-0.020911	0.0021025	-0.131861	0.139643	FALSE	TRUE	FALSE	-0.212309	-2.10482	0.912549	FALSE	-1.41391	-2.60644	-0.328596	TRUE
RVBD1097c	RVBD1097c	NonEssential	NonEssential	8	0.172561	2.61943	-0.0107024	0.399821	-0.0371139	-0.130817	2.63294	-0.00946895	0.400749	0.00970074	-0.1538	0.013515	-1.0289	1.02015	0.00123344	-0.0153587	0.0189516	0.000927944	-0.136837	0.135399	FALSE	FALSE	FALSE	0.0468147	-0.128445	0.218784	FALSE	-0.0229837	-0.364217	0.313558	FALSE
RVBD1098c	fum	Essential	Essential	130	0.933657	2.85758	-0.644374	0.598702	0.0212785	-6.4705	3.06906	-0.730407	0.574657	0.0945506	-7.69821	0.211475	-0.115275	0.31658	-0.0860336	-0.202118	0.026864	-0.0240452	-0.070949	0.022694	FALSE	FALSE	FALSE	0.0732721	0.0308604	0.121183	TRUE	-1.2277	-2.03899	-0.450415	TRUE
RVBD1099c	glpX	NonEssential	Essential	11	0.204517	2.60583	-0.753174	0.409526	-2.16139	-10.8424	3.17606	-0.785816	0.407345	-2.10939	-11.0964	0.570235	0.0477591	0.98913	-0.0326418	-0.400052	0.32268	-0.00218129	-0.14178	0.132923	TRUE	FALSE	FALSE	0.0520083	-8.26571	8.05592	FALSE	-0.253955	-4.37674	3.66346	FALSE
RVBD1100	RVBD1100	NonEssential	NonEssential	7	0.184399	2.4135	-0.141086	0.401064	-0.467679	-2.08457	2.83213	-0.103292	0.399677	-0.138491	-1.59596	0.41862	-0.657949	1.44327	0.0377947	-0.056225	0.132162	-0.00138652	-0.137015	0.132753	FALSE	FALSE	FALSE	0.329188	-1.5584	2.29313	FALSE	0.488613	-0.581081	1.62403	FALSE
RVBD1101c	RVBD1101c	NonEssential	NonEssential	15	0.221814	2.65419	-0.00435423	0.400399	0.0277534	-0.134822	2.6364	-0.011829	0.40125	-0.0557668	-0.235289	-0.017785	-0.79012	0.721015	-0.00747482	-0.0190783	0.00392086	0.000850839	-0.130369	0.137382	FALSE	FALSE	FALSE	-0.0835202	-0.241681	0.0190694	FALSE	-0.100467	-0.356607	0.14638	FALSE
RVBD1102c	mazF3	NonEssential	NonEssential	6	0.252097	2.57878	-0.0109287	0.403183	-0.0927875	-0.160824	2.67055	-0.00586856	0.399797	-0.113737	-0.097943	0.091775	-1.05735	1.27036	0.00506011	-0.0137161	0.0245509	-0.00338595	-0.131837	0.13394	FALSE	FALSE	FALSE	-0.0209493	-0.134546	0.158656	FALSE	0.0628809	-0.354089	0.472538	FALSE
RVBD1103c	mazE3	NonEssential	NonEssential	7	0.493398	2.65909	-0.00222752	0.402291	0.0481993	-0.0564576	2.63445	-0.0106848	0.406666	-0.0165325	-0.188008	-0.02463	-1.12787	1.07992	-0.0084573	-0.0223891	0.00341837	0.00437518	-0.129954	0.149524	FALSE	FALSE	FALSE	-0.0647318	-0.183997	0.00477872	FALSE	-0.131551	-0.47457	0.191669	FALSE
RVBD1104	RVBD1104	NonEssential	NonEssential	6	0.368988	2.81657	-0.0201149	0.400915	-0.0742422	-0.348587	2.65656	-0.0229336	0.395783	-0.0723433	-0.355681	-0.160005	-1.56926	1.05592	-0.0028187	-0.0244497	0.0170462	-0.00513256	-0.125298	0.120262	FALSE	FALSE	FALSE	0.00189896	-0.367629	0.315284	FALSE	-0.00709409	-0.382767	0.36696	FALSE
RVBD1105	RVBD1105	NonEssential	NonEssential	5	0.334327	2.65236	-0.0215528	0.412731	-0.0643475	-0.32728	2.60764	-0.0227527	0.405351	-0.00709633	-0.372703	-0.044725	-1.32535	1.24161	-0.00119993	-0.0386473	0.0329787	-0.00737996	-0.146551	0.136463	FALSE	FALSE	FALSE	0.0572512	-0.257509	0.360269	FALSE	-0.0454237	-0.721495	0.517698	FALSE
RVBD1106c	RVBD1106c	NonEssential	NonEssential	8	0.240276	2.72418	-0.0263235	0.401658	-0.113377	-0.384943	2.64723	-0.0253629	0.400418	-0.0751768	-0.39497	-0.07695	-1.16811	0.897437	0.000960544	-0.0363915	0.0358086	-0.0012404	-0.136747	0.138025	FALSE	FALSE	FALSE	0.0382001	-0.364671	0.478615	FALSE	-0.0100274	-0.552821	0.533467	FALSE
RVBD1107c	xseB	NonEssential	NonEssential	4	0.520936	2.49973	-0.0627584	0.44589	-0.159265	-0.766625	2.82203	-0.100458	0.472923	0.0160596	-1.38701	0.322305	-1.14551	1.75034	-0.0376992	-0.0961261	0.0297626	0.0270331	-0.148425	0.191062	FALSE	FALSE	FALSE	0.175324	-0.481625	0.774867	FALSE	-0.620383	-1.5601	0.272731	FALSE
RVBD1108c	xseA	NonEssential	NonEssential	9	0.318216	2.63499	-0.0389203	0.401586	-0.097267	-0.61405	2.65699	-0.0467987	0.402157	-0.10283	-0.726855	0.02199	-0.939583	0.990141	-0.00787839	-0.0594085	0.0495371	0.000570948	-0.139879	0.137999	FALSE	FALSE	FALSE	-0.00556276	-0.667544	0.683952	FALSE	-0.112805	-0.911816	0.63958	FALSE
RVBD1109c	RVBD1109c	NonEssential	NonEssential	6	0.204285	2.65907	-0.0153738	0.394562	-0.0745752	-0.239307	2.71868	-0.0228171	0.401119	-0.102047	-0.329595	0.059605	-1.16833	1.21799	-0.00744325	-0.0310898	0.0145616	0.00655668	-0.126179	0.137737	FALSE	FALSE	FALSE	-0.0274717	-0.356265	0.215215	FALSE	-0.0902878	-0.48464	0.328275	FALSE
RVBD1110	lytB2	Essential	Essential	103	0.936996	2.12332	-0.986349	0.428915	-1.03839	-14.2262	2.50108	-0.969706	0.34709	-2.52736	-15.5909	0.37776	0.0679348	0.495901	0.0166433	-0.216473	0.250463	-0.0818251	-0.171181	0.013338	TRUE	FALSE	FALSE	-1.48896	-3.49312	0.518266	FALSE	-1.36465	-3.42365	0.580649	FALSE
RVBD1111c	RVBD1111c	Essential	Essential	107	0.981679	2.85585	-0.756711	0.350257	-1.60588	-11.9566	3.19612	-1.1475	0.361757	-5.97338	-16.6951	0.34027	0.0818254	0.471786	-0.390789	-0.632499	-0.143515	0.0115	-0.112721	0.141019	TRUE	TRUE	FALSE	-4.3675	-7.1779	-1.5559	TRUE	-4.7385	-6.57919	-2.99656	TRUE
RVBD1112	RVBD1112	NonEssential	NonEssential	6	0.228265	2.93328	-0.090412	0.401492	-0.143374	-1.32496	2.76804	-0.103132	0.402077	-0.198462	-1.4937	-0.16523	-1.2978	0.99803	-0.0127197	-0.0904685	0.0609228	0.000584814	-0.133663	0.135122	FALSE	FALSE	FALSE	-0.0550883	-1.43959	1.43033	FALSE	-0.168748	-1.12959	0.745951	FALSE
RVBD1113	vapB32	NonEssential	NonEssential	3	0.0791797	2.74415	-0.00563066	0.397436	-0.100817	-0.0524537	2.76025	-0.0028916	0.402952	-0.0969134	0.00211138	0.016105	-1.57832	1.75065	0.00273906	-0.00525331	0.0127519	0.00551615	-0.124164	0.143763	FALSE	FALSE	FALSE	0.00390318	-0.0511742	0.0992271	FALSE	0.0545651	-0.316773	0.633546	FALSE
RVBD1114	vapC32	NonEssential	NonEssential	7	0.388888	2.61538	-0.129042	0.405697	-0.316343	-1.86683	2.83867	-0.129257	0.406768	-0.288298	-1.90025	0.223295	-0.810382	1.17264	-0.000214807	-0.139801	0.14629	0.00107066	-0.145377	0.133292	FALSE	FALSE	FALSE	0.0280449	-1.94374	1.8096	FALSE	-0.0334114	-1.97367	1.90595	FALSE
RVBD1115	RVBD1115	NonEssential	NonEssential	6	0.277034	2.83717	-0.0563052	0.401596	-0.0969069	-0.883186	2.81793	-0.0680569	0.401058	-0.103778	-1.05301	-0.019245	-1.17081	1.08235	-0.0117517	-0.116394	0.092439	-0.000538306	-0.135015	0.135817	FALSE	FALSE	FALSE	-0.00687126	-1.08996	1.03189	FALSE	-0.169821	-1.69418	1.25241	FALSE
RVBD1116	RVBD1116	NonEssential	NonEssential	2	0.0291817	2.69237	-0.0183367	0.398728	0.0995491	-0.261807	2.73116	-0.0859866	0.4014	-0.389805	-1.20951	0.03879	-1.99595	2.03777	-0.0676499	-0.439576	0.0957774	0.00267262	-0.129663	0.135218	FALSE	FALSE	FALSE	-0.489354	-1.57198	0.128448	FALSE	-0.947704	-6.18073	1.63588	FALSE
RVBD1116A	RVBD1116A	NonEssential	NonEssential	5	0.405963	2.5423	-0.00220679	0.405984	0.00344977	-0.118108	2.63272	-0.0102054	0.401771	-0.126467	-0.115002	0.090415	-1.27542	1.28391	-0.00799861	-0.032189	0.00603606	-0.00421221	-0.136181	0.130649	FALSE	FALSE	FALSE	-0.129917	-0.265565	-0.0578846	TRUE	0.00310588	-0.479578	0.415329	FALSE
RVBD1117	RVBD1117	NonEssential	NonEssential	5	0.311037	2.61063	-0.00716086	0.402633	-0.0837607	-0.127453	2.54387	-0.0091431	0.401298	0.0182352	-0.228026	-0.06676	-1.32806	1.32068	-0.00198224	-0.0223058	0.0135451	-0.00133468	-0.141928	0.130215	FALSE	FALSE	FALSE	0.101996	-0.0237953	0.254787	FALSE	-0.100573	-0.534784	0.228163	FALSE
RVBD1118c	RVBD1118c	NonEssential	NonEssential	7	0.0541205	2.85543	-0.0359924	0.399666	-0.0671128	-0.531751	2.67368	-0.039669	0.399778	-0.0561741	-0.598808	-0.181755	-1.27043	0.940945	-0.00367665	-0.0417106	0.0339482	0.00011184	-0.140598	0.130742	FALSE	FALSE	FALSE	0.0109387	-0.656188	0.526547	FALSE	-0.0670571	-0.626045	0.489559	FALSE
RVBD1119c	RVBD1119c	Uncertain	NonEssential	3	0.100135	2.68501	-0.0256455	0.400676	-0.0715101	-0.334151	2.70491	-0.0278123	0.400366	-0.0909694	-0.394866	0.019895	-1.72184	1.71564	-0.00216685	-0.0629249	0.0701975	-0.000309744	-0.140317	0.13034	FALSE	FALSE	FALSE	-0.0194593	-0.518928	0.367452	FALSE	-0.0607158	-1.03526	1.03713	FALSE
RVBD1120c	RVBD1120c	NonEssential	NonEssential	4	0.20649	2.82085	-0.00775565	0.400306	-0.0932115	-0.149245	2.51972	-0.00610623	0.391991	-0.00119707	-0.121496	-0.30114	-1.66496	1.2899	0.00164942	-0.0159935	0.0180875	-0.00831452	-0.145473	0.125793	FALSE	FALSE	FALSE	0.0920144	-0.00292005	0.215668	FALSE	0.0277492	-0.451592	0.481754	FALSE
RVBD1121	zwf1	NonEssential	NonEssential	14	0.263974	2.57066	-0.0620031	0.402828	-0.132791	-0.930913	2.81637	-0.0674046	0.401911	-0.20179	-0.977252	0.24571	-0.535279	0.973213	-0.00540147	-0.0738166	0.0579454	-0.000917067	-0.13215	0.136605	FALSE	FALSE	FALSE	-0.0689989	-1.09913	0.883904	FALSE	-0.0463394	-0.973197	0.805406	FALSE
RVBD1122	gnd2	Essential	Essential	73	0.927558	2.59614	-0.268986	0.569765	-0.0457762	-2.90288	2.74735	-0.309988	0.533614	0.00120409	-3.58664	0.15121	-0.186069	0.474311	-0.0410019	-0.139475	0.058815	-0.0361505	-0.127562	0.055155	FALSE	FALSE	FALSE	0.0469803	-0.00245754	0.0894684	FALSE	-0.683755	-1.37842	0.012547	FALSE
RVBD1123c	bpoB	NonEssential	NonEssential	12	0.235711	2.62119	-0.0193006	0.400751	-0.0269318	-0.296629	2.58065	-0.0263367	0.401387	-0.0620128	-0.413436	-0.04054	-0.860822	0.834734	-0.00703608	-0.0340335	0.0205914	0.000636636	-0.1351	0.136196	FALSE	FALSE	FALSE	-0.035081	-0.405274	0.31549	FALSE	-0.116807	-0.522517	0.309223	FALSE
RVBD1124	ephC	NonEssential	NonEssential	9	0.291533	2.5876	-0.10907	0.399326	-0.275157	-1.67716	2.94815	-0.131684	0.397954	-0.315151	-1.93908	0.360555	-0.669478	1.18245	-0.022614	-0.128816	0.0726704	-0.00137218	-0.134471	0.131847	FALSE	FALSE	FALSE	-0.0399937	-2.0839	1.72913	FALSE	-0.261918	-1.50993	1.03102	FALSE
RVBD1125	RVBD1125	NonEssential	NonEssential	6	0.252719	2.62559	-0.0499724	0.402252	-0.175575	-0.7545	2.56819	-0.0570478	0.401743	-0.209397	-0.891493	-0.057395	-1.24431	1.08963	-0.00707534	-0.0864275	0.0701154	-0.000508936	-0.138943	0.129695	FALSE	FALSE	FALSE	-0.033822	-0.94242	0.811326	FALSE	-0.136993	-1.31541	0.950197	FALSE
RVBD1126c	RVBD1126c	NonEssential	NonEssential	6	0.258122	2.57549	-0.0113114	0.401334	-0.0164724	-0.197463	2.64946	-0.0304181	0.402782	-0.0434719	-0.461084	0.07397	-1.12965	1.26757	-0.0191067	-0.0439219	0.0024378	0.00144851	-0.130152	0.139512	FALSE	FALSE	FALSE	-0.0269995	-0.409045	0.245211	FALSE	-0.263621	-0.66651	0.136001	FALSE
RVBD1127c	ppdK	NonEssential	NonEssential	8	0.289035	2.65021	-0.0613724	0.407857	-0.258515	-0.9308	2.74273	-0.0990629	0.407677	-0.37218	-1.49095	0.092525	-0.970439	1.05979	-0.0376905	-0.0931193	0.0058054	-0.000180046	-0.135094	0.141649	FALSE	FALSE	FALSE	-0.113664	-1.20718	0.846984	FALSE	-0.560148	-1.17294	0.0585632	FALSE
RVBD1128c	RVBD1128c	NonEssential	NonEssential	6	0.188625	2.63133	-0.00466242	0.399589	-0.0182266	-0.0477286	2.81383	-0.00842607	0.402199	0.0709477	-0.178953	0.1825	-1.01376	1.36095	-0.00376365	-0.01861	0.00912543	0.00261003	-0.134137	0.142448	FALSE	FALSE	FALSE	0.0891743	-0.0352206	0.176991	FALSE	-0.131224	-0.511127	0.184172	FALSE
RVBD1129c	RVBD1129c	NonEssential	NonEssential	15	0.263974	2.70892	-0.0462931	0.403267	-0.105167	-0.669277	2.71592	-0.0765605	0.406235	-0.22598	-1.1085	0.007	-0.726744	0.764972	-0.0302674	-0.069988	0.0085019	0.00296824	-0.132695	0.139674	FALSE	FALSE	FALSE	-0.120813	-1.05418	0.664313	FALSE	-0.439226	-0.927756	-0.00790368	TRUE
RVBD1130	prpD	NonEssential	NonEssential	11	0.315954	2.7775	-0.0719442	0.40795	-0.22826	-1.08631	2.64043	-0.100308	0.404566	-0.480974	-1.47854	-0.137075	-0.98557	0.742597	-0.0283635	-0.096855	0.0393217	-0.00338419	-0.138131	0.141921	FALSE	FALSE	FALSE	-0.252715	-1.59197	0.810534	FALSE	-0.392228	-1.27945	0.501677	FALSE
RVBD1131	prpC	NonEssential	NonEssential	7	0.191555	2.49178	-0.0730848	0.406623	-0.319244	-1.0535	2.65247	-0.112923	0.408332	-0.564902	-1.59766	0.160695	-0.969129	1.24401	-0.039838	-0.096839	0.0157892	0.00170918	-0.138675	0.138961	FALSE	FALSE	FALSE	-0.245658	-1.5634	0.914688	FALSE	-0.544155	-1.21512	0.102745	FALSE
RVBD1132	RVBD1132	NonEssential	NonEssential	25	0.289011	2.71736	-0.0702869	0.403239	-0.183773	-1.03484	2.71999	-0.0978388	0.402816	-0.271491	-1.4549	0.00263	-0.564675	0.553214	-0.0275519	-0.114099	0.0503225	-0.000422805	-0.136553	0.137048	FALSE	FALSE	FALSE	-0.0877184	-1.36426	1.16852	FALSE	-0.420067	-1.51479	0.606355	FALSE
RVBD1133c	metE	Essential	Essential	205	0.998357	2.59752	-0.670491	0.448516	-0.161301	-9.29726	3.1103	-0.8048	0.435579	-0.225528	-11.1848	0.51278	0.225446	0.552435	-0.134309	-0.260369	-0.013422	-0.0129368	-0.074331	0.047063	TRUE	TRUE	FALSE	-0.0642267	-0.46742	0.327784	FALSE	-1.8875	-2.99635	-0.868486	TRUE
RVBD1134	RVBD1134	NonEssential	NonEssential	2	0.00171847	3.01796	-0.244166	0.413216	-0.266223	-3.34607	3.34963	-0.237943	0.41226	-0.103879	-3.34972	0.33167	-1.57259	2.15461	0.00622278	-0.546539	0.473386	-0.000956021	-0.142815	0.142376	FALSE	FALSE	FALSE	0.162344	-2.3443	2.6316	FALSE	-0.00365809	-6.9047	6.42949	FALSE
RVBD1135A	RVBD1135A	NonEssential	NonEssential	4	0.28801	2.65322	-0.00650788	0.407109	-0.0173093	-0.116874	2.56333	-0.00979784	0.40033	0.069298	-0.195627	-0.08989	-1.52965	1.39596	-0.00328996	-0.0298611	0.0155271	-0.00677962	-0.138472	0.124251	FALSE	FALSE	FALSE	0.0866072	-0.0467033	0.203767	FALSE	-0.0787528	-0.612765	0.398883	FALSE
RVBD1135c	PPE16	NonEssential	NonEssential	16	0.109985	2.73887	-0.01279	0.399837	-0.0522048	-0.193319	2.64906	-0.0271896	0.400246	-0.0592427	-0.410193	-0.08981	-0.818697	0.656587	-0.0143996	-0.034487	0.0047942	0.000409266	-0.130332	0.138849	FALSE	FALSE	FALSE	-0.00703785	-0.370171	0.244892	FALSE	-0.216874	-0.540675	0.0755248	FALSE
RVBD1137c	RVBD1137c	NonEssential	NonEssential	7	0.289011	2.67562	-0.0106187	0.402952	-0.0731501	-0.181727	2.6064	-0.0132562	0.401037	-0.0142466	-0.222377	-0.069215	-1.3306	1.06592	-0.00263746	-0.0227472	0.0140261	-0.00191497	-0.135945	0.135889	FALSE	FALSE	FALSE	0.0589035	-0.204134	0.165364	FALSE	-0.04065	-0.439238	0.328226	FALSE
RVBD1138c	RVBD1138c	NonEssential	NonEssential	6	0.378798	2.63497	-0.00902428	0.402411	-0.00458437	-0.150628	2.63693	-0.0155037	0.403124	-0.0511629	-0.215701	0.00196	-1.18249	1.21479	-0.00647938	-0.0265581	0.0147871	0.000712961	-0.137358	0.140824	FALSE	FALSE	FALSE	-0.0465786	-0.259438	0.126034	FALSE	-0.0650733	-0.453713	0.293389	FALSE
RVBD1139c	RVBD1139c	NonEssential	NonEssential	8	0.204087	2.62039	-0.0121705	0.401139	-0.0392007	-0.218868	2.61562	-0.00965831	0.401204	-0.0341694	-0.178551	-0.004775	-1.07223	1.07553	0.00251221	-0.011178	0.0150142	6.56e-05	-0.140985	0.129698	FALSE	FALSE	FALSE	0.00503131	-0.15458	0.191488	FALSE	0.0403172	-0.262212	0.335214	FALSE
RVBD1140	RVBD1140	NonEssential	NonEssential	7	0.265552	2.6543	-0.00444498	0.399876	-0.00060455	-0.0791973	2.61814	-0.00380879	0.400258	-0.0877267	-0.0774673	-0.036165	-1.11621	1.08484	0.000636192	-0.0095905	0.0105949	0.00038251	-0.13656	0.134228	FALSE	FALSE	FALSE	-0.0871221	-0.159682	-0.00856364	TRUE	0.00173001	-0.278322	0.321652	FALSE
RVBD1141c	echA11	NonEssential	NonEssential	7	0.227558	2.76107	-0.0102993	0.400079	0.0144381	-0.16043	2.58351	-0.0137178	0.400361	-0.0355982	-0.246617	-0.17756	-1.27608	0.935382	-0.0034186	-0.0203315	0.0150433	0.000282096	-0.136861	0.136663	FALSE	FALSE	FALSE	-0.0500362	-0.2514	0.147764	FALSE	-0.0861873	-0.43905	0.270718	FALSE
RVBD1142c	echA10	NonEssential	NonEssential	6	0.286037	2.72115	-0.0730237	0.40214	-0.17259	-1.09547	2.55166	-0.0406276	0.40211	-0.136785	-0.646337	-0.169485	-1.26873	1.05278	0.032396	-0.0667493	0.148266	-3.01e-05	-0.132126	0.13946	FALSE	FALSE	FALSE	0.0358055	-0.834035	1.09812	FALSE	0.449131	-1.07946	1.9931	FALSE
RVBD1143	mcr	NonEssential	NonEssential	7	0.21315	2.6789	-0.020083	0.400321	-0.0461901	-0.337366	2.71352	-0.0191911	0.400659	-0.0648446	-0.342578	0.03461	-1.05863	1.17307	0.000891909	-0.0294875	0.0334732	0.000337815	-0.138351	0.132564	FALSE	FALSE	FALSE	-0.0186545	-0.337355	0.330235	FALSE	-0.00521235	-0.515153	0.510832	FALSE
RVBD1144	RVBD1144	NonEssential	NonEssential	6	0.302544	2.69537	-0.0148089	0.40213	0.0186971	-0.259554	2.73022	-0.0160624	0.403755	-0.0798552	-0.217338	0.03485	-1.20377	1.1714	-0.00125343	-0.0250265	0.0223229	0.00162468	-0.126977	0.140987	FALSE	FALSE	FALSE	-0.0985523	-0.338706	0.140394	FALSE	0.0422162	-0.36605	0.461205	FALSE
RVBD1144Ac	RVBD1144Ac	Unknown	NonEssential	5	0.210435	2.79089	-0.0299844	0.398874	0.00244437	-0.470747	2.64668	-0.0108692	0.400347	-0.0428677	-0.189272	-0.14422	-1.43908	1.22519	0.0191152	0.0026269	0.039155	0.00147218	-0.131961	0.140391	FALSE	TRUE	FALSE	-0.0453121	-0.307966	0.308857	FALSE	0.281475	-0.0855352	0.646496	FALSE
RVBD1145	mmpL13a	NonEssential	NonEssential	7	0.243489	2.71728	-0.0867675	0.400623	-0.184393	-1.30819	2.6962	-0.0968226	0.401054	-0.229811	-1.48204	-0.021075	-1.09804	1.02267	-0.0100551	-0.146656	0.11931	0.000431492	-0.131821	0.139268	FALSE	FALSE	FALSE	-0.0454181	-1.5869	1.51319	FALSE	-0.173849	-2.01218	1.70579	FALSE
RVBD1146	mmpL13b	NonEssential	NonEssential	8	0.206214	2.7512	-0.0550744	0.40166	-0.160145	-0.828688	2.66218	-0.0566491	0.40159	-0.131126	-0.861256	-0.08902	-1.16181	0.917051	-0.00157474	-0.0731786	0.06151	-7.02e-05	-0.13817	0.135096	FALSE	FALSE	FALSE	0.029019	-0.815449	0.945199	FALSE	-0.0325683	-0.967139	0.923364	FALSE
RVBD1147	RVBD1147	NonEssential	NonEssential	7	0.172725	2.63088	-0.0580114	0.401585	-0.149252	-0.909188	2.72443	-0.0732317	0.401637	-0.168659	-1.11004	0.093545	-0.983836	1.1658	-0.0152203	-0.0998267	0.0698613	5.15e-05	-0.135627	0.134375	FALSE	FALSE	FALSE	-0.0194071	-1.04687	1.00289	FALSE	-0.200853	-1.37529	0.99122	FALSE
RVBD1148c	RVBD1148c	NonEssential	NonEssential	11	0.499175	2.58365	-0.0360194	0.402002	-0.0878029	-0.527908	2.60606	-0.0399932	0.402028	-0.102038	-0.602954	0.022415	-0.868617	0.885639	-0.00397379	-0.0594054	0.0512838	2.63e-05	-0.134164	0.134237	FALSE	FALSE	FALSE	-0.0142349	-0.57126	0.646391	FALSE	-0.0750461	-0.876398	0.72498	FALSE
RVBD1151c	RVBD1151c	NonEssential	NonEssential	6	0.371043	2.74949	-0.00332428	0.40233	0.0208605	-0.0663658	2.55472	-0.00776349	0.402347	-0.0531588	-0.114834	-0.19477	-1.39532	1.08456	-0.00443921	-0.0194512	0.00760084	1.75e-05	-0.132372	0.136962	FALSE	FALSE	FALSE	-0.0740193	-0.185175	0.000652615	FALSE	-0.0484686	-0.374082	0.269558	FALSE
RVBD1152	RVBD1152	NonEssential	NonEssential	5	0.373946	2.65581	-0.0389078	0.406028	-0.113867	-0.578226	2.68601	-0.0408842	0.40426	-0.0738424	-0.641886	0.0302	-1.23559	1.40327	-0.00197636	-0.0570835	0.0494229	-0.00176746	-0.141546	0.134334	FALSE	FALSE	FALSE	0.0400247	-0.537833	0.616401	FALSE	-0.0636594	-0.912002	0.696436	FALSE
RVBD1153c	omt	NonEssential	NonEssential	7	0.244235	2.72978	-0.019212	0.400676	-0.0654928	-0.260764	2.67077	-0.0586674	0.401173	-0.051387	-0.931624	-0.059005	-1.10167	0.972407	-0.0394554	-0.125215	0.0303506	0.000496871	-0.133732	0.131447	FALSE	FALSE	FALSE	0.0141058	-0.830119	0.484452	FALSE	-0.670859	-1.85636	0.391002	FALSE
RVBD1154c	RVBD1154c	NonEssential	NonEssential	8	0.224339	2.63704	-0.0237648	0.400328	-0.0321021	-0.358348	2.59358	-0.0352647	0.401599	-0.0986712	-0.500264	-0.04346	-1.05514	1.01936	-0.0114999	-0.0351132	0.0114784	0.00127078	-0.13806	0.134666	FALSE	FALSE	FALSE	-0.066569	-0.550233	0.302809	FALSE	-0.141916	-0.513067	0.215292	FALSE
RVBD1155	RVBD1155	NonEssential	NonEssential	7	0.222979	2.64958	-0.0066702	0.402041	-0.159	-0.112661	2.73887	-0.0114334	0.402046	-0.105958	-0.225523	0.08929	-1.01118	1.16256	-0.00476325	-0.0233644	0.0114156	4.57e-06	-0.133445	0.14262	FALSE	FALSE	FALSE	0.0530416	-0.113617	0.190377	FALSE	-0.112862	-0.48475	0.251388	FALSE
RVBD1156	RVBD1156	NonEssential	NonEssential	7	0.218547	2.61962	-0.0476486	0.401467	-0.21452	-0.77136	2.66391	-0.0701375	0.400502	-0.121586	-1.07508	0.0443	-1.01238	1.14357	-0.022489	-0.0934074	0.0440681	-0.000965803	-0.133712	0.139495	FALSE	FALSE	FALSE	0.0929341	-0.86345	0.948741	FALSE	-0.303724	-1.31592	0.652503	FALSE
RVBD1157c	RVBD1157c	NonEssential	NonEssential	6	0.226621	2.56284	-0.084224	0.397303	-0.295764	-1.24909	2.64768	-0.10061	0.399836	-0.137567	-1.51203	0.08484	-1.07798	1.23106	-0.0163856	-0.0796226	0.0492091	0.00253272	-0.127248	0.136608	FALSE	FALSE	FALSE	0.158197	-1.2222	1.59785	FALSE	-0.262937	-1.00783	0.462426	FALSE
RVBD1158c	RVBD1158c	NonEssential	NonEssential	7	0.135515	2.58208	-0.120571	0.401328	-0.417179	-1.80849	3.0395	-0.168673	0.391843	-0.167706	-2.4985	0.457415	-0.5921	1.5115	-0.0481026	-0.150728	0.051757	-0.00948548	-0.143813	0.131341	FALSE	FALSE	FALSE	0.249473	-1.81481	2.50748	FALSE	-0.690003	-1.78748	0.440507	FALSE
RVBD1159	pimE	NonEssential	NonEssential	13	0.25221	3.37308	-0.383454	0.41009	-1.12757	-5.30738	3.69402	-0.398046	0.415895	-1.25898	-5.32428	0.320945	-0.29758	1.01543	-0.0145927	-0.220776	0.197244	0.00580497	-0.132784	0.148868	FALSE	FALSE	FALSE	-0.131405	-4.24227	4.26745	FALSE	-0.016894	-2.33652	2.28947	FALSE
RVBD1159A	RVBD1159A	NonEssential	NonEssential	4	0.400191	2.70477	-0.00629841	0.405875	-0.16499	-0.14186	2.64629	-0.0330308	0.407752	-0.179944	-0.561682	-0.05848	-1.53932	1.37074	-0.0267324	-0.0626002	0.00855627	0.00187704	-0.138019	0.140994	FALSE	FALSE	FALSE	-0.0149541	-0.377163	0.166762	FALSE	-0.419822	-1.03918	0.202509	FALSE
RVBD1160	mutT2	NonEssential	NonEssential	6	0.451186	2.84458	-0.0113056	0.404476	0.0815706	-0.153432	2.67397	-0.0205739	0.404806	-0.0850831	-0.220874	-0.170615	-1.3909	0.971938	-0.0092683	-0.0480516	0.026607	0.000329643	-0.136346	0.143903	FALSE	FALSE	FALSE	-0.166654	-0.467737	0.0612622	FALSE	-0.0674422	-0.687211	0.550714	FALSE
RVBD1161	narG	NonEssential	NonEssential	27	0.255396	2.72824	-0.0705403	0.401082	-0.146299	-1.04552	2.77293	-0.0779095	0.40208	-0.165792	-1.16141	0.044695	-0.493176	0.583978	-0.00736922	-0.0861847	0.0787886	0.000997803	-0.132701	0.134863	FALSE	FALSE	FALSE	-0.0194928	-1.21776	1.13669	FALSE	-0.115893	-1.22142	1.00378	FALSE
RVBD1162	narH	NonEssential	NonEssential	8	0.174938	2.70461	-0.0223342	0.40144	-0.0230039	-0.375911	2.67491	-0.023735	0.400226	-0.119427	-0.368955	-0.029705	-1.03167	1.06072	-0.00140083	-0.0341387	0.0301254	-0.00121375	-0.140359	0.129194	FALSE	FALSE	FALSE	-0.0964235	-0.448775	0.298132	FALSE	0.00695697	-0.490364	0.537752	FALSE
RVBD1163	narJ	NonEssential	NonEssential	5	0.289386	2.64066	-0.0178464	0.401667	-0.0924299	-0.289185	2.59579	-0.0294311	0.410045	-0.0388683	-0.472385	-0.04486	-1.30817	1.3439	-0.0115847	-0.0542876	0.0278249	0.00837888	-0.131585	0.143369	FALSE	FALSE	FALSE	0.0535617	-0.293631	0.377908	FALSE	-0.1832	-0.888292	0.452026	FALSE
RVBD1164	narI	NonEssential	NonEssential	6	0.271049	2.77318	-0.07301	0.40047	-0.0697003	-1.1272	2.64695	-0.0636391	0.401092	-0.127719	-1.0066	-0.12624	-1.18558	1.04982	0.00937091	-0.0900767	0.108715	0.00062197	-0.131918	0.135741	FALSE	FALSE	FALSE	-0.0580187	-1.14389	1.18272	FALSE	0.120606	-1.26462	1.53172	FALSE
RVBD1165	typA	NonEssential	NonEssential	15	0.21486	2.72847	-0.0642889	0.401622	-0.18256	-0.955855	2.68312	-0.0789269	0.401881	-0.180805	-0.998156	-0.045345	-0.767414	0.692033	-0.0146379	-0.0696486	0.0377643	0.000258144	-0.13708	0.136003	FALSE	FALSE	FALSE	0.00175499	-1.10745	0.968262	FALSE	-0.0423011	-0.7101	0.630281	FALSE
RVBD1166	lpqW	Essential	Essential	159	0.981059	3.30462	-0.629753	0.439584	-0.123627	-8.61902	3.59118	-0.719323	0.377987	-0.291213	-10.7858	0.28656	0.00130076	0.348411	-0.0895704	-0.1796	0.002049	-0.0615977	-0.116121	-0.008241	TRUE	FALSE	TRUE	-0.167586	-0.675923	0.283769	FALSE	-2.16674	-3.07531	-1.32678	TRUE
RVBD1167c	RVBD1167c	NonEssential	NonEssential	6	0.105	2.64181	-0.0418659	0.401134	-0.149211	-0.657482	2.6142	-0.0329905	0.399485	-0.115329	-0.494997	-0.02761	-1.23465	1.14	0.00887539	-0.0368169	0.0560766	-0.00164871	-0.139725	0.13489	FALSE	FALSE	FALSE	0.0338817	-0.532197	0.654861	FALSE	0.162484	-0.511907	0.857848	FALSE
RVBD1168c	PPE17	NonEssential	NonEssential	4	0.237986	2.61754	-0.0208566	0.402472	-0.0648198	-0.334111	2.80258	-0.0361154	0.400918	-0.120075	-0.537041	0.18504	-1.30802	1.62848	-0.0152588	-0.0825575	0.0404614	-0.00155442	-0.132208	0.142675	FALSE	FALSE	FALSE	-0.0552553	-0.621376	0.345888	FALSE	-0.202931	-1.182	0.639605	FALSE
RVBD1169c	lipX	NonEssential	NonEssential	5	0.33945	2.52513	-0.0295162	0.402487	-0.0711474	-0.481419	2.6091	-0.0270804	0.402964	-0.0822342	-0.427333	0.083975	-1.27418	1.32732	0.00243585	-0.0551338	0.0591914	0.000476711	-0.132378	0.138536	FALSE	FALSE	FALSE	-0.0110868	-0.544517	0.476551	FALSE	0.0540862	-0.78178	0.905949	FALSE
RVBD1170	mshB	NonEssential	NonEssential	8	0.327896	2.84581	-0.075798	0.4043	-0.111218	-1.11676	2.85245	-0.0785393	0.402835	-0.116254	-1.11136	0.006635	-1.03563	0.976796	-0.00274137	-0.113887	0.110552	-0.00146498	-0.14224	0.13278	FALSE	FALSE	FALSE	-0.00503545	-1.28701	1.22447	FALSE	0.00540397	-1.57887	1.53499	FALSE
RVBD1171	RVBD1171	NonEssential	NonEssential	5	0.342889	2.70409	-0.0165318	0.390095	0.00821022	-0.187256	2.63184	-0.0352797	0.39022	0.0254624	-0.546771	-0.072255	-1.28924	1.22567	-0.0187479	-0.0457962	-0.000443	0.000125299	-0.116965	0.121396	FALSE	TRUE	FALSE	0.0172522	-0.506568	0.354796	FALSE	-0.359515	-0.766418	0.0318987	FALSE
RVBD1172c	PE12	NonEssential	NonEssential	8	0.234912	2.71383	-0.0141232	0.401798	-0.00574616	-0.18425	2.59512	-0.027385	0.400966	-0.043046	-0.39998	-0.118705	-1.13849	0.946596	-0.0132618	-0.0402687	0.012916	-0.000831887	-0.131479	0.135704	FALSE	FALSE	FALSE	-0.0372998	-0.430497	0.237305	FALSE	-0.21573	-0.655259	0.194876	FALSE
RVBD1173	fbiC	NonEssential	NonEssential	16	0.265552	2.71606	-0.0546847	0.402725	-0.186103	-0.829767	2.78556	-0.0864809	0.402793	-0.170656	-1.31788	0.0695	-0.651023	0.79556	-0.0317962	-0.0991775	0.0285209	6.89e-05	-0.140455	0.133575	FALSE	FALSE	FALSE	0.0154469	-1.12369	0.97828	FALSE	-0.488114	-1.33814	0.336342	FALSE
RVBD1174c	TB8.4	NonEssential	NonEssential	6	0.370818	2.71447	-0.025071	0.403821	-0.14774	-0.437696	2.76855	-0.0838364	0.40376	-0.0786953	-1.30468	0.05408	-1.14356	1.17922	-0.0587654	-0.123837	-0.0028475	-6.15e-05	-0.134821	0.13539	FALSE	TRUE	FALSE	0.0690442	-0.911664	0.639216	FALSE	-0.866989	-1.76806	-0.0511476	TRUE
RVBD1175c	fadH	NonEssential	NonEssential	15	0.309496	2.78111	-0.0086655	0.401285	-0.0415093	-0.147881	2.64614	-0.0131145	0.401785	0.0055868	-0.205564	-0.134965	-0.864007	0.644476	-0.00444896	-0.0179167	0.00865318	0.000500146	-0.133665	0.136221	FALSE	FALSE	FALSE	0.0470961	-0.127422	0.209507	FALSE	-0.0576834	-0.32419	0.178184	FALSE
RVBD1176c	RVBD1176c	NonEssential	NonEssential	7	0.496738	2.65835	-0.0147683	0.412317	-0.0262976	-0.193841	2.58918	-0.0161821	0.41269	0.00159602	-0.27348	-0.06917	-1.16886	1.05746	-0.00141387	-0.0230541	0.0193483	0.000373547	-0.136641	0.146797	FALSE	FALSE	FALSE	0.0278936	-0.185066	0.225104	FALSE	-0.0796394	-0.47841	0.316736	FALSE
RVBD1177	fdxC	Essential	Essential	21	0.953575	2.67539	-0.528226	0.479501	-0.12386	-6.87417	2.87485	-0.679313	0.416518	0.0776809	-9.82394	0.199455	-0.417822	0.670297	-0.151087	-0.281862	-0.026505	-0.0629829	-0.17186	0.057513	FALSE	TRUE	FALSE	0.201541	0.0347711	0.531838	TRUE	-2.94977	-4.75156	-1.20685	TRUE
RVBD1178	RVBD1178	NonEssential	NonEssential	7	0.179557	2.54634	-0.173653	0.401446	-0.382902	-2.55019	2.83095	-0.180313	0.401344	-0.401787	-2.6814	0.284615	-0.745164	1.21331	-0.00665967	-0.183932	0.173684	-0.000101667	-0.138543	0.133323	FALSE	FALSE	FALSE	-0.0188852	-2.70261	2.84878	FALSE	-0.131209	-2.5125	2.24778	FALSE
RVBD1179c	RVBD1179c	NonEssential	NonEssential	23	0.305711	2.69442	-0.0296927	0.400426	-0.04744	-0.471648	2.67815	-0.0359859	0.400937	-0.128069	-0.575575	-0.016275	-0.635301	0.571553	-0.00629318	-0.0415033	0.0319603	0.000511237	-0.134528	0.132389	FALSE	FALSE	FALSE	-0.0806286	-0.644478	0.399512	FALSE	-0.103927	-0.615214	0.429698	FALSE
RVBD1181	pks4	NonEssential	NonEssential	37	0.318432	2.7119	-0.0723616	0.403844	-0.172035	-1.07023	2.70447	-0.0553951	0.403113	-0.16853	-0.826322	-0.00743	-0.47449	0.46406	0.0169665	-0.0411276	0.0741279	-0.000731422	-0.139182	0.132657	FALSE	FALSE	FALSE	0.00350433	-0.891492	0.999613	FALSE	0.243909	-0.504788	0.995084	FALSE
RVBD1182	papA3	NonEssential	NonEssential	12	0.297732	2.61537	-0.0493237	0.401344	-0.0912893	-0.754198	2.63457	-0.0270399	0.401682	-0.0682599	-0.440667	0.0192	-0.837649	0.853429	0.0222838	-0.03401	0.0826231	0.000337771	-0.136456	0.136574	FALSE	FALSE	FALSE	0.0230294	-0.546872	0.74018	FALSE	0.31353	-0.523746	1.17143	FALSE
RVBD1183	mmpL10	NonEssential	NonEssential	30	0.296089	2.58777	-0.0614745	0.403503	-0.128086	-0.935537	2.70223	-0.0464827	0.402693	-0.148118	-0.703561	0.114465	-0.429146	0.60419	0.0149918	-0.0420765	0.069276	-0.000809446	-0.134464	0.135174	FALSE	FALSE	FALSE	-0.0200319	-0.799134	0.806014	FALSE	0.231976	-0.51712	0.963797	FALSE
RVBD1184c	RVBD1184c	NonEssential	NonEssential	14	0.328458	2.76258	-0.00353228	0.402936	-0.0417153	-0.0601696	2.5737	-0.0118022	0.400521	-0.012573	-0.128332	-0.188875	-0.92893	0.584069	-0.00826995	-0.0210647	0.0039255	-0.00241484	-0.131479	0.136146	FALSE	FALSE	FALSE	0.0291424	-0.125804	0.123516	FALSE	-0.0681626	-0.323779	0.195003	FALSE
RVBD1185c	fadD21	NonEssential	NonEssential	21	0.272694	2.65511	-0.0203161	0.401654	-0.0316083	-0.304984	2.6471	-0.0108167	0.400996	-0.0673552	-0.16254	-0.00801	-0.626439	0.6464	0.00949944	-0.0154291	0.0322681	-0.000657844	-0.136008	0.134216	FALSE	FALSE	FALSE	-0.0357468	-0.249617	0.2634	FALSE	0.142444	-0.218462	0.514673	FALSE
RVBD1186c	RVBD1186c	NonEssential	NonEssential	9	0.240515	2.6235	-0.0189804	0.400595	-0.0728428	-0.260576	2.54667	-0.0250048	0.400809	-0.0387879	-0.382705	-0.07683	-0.996215	0.957852	-0.00602443	-0.0297259	0.0170901	0.000214107	-0.138739	0.136276	FALSE	FALSE	FALSE	0.034055	-0.336029	0.346887	FALSE	-0.122129	-0.51084	0.272042	FALSE
RVBD1187	rocA	NonEssential	NonEssential	10	0.278791	2.63275	-0.0206338	0.400021	-0.0466548	-0.310018	2.60656	-0.0304482	0.401791	-0.0287069	-0.465048	-0.026195	-0.935657	0.896179	-0.0098144	-0.0337708	0.0118862	0.00177043	-0.13518	0.133152	FALSE	FALSE	FALSE	0.0179479	-0.406818	0.382285	FALSE	-0.15503	-0.522966	0.193156	FALSE
RVBD1188	RVBD1188	NonEssential	NonEssential	11	0.265552	2.66494	-0.063897	0.401785	-0.140187	-0.977818	2.7146	-0.0789896	0.401404	-0.194532	-1.21169	0.04966	-0.80529	0.890036	-0.0150925	-0.104242	0.075409	-0.000381001	-0.131989	0.142169	FALSE	FALSE	FALSE	-0.0543452	-1.16208	1.11333	FALSE	-0.233876	-1.52441	0.979884	FALSE
RVBD1189	sigI	NonEssential	NonEssential	6	0.250671	2.59911	-0.0416606	0.401521	-0.133603	-0.720096	2.8164	-0.0568147	0.402298	-0.0904252	-0.839905	0.217295	-1.00966	1.32805	-0.0151541	-0.118422	0.0749939	0.00077709	-0.133858	0.138665	FALSE	FALSE	FALSE	0.0431779	-0.865097	0.86765	FALSE	-0.119809	-1.53762	1.24691	FALSE
[truncated: 2,802 more rows]
