# Supplementary material for: Compensatory evolution in NusG improves fitness of drug-resistant M. tuberculosis
Source: Nature. 2024 Mar 20;628(8006):186–94. doi: 10.1038/s41586-024-07206-5 (PMC10990936; doi:10.1038/s41586-024-07206-5)
Supplement: Supplementary file 5 — Compensatory mutations. [file 41586_2024_7206_MOESM5_ESM.xlsx]

## Sheet: Legend
Supplemental Table 2: Compensatory Mutations
rpoABC Compensatory Mutations (tab 2)
Column name	Column description
Gene	Common gene name
Mutation	Gene variant
Source	Reference from which the compensatory mutation was sourced (see below)
Total_Occurrences	Total number of occurences of this mutation in our collection of approximately 50,000 Mtb WGS (PMID: 35637331)
Total_Occurrences_RifR	Total number of occurences of this mutation (as above) in strains that were genotypically predicted to be rifampicin-resistant
%_RifR	(Total_Occurrences_RifR/Total_Occurrences)*100
Paper	PMID or DOI
Comas et al, Nat Genet 2012	PMID: 22179134
Casali et al, Genome Res 2012	PMID: 24464101
de Vos et al, Antimicrob Agents Chemother 2013	PMID: 23208709
Perdigão et al, BMC Genomics 2014	PMID: 25407810
Song et al, Mol Microbiol 2014	PMID: 24417450
Merker et al, eLife 2018	PMID: 30373719
Stefan et al, AAC 2018	PMID: 29661864
Vargas et al, Int J Mycobacteriol 2020	PMID: 32474533
Khan et al, Scientific Rep 2021	PMID: 34244539
Ma et al, Emerg Microbes Infect 2021	PMID: 33775224
Ma et al, Emerg Microbes Infect 2021	PMID: 33775224
Conkle-Gutierrez et al, bioRxiv 2022	doi.org/10.1101/2022.02.22.481565
Loiseau et al, Nat Comm 2023	PMID: 37031225
Goig et al, The Lancet Microbe 2023	PMID: 37295446
nusG or Beta_protrusion Compensatory Mutations (tab 3 and 4)
Column name	Column description
Position	Genomic position (NC_018143.2)
nusG_Variant or B_pro_Variant	Gene variant
Total_Occurrences	Total number of occurences of this mutation in our collection of approximately 50,000 Mtb WGS (PMID: 35637331)
Total_Occurrences_RifR	Total number of occurences of this mutation (as above) in strains that were genotypically predicted to be rifampicin-resistant
%_RifR	(Total_Occurrences_RifR/Total_Occurrences)*100
Putative_Comp?	1=YES; 0=NO. See materials and methods for rules used to define whether a variant was compensatory or not
Sublineage	Mtb sublineage call and frequency
RifR_RpoB_Variants	RpoB mutation that confers RifR, and its frequency
rpoABC_CM	Whether the strain had a known compensatory mutation in rpoABC, and its frequency

## Sheet: rpoABC Compensatory Mut
Gene	Mutation	Source	Total_Occurrences	Total_Occurrences_RifR	%_RifR
rpoA	Gly31Ala	Loiseau et al, Nat Comm 2023 Merker et al, eLife 2018 Goig et al, The Lancet Microbe 2023	29	29	100
rpoA	Gly31Ser	Loiseau et al, Nat Comm 2023 Merker et al, eLife 2018 Goig et al, The Lancet Microbe 2023	34	34	100
rpoA	Ala180Val	Loiseau et al, Nat Comm 2023 Conkle-Gutierrez et al, bioRxiv 2022 Merker et al, eLife 2018 Goig et al, The Lancet Microbe 2023	27	27	100
rpoA	Thr181Ile	Merker et al, eLife 2018	0	0	N/A
rpoA	Thr181Ala	Merker et al, eLife 2018	18	18	100
rpoA	Arg182Trp	Loiseau et al, Nat Comm 2023 Goig et al, The Lancet Microbe 2023	15	15	100
rpoA	Val183Ala	Loiseau et al, Nat Comm 2023 Goig et al, The Lancet Microbe 2023	19	16	84.2105
rpoA	Val183Gly	Loiseau et al, Nat Comm 2023 Khan et al, Scientific Rep 2021 Merker et al, eLife 2018 Goig et al, The Lancet Microbe 2023	63	63	100
rpoA	Glu184Asp	Loiseau et al, Nat Comm 2023 Conkle-Gutierrez et al, bioRxiv 2022 Goig et al, The Lancet Microbe 2023	81	81	100
rpoA	Thr187Pro	Comas et al, Nat Genet 2012 Casali et al, Genome Res 2012 Loiseau et al, Nat Comm 2023 Merker et al, eLife 2018	6	6	100
rpoA	Thr187Ala	Comas et al, Nat Genet 2012 Casali et al, Genome Res 2012 Loiseau et al, Nat Comm 2023 Merker et al, eLife 2018 Goig et al, The Lancet Microbe 2023	119	119	100
rpoA	Asp190Gly	Casali et al., Genome Res., 2012 Merker et al, eLife 2018	2	2	100
rpoB	Pro45Leu	Ma et al, Emerg Microbes Infect 2021 Loiseau et al, Nat Comm 2023 Goig et al, The Lancet Microbe 2023	44	43	97.7273
rpoB	Pro45Ser	Ma et al, Emerg Microbes Infect 2021	46	46	100
rpoB	Pro45Arg	Loiseau et al, Nat Comm 2023 Goig et al, The Lancet Microbe 2023	13	13	100
rpoB	Thr52Pro	Song et al, Mol Microbiol 2014	4	4	100
rpoB	Val168Ala	Ma et al, Emerg Microbes Infect 2021	13	13	100
rpoB	Leu378Arg	Ma et al, Emerg Microbes Infect 2021	6	6	100
rpoB	Thr400Ala	Ma et al, Emerg Microbes Infect 2021	35	34	97.1429
rpoB	Gln409Arg	Loiseau et al, Nat Comm 2023 Goig et al, The Lancet Microbe 2023	90	88	97.7778
rpoB	Asn437Asp	Loiseau et al, Nat Comm 2023 Goig et al, The Lancet Microbe 2023	19	16	84.2105
rpoB	Lys446Gln	Loiseau et al, Nat Comm 2023 Goig et al, The Lancet Microbe 2023	0	0	N/A
rpoB	Ile480Val	Ma et al, Emerg Microbes Infect 2021	49	49	100
rpoB	Ile491Thr	Ma et al, Emerg Microbes Infect 2021	5	5	100
rpoB	Val496Ala	Loiseau et al, Nat Comm 2023 Goig et al, The Lancet Microbe 2023	29	29	100
rpoB	Phe503Ser	Song et al, Mol Microbiol 2014	16	15	93.75
rpoB	Val534Met	Ma et al, Emerg Microbes Infect 2021	41	38	92.6829
rpoB	Arg552Cys	Loiseau et al, Nat Comm 2023 Goig et al, The Lancet Microbe 2023	4	4	100
rpoB	Arg552His	Loiseau et al, Nat Comm 2023 Goig et al, The Lancet Microbe 2023	8	8	100
rpoB	Tyr564His	Conkle-Gutierrez et al, bioRxiv 2022	14	13	92.8571
rpoB	Leu731Pro	Perdigão et al, BMC Genomics 2015 Loiseau et al, Nat Comm 2023 Goig et al, The Lancet Microbe 2023	220	219	99.5455
rpoB	Glu761Asp	Loiseau et al, Nat Comm 2023 Goig et al, The Lancet Microbe 2023	305	305	100
rpoB	Pro768Leu	Goig et al, The Lancet Microbe 2023	6	6	100
rpoB	Arg827Leu	Ma et al, Emerg Microbes Infect 2021 Loiseau et al, Nat Comm 2023 Goig et al, The Lancet Microbe 2023	40	40	100
rpoB	Arg827His	Conkle-Gutierrez et al, bioRxiv 2022 Loiseau et al, Nat Comm 2023 Goig et al, The Lancet Microbe 2023	34	34	100
rpoB	Arg827Cys	Loiseau et al, Nat Comm 2023 Goig et al, The Lancet Microbe 2023	141	140	99.2908
rpoB	His835Arg	Ma et al, Emerg Microbes Infect 2021 Loiseau et al, Nat Comm 2023 Goig et al, The Lancet Microbe 2023	22	22	100
rpoB	Arg871His	Ma et al, Emerg Microbes Infect 2021	2	2	100
rpoB	Lys1102Thr	Conkle-Gutierrez et al, bioRxiv 2022	5	5	100
rpoB	Ile1106Thr	Conkle-Gutierrez et al, bioRxiv 2022	156	155	99.359
rpoC	Gly332Arg	Casali et al, Genome Res 2012 Loiseau et al, Nat Comm 2023 Vargas et al, Int J Mycobacteriol 2020 de Vos et al, Antimicrob Agents Chemother 2013 Merker et al, eLife 2018 Goig et al, The Lancet Microbe 2023	72	72	100
rpoC	Gly332Cys	Loiseau et al, Nat Comm 2023 Merker et al, eLife 2018 Goig et al, The Lancet Microbe 2023	89	88	98.8764
rpoC	Gly332Ser	Loiseau et al, Nat Comm 2023 Merker et al, eLife 2018 Goig et al, The Lancet Microbe 2023	42	38	90.4762
rpoC	Gly388Ala	Vargas et al, Int J Mycobacteriol 2020	17	17	100
rpoC	Asn416Ser	Song et al, Mol Microbiol 2014 Merker et al, eLife 2018	50	49	98
rpoC	Asn416Thr	Merker et al, eLife 2018	5	5	100
rpoC	Leu402Phe	Conkle-Gutierrez et al, bioRxiv 2022	13	13	100
rpoC	Ser428Ala	Conkle-Gutierrez et al, bioRxiv 2022 Merker et al, eLife 2018	9	9	100
rpoC	Ser428Thr	Vargas et al, Int J Mycobacteriol 2020	1	1	100
rpoC	Val431Met	Loiseau et al, Nat Comm 2023 Merker et al, eLife 2018 Goig et al, The Lancet Microbe 2023	55	54	98.1818
rpoC	Gly433Ser	Loiseau et al, Nat Comm 2023 Merker et al, eLife 2018 Goig et al, The Lancet Microbe 2023	46	46	100
rpoC	Pro434Arg	Comas et al, Nat Genet 2012	25	23	92
rpoC	Pro434Leu	Merker et al, eLife 2018 Goig et al, The Lancet Microbe 2023	17	17	100
rpoC	Pro434Ala	Merker et al, eLife 2018	5	5	100
rpoC	Pro434Gln	Merker et al, eLife 2018	11	11	100
rpoC	Gln435His	Merker et al, eLife 2018	6	6	100
rpoC	Lys445Arg	Loiseau et al, Nat Comm 2023 Merker et al, eLife 2018 Goig et al, The Lancet Microbe 2023	45	44	97.7778
rpoC	Leu449Val	Loiseau et al, Nat Comm 2023 Merker et al, eLife 2018 Goig et al, The Lancet Microbe 2023	27	27	100
rpoC	Phe452Leu	Stefan et al, AAC 2018	57	57	100
rpoC	Phe452Cys	Loiseau et al, Nat Comm 2023 de Vos et al, Antimicrob Agents Chemother 2013 Merker et al, eLife 2018 Goig et al, The Lancet Microbe 2023	72	72	100
rpoC	Arg459Trp	Loiseau et al, Nat Comm 2023 Goig et al, The Lancet Microbe 2023	11	11	100
rpoC	Val483Ala	Comas et al, Nat Genet 2012 Loiseau et al, Nat Comm 2023 Vargas et al, Int J Mycobacteriol 2020 de Vos et al, Antimicrob Agents Chemother 2013 Merker et al, eLife 2018 Khan et al, Scientific Rep 2021 Goig et al, The Lancet Microbe 2023	276	276	100
rpoC	Val483Gly	Comas et al, Nat Genet 2012 Loiseau et al, Nat Comm 2023 Vargas et al, Int J Mycobacteriol 2020 de Vos et al, Antimicrob Agents Chemother 2013 Merker et al, eLife 2018 Khan et al, Scientific Rep 2021 Goig et al, The Lancet Microbe 2023 Stefan et al, AAC 2018	1117	1110	99.3733
rpoC	Trp484Ser	Vargas et al, Int J Mycobacteriol 2020	30	30	100
rpoC	Trp484Gly	Merker et al, eLife 2018 Goig et al, The Lancet Microbe 2023	65	64	98.4615
rpoC	Asp485His	Comas et al, Nat Genet 2012	5	5	100
rpoC	Asp485Asn	Comas et al, Nat Genet 2012 Loiseau et al, Nat Comm 2023 Merker et al, eLife 2018 Goig et al, The Lancet Microbe 2023	102	102	100
rpoC	Asp485Tyr	Loiseau et al, Nat Comm 2023 de Vos et al, Antimicrob Agents Chemother 2013 Merker et al, eLife 2018 Goig et al, The Lancet Microbe 2023	98	98	100
rpoC	Glu488Gly	Vargas et al, Int J Mycobacteriol 2020	5	4	80
rpoC	Ile491Thr	Comas et al, Nat Genet 2012 Loiseau et al, Nat Comm 2023 de Vos et al, Antimicrob Agents Chemother 2013 Khan et al, Scientific Rep 2021 Merker et al, eLife 2018 Goig et al, The Lancet Microbe 2023	306	306	100
rpoC	Ile491Val	Comas et al, Nat Genet 2012 Loiseau et al, Nat Comm 2023 Vargas et al, Int J Mycobacteriol 2020 Merker et al, eLife 2018 Goig et al, The Lancet Microbe 2023	259	258	99.6139
rpoC	Ala492Val	Loiseau et al, Nat Comm 2023 Goig et al, The Lancet Microbe 2023	18	18	100
rpoC	Leu507Val	Song et al, Mol Microbiol 2014 Vargas et al, Int J Mycobacteriol 2020	50	50	100
rpoC	Leu516Pro	Loiseau et al, Nat Comm 2023 Vargas et al, Int J Mycobacteriol 2020 Merker et al, eLife 2018 Goig et al, The Lancet Microbe 2023	109	109	100
rpoC	Val517Ala	Loiseau et al, Nat Comm 2023 Goig et al, The Lancet Microbe 2023	10	10	100
rpoC	Val517Leu	Loiseau et al, Nat Comm 2023 Vargas et al, Int J Mycobacteriol 2020 Merker et al, eLife 2018 Goig et al, The Lancet Microbe 2023	119	118	99.1597
rpoC	Gly519Ser	Merker et al, eLife 2018	4	4	100
rpoC	Gly519Arg	Merker et al, eLife 2018	3	3	100
rpoC	Gly519Asp	Merker et al, eLife 2018	22	22	100
rpoC	Ala521Asp	Loiseau et al, Nat Comm 2023 Merker et al, eLife 2018 Goig et al, The Lancet Microbe 2023	22	22	100
rpoC	Leu516Gln	Vargas et al, Int J Mycobacteriol 2020	3	3	100
rpoC	Gln523Glu	Vargas et al, Int J Mycobacteriol 2020 de Vos et al, Antimicrob Agents Chemother 2013	9	9	100
rpoC	Gln523Lys	Merker et al, eLife 2018 Goig et al, The Lancet Microbe 2023	7	7	100
rpoC	His525Asn	Loiseau et al, Nat Comm 2023 Merker et al, eLife 2018 Goig et al, The Lancet Microbe 2023	39	38	97.4359
rpoC	His525Gln	Loiseau et al, Nat Comm 2023 Vargas et al, Int J Mycobacteriol 2020 de Vos et al, Antimicrob Agents Chemother 2013 Merker et al, eLife 2018 Goig et al, The Lancet Microbe 2023	34	32	94.1176
rpoC	Leu527Val	Casali et al, Genome Res 2012 Loiseau et al, Nat Comm 2023 Vargas et al, Int J Mycobacteriol 2020 Merker et al, eLife 2018 Goig et al, The Lancet Microbe 2023	87	86	98.8506
rpoC	Gly571Arg	Vargas et al, Int J Mycobacteriol 2020	14	14	100
rpoC	Arg572His	Merker et al, eLife 2018	5	5	100
rpoC	Pro615Leu	Vargas et al, Int J Mycobacteriol 2020	2	2	100
rpoC	Asn698His	Comas et al, Nat Genet 2012 Loiseau et al, Nat Comm 2023 Merker et al, eLife 2018 Goig et al, The Lancet Microbe 2023	58	58	100
rpoC	Asn698Lys	Comas et al, Nat Genet 2012 Loiseau et al, Nat Comm 2023 Vargas et al, Int J Mycobacteriol 2020 Merker et al, eLife 2018 Goig et al, The Lancet Microbe 2023	42	42	100
rpoC	Asn698Ser	Comas et al, Nat Genet 2012 Loiseau et al, Nat Comm 2023 Vargas et al, Int J Mycobacteriol 2020 Merker et al, eLife 2018 Goig et al, The Lancet Microbe 2023	197	197	100
rpoC	Ala734Val	Vargas et al, Int J Mycobacteriol 2020 Merker et al, eLife 2018	16	16	100
rpoC	Asp735Asn	Casali et al, Genome Res 2012	3	3	100
rpoC	Glu744Gly	Vargas et al, Int J Mycobacteriol 2020	1	1	100
rpoC	Asp747Ala	Casali et al, Genome Res 2012 Loiseau et al, Nat Comm 2023 Merker et al, eLife 2018 Goig et al, The Lancet Microbe 2023	31	31	100
rpoC	Asp747Asn	Loiseau et al, Nat Comm 2023 Goig et al, The Lancet Microbe 2023	3	3	100
rpoC	His748Pro	Conkle-Gutierrez et al, bioRxiv 2022	17	17	100
rpoC	Glu750Gly	Song et al, Mol Microbiol 2014	9	9	100
rpoC	Glu750Ala	Conkle-Gutierrez et al, bioRxiv 2022	3	3	100
rpoC	Glu757Ala	Vargas et al, Int J Mycobacteriol 2020	13	13	100
rpoC	Gln761Arg	Merker et al, eLife 2018	1	1	100
rpoC	Arg770His	Conkle-Gutierrez et al, bioRxiv 2022 Loiseau et al, Nat Comm 2023 Merker et al, eLife 2018 Goig et al, The Lancet Microbe 2023	27	27	100
rpoC	Thr812Ile	Vargas et al, Int J Mycobacteriol 2020	41	41	100
rpoC	Asn826Lys	Merker et al, eLife 2018	10	9	90
rpoC	Phe831Leu	Conkle-Gutierrez et al, bioRxiv 2022 Loiseau et al, Nat Comm 2023 Vargas et al, Int J Mycobacteriol 2020 Merker et al, eLife 2018 Goig et al, The Lancet Microbe 2023	16	16	100
rpoC	Phe831Ser	Goig et al, The Lancet Microbe 2023	11	11	100
rpoC	Ser838Cys	Conkle-Gutierrez et al, bioRxiv 2022 Merker et al, eLife 2018	1	1	100
rpoC	Leu847Arg	Merker et al, eLife 2018	2	2	100
rpoC	Tyr849Cys	Merker et al, eLife 2018	1	1	100
rpoC	Ile851Val	Vargas et al, Int J Mycobacteriol 2020	11	11	100
rpoC	Ile885Val	Casali et al, Genome Res 2012 Vargas et al, Int J Mycobacteriol 2020 Merker et al, eLife 2018	18	18	100
rpoC	Ile885Thr	Merker et al, eLife 2018	5	5	100
rpoC	Asp943Gly	Conkle-Gutierrez et al, bioRxiv 2022 Merker et al, eLife 2018	5	5	100
rpoC	Gly945Val	Loiseau et al, Nat Comm 2023 Vargas et al, Int J Mycobacteriol 2020 Merker et al, eLife 2018 Goig et al, The Lancet Microbe 2023	12	12	100
rpoC	Ile997Val	Vargas et al, Int J Mycobacteriol 2020	2	2	100
rpoC	Glu1033Ala	Conkle-Gutierrez et al, bioRxiv 2022	59	59	100
rpoC	Glu1033Lys	Vargas et al, Int J Mycobacteriol 2020 Merker et al, eLife 2018	24	24	100
rpoC	Pro1040Arg	Loiseau et al, Nat Comm 2023 Vargas et al, Int J Mycobacteriol 2020 Merker et al, eLife 2018 Goig et al, The Lancet Microbe 2023	105	104	99.0476
rpoC	Pro1040Ala	Vargas et al, Int J Mycobacteriol 2020	78	78	100
rpoC	Pro1040Leu	Vargas et al, Int J Mycobacteriol 2020	11	11	100
rpoC	Pro1040Gln	Vargas et al, Int J Mycobacteriol 2020	5	5	100
rpoC	Pro1040Ser	Khan et al, Scientific Rep 2021 Merker et al, eLife 2018	161	159	98.7578
rpoC	Pro1040Thr	Merker et al, eLife 2018	20	19	95
rpoC	Ile1046Met	Merker et al, eLife 2018	6	6	100
rpoC	Ala1047Pro	Vargas et al, Int J Mycobacteriol 2020	3	3	100
rpoC	Val1124Glu	Vargas et al, Int J Mycobacteriol 2020	5	5	100
rpoC	Val1147Ala	Vargas et al, Int J Mycobacteriol 2020	14	14	100
rpoC	Lys1152Gln	Perdigão et al, BMC Genomics 2014	57	57	100
rpoC	Val1206Gly	Vargas et al, Int J Mycobacteriol 2020	3	3	100
rpoC	Asp1218Ala	Vargas et al, Int J Mycobacteriol 2020	7	7	100
rpoC	Val1252Leu	Song et al, Mol Microbiol 2014 Loiseau et al, Nat Comm 2023 Vargas et al, Int J Mycobacteriol 2020 Merker et al, eLife 2018 Goig et al, The Lancet Microbe 2023	118	117	99.1525
rpoC	Val1252Met	Loiseau et al, Nat Comm 2023 Vargas et al, Int J Mycobacteriol 2020 Goig et al, The Lancet Microbe 2023	42	42	100

## Sheet: nusG Compensatory Mut
Position	nusG_Variant	Total_Occurrences	Total_Occurrences_RifR	%_RifR	Putative_Comp?	Sublineage	RifR_RpoB_Variants	rpoABC_CM
734257	p.Val1?	1	0	0	0	lineage4.1.2.1: 1
734261	p.Thr2Asn	2	2	1	0	lineage4.3.4.2: 2	p.Ser450Trp: 2
734264	p.Thr3Asn	71	0	0	0	lineage4.4.1.1: 1, None: 1, lineage3: 69
734278	p.Thr8Pro	7	0	0	0	None: 6, lineage4.9: 1
734282	p.Ser9Phe	5	0	0	0	lineage5: 2, lineage1.2.1.2: 1, lineage4.2: 2
734285	p.Ala10Val	1	0	0	0	lineage1.1.2.2: 1
734292	p.Glu12Asp	6	0	0	0	None: 5, lineage4.9: 1
734311	p.Ala19Pro	1	0	0	0	None: 1
734314	p.Asn20Asp	1	0	0	0	lineage4.6.2.2: 1
734316	p.Asn20Lys	5	0	0	0	None: 1, lineage4.3: 4
734317	p.Ala21Thr	8	0	0	0	lineage4.1.1.3: 8
734323	p.Gln23Lys	1	0	0	0	lineage4.4.1.1: 1
734330	p.Ala26Thr	10	0	0	0	None: 10
734332	p.Ala26Thr	10	0	0	0	None: 10
734333	p.Ala26Glu	2	0	0	0	lineage2.2.1: 2
734338	p.Pro28Ser	1	0	0	0	lineage1.1.1.1: 1
734338	p.Pro28Thr	1	0	0	0	lineage4.3: 1
734339	p.Pro28Arg	1	0	0	0	lineage4: 1
734339	p.Pro28Leu	3	0	0	0	lineage4.8: 3
734351	p.Val32Ala	1	0	0	0	lineage4.9: 1
734357	p.Pro34Leu	354	36	0.1017	0	lineage4: 2, None: 2, lineage3: 352	p.Ser450Leu: 15, p.Asp435Val: 1, p.Leu430Pro: 3, p.Ser450Trp: 2, p.Asp435Tyr: 9, p.Thr444Ile: 8, p.His445Leu: 4, p.His445Arg: 4	rpoC_p.Phe452Cys: 3, rpoC_p.Pro1040Ala: 1, rpoC_p.Pro1040Arg: 2, rpoC_p.Pro1040Ser: 1
734359	p.Ala35Thr	1	0	0	0	lineage4.4.1.1: 1
734363	p.Ala36Val	4	0	0	0	lineage4.3: 4
734371	p.Lys39Glu	1	0	0	0	lineage1: 2
734386	p.SerLys44ArgGlu	1	0	0	0	lineage4.9: 1
734388	p.Ser44Arg	1	0	0	0	lineage1.2.1: 1
734399	p.Asp48Gly	1	0	0	0	lineage2.2.1.2: 1
734400	p.Asp48Glu	1	0	0	0	lineage4.9: 1
734410	p.Val52Ile	8	0	0	0	None: 7, lineage4.9: 1
734416	p.Ser54Ala	1	0	0	0	lineage1.1.2.2: 1
734423	p.Ala56Val	12	8	0.6667	0	lineage4.3: 12	p.Ser450Leu: 1, p.Gln432Pro: 7	rpoC_p.Val483Gly: 1
734446	p.Ala64Thr	1	0	0	0	None: 1
734447	p.Ala64Val	2	0	0	0	lineage4.1.2.1: 2
734449	p.Asn65His	13	12	0.9231	1	lineage2.2.1: 3, lineage2.2.1.1: 1, lineage2.2.1.2: 1, lineage4.1: 2, lineage4.2: 7	p.Ser450Leu: 13
734450	p.Asn65Ser	4	4	1	1	lineage2.2.1: 4	p.Ser450Leu: 4	rpoC_p.Ile885Val: 4
734455	p.Glu67Gln	1	0	0	0	lineage4.9: 1
734461	p.Arg69Trp	7	7	1	1	lineage2.2.1: 2, lineage4.3.4.2: 3, lineage4.8: 1, lineage4.1.1.3: 1	p.Ser450Leu: 5, p.Val170Phe: 2
734462	p.Arg69Gln	6	5	0.8333	1	lineage4: 1, lineage4.9: 1, lineage4.8: 4	p.Ser450Leu: 5
734462	p.Arg69Leu	1	1	1	1	lineage2.2.1: 1	p.Ser450Leu: 1
734464	p.Val70Met	2	2	1	1	lineage4.1.1.3: 2	p.Ser450Leu: 2
734464	p.Val70Leu	2	2	1	1	lineage2.2.1: 1, lineage4.1.2.1: 1	p.Ser450Leu: 2
734465	p.Val70Ala	23	23	1	1	lineage4: 21, lineage4.3.4.1: 2	p.Ser450Leu: 23
734470	p.Asn72His	11	10	0.9091	1	lineage2.2.1: 10, lineage2.2: 1	p.Ser450Leu: 10
734473	p.Leu73Phe	18	18	1	1	lineage4.3.4.2: 2, lineage4.3.4.1: 7, lineage4.4.1.1: 4, lineage4.1.1.1: 1, lineage4.2.1: 2, lineage4.1.1.3: 1, lineage4.3: 2	p.Ser450Leu: 19	rpoC_p.Pro1040Ser: 4
734474	p.Leu73Pro	2	2	1	1	lineage4.6.1.2: 2	p.Ser450Leu: 2
734480	p.Val75Gly	3	3	1	1	lineage5: 3	p.Ser450Leu: 3
734480	p.Gly76_Asp77del	8	8	1	1	lineage2.2.1: 9	p.Ser450Leu: 9
734485	p.Tyr78del	2	2	1	1	lineage4.1.2.1: 2	p.Ser450Leu: 2
734500	p.Val82Ile	1	0	0	0	lineage4.9: 1
734517	p.Glu87Asp	1	1	1	0	lineage2.2.1: 1	p.Ser450Leu: 1
734525	p.Thr90Asn	1	0	0	0	lineage1.1.2.2: 1
734534	p.Lys93Thr	2	0	0	0	lineage4.5: 2
734536	p.Asn94Tyr	1	0	0	0	None: 1
734543	p.Gln96Arg	1	0	0	0	lineage4.6: 1
734558	p.Asn101Ser	18	2	0.1111	0	lineage1.1.2.2: 18	p.Ser450Leu: 2
734573	p.Pro106Leu	1	0	0	0	lineage2.2.1: 1
734616	p.Trp120Cys	2	2	1	1	lineage4.2: 2	p.Asp435Tyr: 1, p.Leu430Pro: 2, p.Ser441Ala: 2
734621	p.Ala122Val	3	1	0.3333	0	lineage4: 2, lineage2.2.1.1: 1	p.His445Tyr: 1
734621	p.Ala122Glu	1	1	1	0	lineage4.1.1: 1	p.Gln432Lys: 1
734623	p.Val123Leu	1	1	1	1	lineage4.3: 1	p.Ser450Leu: 1
734626	p.Arg124Cys	1	1	1	1	lineage1.2.1.3: 1	p.Ser450Leu: 1
734627	p.Arg124Leu	49	49	1	1	lineage4.2.1: 2, lineage4.6.1.2: 14, lineage3: 2, lineage2.2.1: 10, lineage4.1.1.3: 4, lineage4.5: 1, lineage2.2.1.1: 3, lineage4.1.2.1: 12, lineage1.1.3: 1	p.Ser450Leu: 45, p.Gln432Leu: 4	rpoC_p.Val1252Met: 1
734627	p.Arg124His	1	1	1	1	lineage4.1.2.1: 1	p.Ser450Trp: 1
734630	p.Asn125Ser	12	12	1	1	lineage2.2.1: 12	p.Ser450Leu: 12	rpoC_p.Asn698Lys: 3
734663	p.Thr136Ile	1	0	0	0	lineage4.6: 1
734682	p.Ala143Ser	5	0	0	0	None: 5
734684	p.Ala143Val	2	0	0	0	lineage4.2: 2
734706	p.Phe150Leu	4	0	0	0	lineage4.3.4.2: 5
734716	p.Arg154Trp	1	0	0	0	lineage3: 1
734717	p.Arg154Gln	4	0	0	0	lineage3: 4
734717	p.Arg154Pro	1	0	0	0	lineage4.1.2.1: 1
734718	p.Ser156Ala	6	0	0	0	None: 5, lineage4.9: 1
734719	p.Gly155Arg	1	0	0	0	lineage3: 1
734729	p.Arg158Lys	7	0	0	0	None: 6, lineage4.9: 1
734735	p.Ala160Val	5	0	0	0	None: 5
734737	p.Ala161Pro	1	0	0	0	lineage3: 1
734737	p.Ala161Thr	1	0	0	0	lineage4.5: 1
734738	p.Ala161Val	28	4	0.1429	0	lineage4.5: 27, lineage4: 1	p.Ser450Leu: 4	rpoC_p.Ile491Val: 3
734742	p.Lys162Asn	5	0	0	0	lineage4.3: 5
734753	p.Ser166Thr	1	0	0	0	lineage4.9: 1
734754	p.Ser166Arg	1	0	0	0	lineage3: 1
734755	p.Thr167Met	225	17	0.0756	0	lineage4: 3, lineage1.2.1: 2, lineage3: 220	p.Ser450Leu: 5, p.Asp435Val: 3, p.Leu430Pro: 1, p.Asp435Tyr: 1, p.His445Leu: 4, p.His445Arg: 3	rpoC_p.Phe452Cys: 3, rpoC_p.Pro1040Arg: 1
734756	p.Thr167Met	225	17	0.0756	0	lineage4: 3, lineage1.2.1: 2, lineage3: 220	p.Ser450Leu: 5, p.Asp435Val: 3, p.Leu430Pro: 1, p.Asp435Tyr: 1, p.His445Leu: 4, p.His445Arg: 3	rpoC_p.Phe452Cys: 3, rpoC_p.Pro1040Arg: 1
734762	p.Ala169Val	69	0	0	0	None: 69
734774	p.Ala173Val	1	0	0	0	lineage4.9: 1
734785	p.Glu177Lys	2	0	0	0	lineage5: 2		rpoC_p.Val517Leu: 1
734786	p.Glu177Gly	2	0	0	0	lineage4.5: 2
734792	p.Pro179Arg	1	0	0	0	lineage3: 1
734795	p.ValVal180AlaIle	8	0	0	0	None: 7, lineage4.9: 1
734797	p.Val181Ile	1	0	0	0	lineage4.9: 1
734798	p.Val181Ala	2	0	0	0	lineage4.2: 2
734801	p.Glu182Ala	1	0	0	0	None: 1
734809	p.Tyr185His	1	0	0	0	lineage4.9: 1
734810	p.Tyr185Phe	1	0	0	0	lineage4.9: 1
734813	p.Glu186Ala	6	6	1	0	lineage3: 6	p.Ser450Leu: 6	rpoC_p.Val483Gly: 6
734815	p.Val187Leu	3	0	0	0	lineage2.2.1: 3
734816	p.Val187Gly	1	1	1	0	lineage2.2.1: 1	p.Asp435Val: 1
734833	p.Val193Ile	1	0	0	0	lineage1.1.2.2: 1
734837	p.Met194Thr	1	0	0	0	lineage4.9: 1
734838	p.Met194Ile	1	1	1	0	lineage4.1.1.3: 1	p.Asp435Tyr: 1
734852	p.Ala199Val	1	1	1	0	lineage4.8: 1	p.Ser450Leu: 1
734854	p.Thr200Ala	65	12	0.1846	0	lineage4.4.1.1: 62, None: 3	p.Ser450Leu: 12	rpoC_p.Gly945Val: 1, rpoC_p.Val1252Leu: 1
734861	p.Pro202Leu	3	0	0	0	lineage2.2.1.2: 1, lineage4.3.4.2: 2
734864	p.Ala203Val	1	0	0	0	lineage7: 1
734867	p.Thr204Ser	1	0	0	0	lineage4.9: 1
734869	p.Ile205Val	1	0	0	0	lineage4.8: 1
734872	p.Ser206Gly	3	1	0.3333	0	lineage3: 3	p.Asp435Tyr: 1
734875	p.Glu207Arg	1	0	0	0	lineage2.2.1: 2
734885	p.Ala210Gly	8	0	0	0	None: 7, lineage4.9: 1
734894	p.Gln213Arg	5	0	0	0	lineage4.1.2.1: 5
734896	p.Lys214Arg	1	0	0	0	lineage4.9: 1
734951	p.Phe232Cys	4	1	0.25	0	lineage3: 4	p.Ser450Leu: 1	rpoC_p.Val1252Leu: 1
734952	p.Gly233Ser	8	0	0	0	None: 7, lineage4.9: 1
734962	p.Ser236Ala	9	0	0	0	lineage4.1.1: 8, lineage3: 1
734968	p.Ile238Leu	2	0	0	0	None: 2
734969	p.Ile238Thr	3	0	0	0	lineage1.2.1.3: 3

## Sheet: B_prot Compensatory Mut
Position	B_pro_Variant	Total_Occurrences	Total_Occurrences_RifR	%_RifR	Putative_Comp?	Sublineage	RifR_RpoB_Variants	rpoABC_CM
761004	p.Thr399Ala	7	7	1	1	lineage2.2.1: 2, lineage4.1.1: 2, lineage4.1.2.1: 3, lineage4.1.1.3: 1	p.Ser450Leu: 7	0
761005	p.Thr399Ile	18	17	0.9444	1	lineage4.6.1.2: 8, lineage2.2.2: 4, lineage3: 1, lineage2.2.1: 3, lineage4.9: 1, lineage4.2: 1, lineage4.6.2.2: 1	p.Ser450Leu: 17, p.Val170Phe: 1	rpoA_p.Ala180Val: 4
761005	p.Thr399Asn	1	1	1	1	lineage1.2.1: 1	p.Ser450Leu: 1	0
761007	p.Thr400Ala	37	36	0.973	1	None: 1, lineage2.2.1: 13, lineage4: 6, lineage2.1: 1, lineage1.2.1.3: 4, lineage4.1.1.3: 1, lineage4.6.1.2: 2, lineage4.2.1: 1, lineage4.1.1: 1, lineage4.7: 1, lineage4.1.2.1: 5, lineage4.3: 1, lineage4.2: 4	p.Ser450Leu: 39, p.Gln432Pro: 1	rpoB_p.Thr400Ala: 37 **
761007	p.Thr400Pro	1	1	1	1	lineage4: 1	p.Gln432Lys: 1	0
761008	p.Thr400Asn	5	5	1	1	lineage4: 4, lineage3: 1	p.Ser450Leu: 5	0
761008	p.Thr400Ser	2	2	1	1	lineage2.2.1: 2	p.Ser450Leu: 2	0
761008	p.Thr400Ile	1	1	1	1	lineage2.2.1: 1	p.His445Tyr: 1	0
761011	p.Gln401Arg	2	2	1	1	lineage2.2.1: 1, lineage4.9: 1	p.Ser450Leu: 2	0
761035	p.Gln409Arg	99	97	0.9798	1	lineage4.3.4.2: 2, lineage4.3.4.1: 5, lineage2.2.1: 4, lineage4.1.1.3: 1, lineage4.7: 13, lineage4.3: 77	p.Ser450Leu: 81, p.Leu430Pro: 1, p.Ser450Trp: 15, p.Leu452Pro: 4	rpoB_p.Gln409Arg: 99 **
**: Note that this β protrusion mutation was previously identified as putative RifR compensatory mutation (see tab 2: rpoABC Compensatory Mutations).
