# Supplementary material for: Compensatory evolution in NusG improves fitness of drug-resistant M. tuberculosis
Source: Nature. 2024 Mar 20;628(8006):186–94. doi: 10.1038/s41586-024-07206-5 (PMC10990936; doi:10.1038/s41586-024-07206-5)
Supplement: Supplementary file 6 — Variants observed in clinical strain database. [file 41586_2024_7206_MOESM6_ESM.xlsx]

## Sheet: Legend
Supplemental Table 3: Variants Observed in Clinical Strain Database
Column name	Column description
Project	NCBI Bioproject ID*
Run	NCBI Run ID*
Sublineage	Mtb isolate lineage call
nusG_var	nusG variants, excluding synonymous mutations
nusA_var	nusA variants, excluding synonymous mutations
rpoA_var	rpoA variants, excluding synonymous mutations
rpoB_var	rpoB variants, excluding synonymous mutations
rpoC_var	rpoC variants, excluding synonymous mutations
RifR	Genotypically-predicted rifampicin resistance: TRUE = RifR; FALSE = RifS
RIF_R	RpoB variant conferring rifampicin resistance
Known_rpoABC_Compensatory_Mutations	Presence of known compensatory mutation in rpoABC (see Materials and Methods for details)
rpoA_CM	Known compensatory mutation in rpoA
rpoB_CM	Known compensatory mutation in rpoB
rpoC_CM	Known compensatory mutation in rpoC
INH_R	Gene_Variant conferring isoniazid resistance
STR_R	Gene_Variant conferring streptamycin resistance
PZA_R	Gene_Variant conferring pyrazinamide resistance
EMB_R	Gene_Variant conferring ethambutol resistance
OFX_R	Gene_Variant conferring ofloxacin resistance
* for samples not deposited to NCBI, we assign an in-house Project ID and retain sample or run IDs from the primary publication

## Sheet: All_Strain_database
Project	Run	Sublineage	nusG_var	nusA_var	rpoA_var	rpoB_var	rpoC_var	RifR	RIF_R	Known_rpoABC_Compensatory_Mutations	rpoA_CM	rpoB_CM	rpoC_CM	INH_R	STR_R	PZA_R	EMB_R	OFX_R
MmurrayPC	Peru2901	lineage2.2.1				p.Asp435Phe		False		False				katG_p.Ser315Thr	rpsL_p.Lys43Arg	pncA_p.Thr76Pro	embB_p.Met306Val
MmurrayPC	Peru2902	lineage4.3.4.1				p.Ser450Phe	p.Arg741Ser	False		False				katG_p.Ser315Thr			embB_p.Met306Ile
MmurrayPC	Peru2903	lineage4.1.1				p.Ser450Leu	p.Gly594Glu	True	rpoB_p.Ser450Leu	False				katG_p.Ser315Thr		pncA_p.Ser164Pro	embB_p.Gly406Asp
MmurrayPC	Peru2904	lineage4.3.4.1				p.Ser450Phe	p.Arg741Ser	False		False				katG_p.Ser315Thr		pncA_p.Leu156fs	embB_p.Met306Ile
MmurrayPC	Peru2905	lineage4.3						False		False
MmurrayPC	Peru2906	lineage4.3				p.Ala692Thr, p.Ser450Leu	p.Thr812Ile	True	rpoB_p.Ser450Leu	True			p.Thr812Ile	katG_p.Ser315Thr		pncA_p.Asp49Asn	embB_p.Met306Ile
MmurrayPC	Peru2907	lineage2.2.1						False		False
MmurrayPC	Peru2908	lineage4.1.1.3				p.Ser450Leu	p.Val483Ala, p.Gly594Glu	True	rpoB_p.Ser450Leu	True			p.Val483Ala	katG_p.Ser315Thr		pncA_p.Leu120Pro	embB_p.Gly406Ala
MmurrayPC	Peru2909	lineage4.1.1.3				p.Ser450Leu	p.Ile491Val, p.Gly594Glu	True	rpoB_p.Ser450Leu	True			p.Ile491Val	katG_p.Ser315Thr			embB_p.Gly406Ala	gyrA_p.AspSer94GlyThr
MmurrayPC	Peru2910	lineage4.1.2.1					p.Gly594Glu	False		False					rpsL_p.Lys43Arg
MmurrayPC	Peru2911	lineage4.3.4.2				p.His445Leu		True	rpoB_p.His445Leu	False				katG_p.Ser315Thr		pncA_p.Phe58Leu	embB_p.Met306Ile
MmurrayPC	Peru2912	lineage4.1.2.1					p.Gly594Glu	False		False
MmurrayPC	Peru2913	lineage4.3						False		False						pncA_p.His51Arg
MmurrayPC	Peru2914	lineage4.3						False		False						pncA_p.His51Arg
MmurrayPC	Peru2915	lineage4.1.2.1				p.Leu430Pro	p.Gly594Glu	True	rpoB_p.Leu430Pro	False
MmurrayPC	Peru2916	lineage4.1.2.1					p.Gly594Glu	False		False
MmurrayPC	Peru2917	lineage4.3						False		False						pncA_p.His51Arg
MmurrayPC	Peru2918	lineage4				p.Val695Leu, p.Asp435Tyr		True	rpoB_p.Asp435Tyr	False				katG_p.Ser315Thr	gidB_p.Leu79Trp		embB_p.Gly406Ser
MmurrayPC	Peru2919	lineage4.3.4.2				p.Ser450Phe		False		False				katG_p.Ser315Thr			embB_p.Gly406Ala
MmurrayPC	Peru2920	lineage4.3				p.Ser450Leu		True	rpoB_p.Ser450Leu	False				katG_p.Ser315Thr			embB_p.Met306Ile
MmurrayPC	Peru2921	lineage4.1.2.1				p.Glu250Gly, p.Thr400Ala, p.Ser450Leu	p.Gly594Glu	True	rpoB_p.Ser450Leu	True		p.Thr400Ala		katG_p.Ser315Thr	gidB_p.Ser149Arg		embB_p.Met306Ile	gyrA_p.AspSer94GlyThr
MmurrayPC	Peru2922	lineage4.3.4.1				p.Ser450Leu	p.Gln479Arg, p.Arg741Ser	True	rpoB_p.Ser450Leu	False				katG_p.Ser315Thr			embB_p.Met306Val
MmurrayPC	Peru2923	lineage4.3						False		False
MmurrayPC	Peru2924	lineage4.8						False		False
MmurrayPC	Peru2925	lineage4.8						False		False
MmurrayPC	Peru2926	lineage4						False		False
MmurrayPC	Peru2927	lineage4.3				p.Ala692Thr, p.Ser450Leu	p.Glu757Ala	True	rpoB_p.Ser450Leu	True			p.Glu757Ala	katG_p.Ser315Thr		pncA_p.Leu159Val	embB_p.Gly406Asp
MmurrayPC	Peru2928	lineage4.3				p.Ser450Leu	p.Pro1040Ala	True	rpoB_p.Ser450Leu	True			p.Pro1040Ala			pncA_p.His51Arg
MmurrayPC	Peru2931	lineage4.3						False		False				katG_p.Ser315Thr		pncA_p.Gln10Arg
MmurrayPC	Peru2932	lineage4.3.4.2				p.His445Leu		True	rpoB_p.His445Leu	False				katG_p.Ser315Thr		pncA_p.Ser67Pro
MmurrayPC	Peru2933	lineage4.3				p.Asp435Val		True	rpoB_p.Asp435Val	False				katG_p.Ser315Thr		pncA_p.Gln10Arg
MmurrayPC	Peru2935	lineage4.1.1.3				p.Ser450Leu	p.Leu527Val, p.Gly594Glu	True	rpoB_p.Ser450Leu	True			p.Leu527Val	katG_p.Ser315Thr			embB_p.Gly406Ala
MmurrayPC	Peru2937	lineage4.1.1.3				p.Ser450Trp	p.Gly594Glu	True	rpoB_p.Ser450Trp	False				katG_p.Ser315Thr		pncA_p.Pro54Leu
MmurrayPC	Peru2938	lineage4.4.1						False		False
MmurrayPC	Peru2939	lineage4.1.1.3				p.Ser450Leu	p.Val483Ala, p.Gly594Glu	True	rpoB_p.Ser450Leu	True			p.Val483Ala	katG_p.Ser315Thr		pncA_p.Leu120Pro	embB_p.Gly406Ala
MmurrayPC	Peru2940	lineage2.2.1				p.Arg827Cys, p.Ser450Leu		True	rpoB_p.Ser450Leu	True		p.Arg827Cys		katG_p.Ser315Thr	rpsL_p.Lys43Arg		embB_p.Met306Ile	gyrA_p.Ala90Val
MmurrayPC	Peru2941	lineage2.2.1				p.Ser450Leu	p.Val483Ala	True	rpoB_p.Ser450Leu	True			p.Val483Ala	katG_p.Ser315Thr	rpsL_p.Lys43Arg	pncA_p.Thr142Ala	embB_p.Gly406Ala
MmurrayPC	Peru2942	lineage4.3.4.2	p.Leu73Phe			p.Ser450Leu		True	rpoB_p.Ser450Leu	False				katG_p.Ser315Thr			embB_p.Met306Ile
MmurrayPC	Peru2943	lineage4.1.2.1					p.Gly594Glu	False		False				katG_p.Ser315Thr		pncA_p.Ala146Glu	embB_p.Met306Ile
MmurrayPC	Peru2944	lineage4.3.4.1				p.Ser450Leu	p.Gln479Arg, p.Arg741Ser	True	rpoB_p.Ser450Leu	False				katG_p.Ser315Thr			embB_p.Met306Val
MmurrayPC	Peru2945	lineage4.1.1				p.Ser450Leu	p.Pro1040Ser, p.Gly594Glu	True	rpoB_p.Ser450Leu	True			p.Pro1040Ser	katG_p.Ser315Thr			embB_p.Met306Ile
MmurrayPC	Peru2946	lineage4.1.2.1				p.Ser450Leu	p.Glu1033Ala, p.Gly594Glu	True	rpoB_p.Ser450Leu	True			p.Glu1033Ala	katG_p.Ser315Thr			embB_p.Met306Ile	gyrA_p.AspSer94GlyThr
MmurrayPC	Peru2947	lineage4.3				p.Ala692Thr, p.Ser450Leu	p.Thr812Ile	True	rpoB_p.Ser450Leu	True			p.Thr812Ile	katG_p.Ser315Thr			embB_p.Met306Ile
MmurrayPC	Peru2948	lineage4.3				p.Gln409Arg, p.Ser450Leu		True	rpoB_p.Ser450Leu	True		p.Gln409Arg
MmurrayPC	Peru2949	lineage4.1.2.1				p.Ser450Leu	p.Val483Gly, p.Gly594Glu	True	rpoB_p.Ser450Leu	True			p.Val483Gly	katG_p.Ser315Thr
MmurrayPC	Peru2950	lineage4.1.2.1				p.Ser450Leu	p.Leu516Pro, p.Gly594Glu	True	rpoB_p.Ser450Leu	True			p.Leu516Pro	katG_p.Ser315Thr
MmurrayPC	Peru2951	lineage4.3.4.2				p.Ser450Leu		True	rpoB_p.Ser450Leu	False				katG_p.Ser315Thr
MmurrayPC	Peru2953	lineage4.1.1				p.Gln172Arg, p.His445Tyr	p.Gly594Glu, p.His767Pro	True	rpoB_p.His445Tyr	False				katG_p.Ser315Thr			embB_p.Met306Ile
MmurrayPC	Peru2954	lineage4.3						False		False
MmurrayPC	Peru2955	lineage4.1.2.1				p.Ser450Leu	p.Pro1040Arg, p.Gly594Glu	True	rpoB_p.Ser450Leu	True			p.Pro1040Arg	katG_p.Ser315Thr			embB_p.Met306Ile
MmurrayPC	Peru2956	lineage4.3				p.Ser450Leu		True	rpoB_p.Ser450Leu	False				katG_p.Ser315Thr			embB_p.Met306Ile
MmurrayPC	Peru2957	lineage4.1.1.3				p.Ser450Leu	p.Ile491Val, p.Gly594Glu	True	rpoB_p.Ser450Leu	True			p.Ile491Val	katG_p.Ser315Thr			embB_p.Gly406Ala
MmurrayPC	Peru2959	lineage4	p.Val70Ala			p.Val695Leu, p.Ser450Leu		True	rpoB_p.Ser450Leu	False				katG_p.Ser315Thr	gidB_p.Leu79Trp		embB_p.Asp354Ala
MmurrayPC	Peru2960	lineage4.3				p.Glu207Lys, p.His445Tyr		True	rpoB_p.His445Tyr	False				inhA_p.Ile21Thr
MmurrayPC	Peru2961	lineage4.1.2.1				p.Ser450Trp	p.Gly594Glu	True	rpoB_p.Ser450Trp	False
MmurrayPC	Peru2962	lineage4.1.2.1				p.Ser450Leu	p.Phe452Leu, p.Gly594Glu	True	rpoB_p.Ser450Leu	True			p.Phe452Leu	katG_p.Ser315Thr	rpsL_p.Lys43Arg		embB_p.Gln497Arg
MmurrayPC	Peru2963	lineage4.1.2.1					p.Gly594Glu	False		False
MmurrayPC	Peru2964	lineage2.2.1				p.Ser450Leu	p.Trp484Ser	True	rpoB_p.Ser450Leu	True			p.Trp484Ser	katG_p.Ser315Thr	rpsL_p.Lys43Arg		embB_p.Met306Ile
MmurrayPC	Peru2965	lineage4				p.Val695Leu, p.Ser450Leu	p.Gly332Arg	True	rpoB_p.Ser450Leu	True			p.Gly332Arg	katG_p.Ser315Thr	gidB_p.Leu79Trp		embB_p.Asp354Ala
MmurrayPC	Peru2966	lineage4.3				p.Thr427_Ser428del		False		False				katG_p.Ser315Thr
MmurrayPC	Peru2967	lineage4.3				p.Asp435Val		True	rpoB_p.Asp435Val	False				katG_p.Ser315Thr
MmurrayPC	Peru2968	lineage2.2.1				p.Ser450Leu	p.Trp484Ser	True	rpoB_p.Ser450Leu	True			p.Trp484Ser	katG_p.Ser315Thr	rpsL_p.Lys43Arg		embB_p.Met306Ile
MmurrayPC	Peru2969	lineage4.3				p.Asp435Val		True	rpoB_p.Asp435Val	False				katG_p.Ser315Thr
MmurrayPC	Peru2970	lineage4.3				p.Asp435Val		True	rpoB_p.Asp435Val	False				katG_p.Ser315Thr			embB_p.Met306Val
MmurrayPC	Peru2971	lineage4.3				p.Asp435Val		True	rpoB_p.Asp435Val	False				katG_p.Ser315Thr		pncA_p.Gln10Arg
MmurrayPC	Peru2972	lineage4.3.4.2				p.Ser450Leu	p.Ile522Thr	True	rpoB_p.Ser450Leu	False				katG_p.Ser315Thr		pncA_p.His57Leu
MmurrayPC	Peru2973	lineage4.1.2.1					p.Gly594Glu	False		False
MmurrayPC	Peru2974	lineage4.3				p.Asp435Val		True	rpoB_p.Asp435Val	False				katG_p.Ser315Thr
MmurrayPC	Peru2975	lineage4.3				p.Ser450Leu	p.Pro1040Ala	True	rpoB_p.Ser450Leu	True			p.Pro1040Ala			pncA_p.His51Arg
MmurrayPC	Peru2976	lineage4.3				p.Ala692Thr, p.Ser450Leu	p.Ile491Val	True	rpoB_p.Ser450Leu	True			p.Ile491Val	katG_p.Ser315Thr		pncA_p.Gly97Asp
MmurrayPC	Peru2977	lineage4.3				p.Asp435Val		True	rpoB_p.Asp435Val	False				katG_p.Ser315Thr		pncA_p.Lys48Thr	embB_p.Met306Val
MmurrayPC	Peru2978	lineage4.3						False		False
MmurrayPC	Peru2979	lineage4.3				p.Asp435Val		True	rpoB_p.Asp435Val	False				katG_p.Ser315Thr		pncA_p.Gln10Arg
MmurrayPC	Peru2980	lineage4.1.1					p.Gly594Glu	False		False
MmurrayPC	Peru2981	lineage4.3				p.Leu731Pro, p.Ser450Leu		True	rpoB_p.Ser450Leu	True		p.Leu731Pro		katG_p.Ser315Thr			embB_p.Gly406Ala
MmurrayPC	Peru3001	lineage4.3				p.Ser450Leu	p.Ala734Val	True	rpoB_p.Ser450Leu	True			p.Ala734Val	katG_p.Ser315Thr		pncA_p.Val131fs
MmurrayPC	Peru3002	lineage4.1.2.1					p.Gly594Glu	False		False
MmurrayPC	Peru3003	lineage4.3				p.Asp435Val		True	rpoB_p.Asp435Val	False				katG_p.Ser315Thr		pncA_p.Lys48Thr	embB_p.Met306Val
MmurrayPC	Peru3004	lineage4.3				p.Ser450Leu	p.Ala734Val	True	rpoB_p.Ser450Leu	True			p.Ala734Val	katG_p.Ser315Thr		pncA_p.Val131fs
MmurrayPC	Peru3005	lineage4.3.4.1				p.Ser450Phe	p.Arg741Ser	False		False				katG_p.Ser315Thr			embB_p.Met306Ile
MmurrayPC	Peru3006	lineage4	p.Val70Ala			p.Val695Leu, p.Ser450Leu		True	rpoB_p.Ser450Leu	False						pncA_p.Asp8Glu	embB_p.Gly406Asp
MmurrayPC	Peru3007	lineage4.3.4.2				p.Ser450Leu	p.Val517Leu	True	rpoB_p.Ser450Leu	True			p.Val517Leu	katG_p.Ser315Thr			embB_p.Met306Ile
MmurrayPC	Peru3008	lineage4.3				p.Ser450Leu	p.Pro1040Ala	True	rpoB_p.Ser450Leu	True			p.Pro1040Ala			pncA_p.His51Arg
MmurrayPC	Peru3011	lineage4.3				p.Ser450Leu		True	rpoB_p.Ser450Leu	False				katG_p.Ser315Thr		pncA_p.Val180Phe	embB_p.Gly406Ser
MmurrayPC	Peru3012	lineage4.3				p.Ser450Leu	p.Leu516Pro	True	rpoB_p.Ser450Leu	True			p.Leu516Pro	katG_p.Ser315Thr		pncA_p.Leu4Ser
MmurrayPC	Peru3013	lineage4.3				p.Asp435Val		True	rpoB_p.Asp435Val	False				katG_p.Ser315Thr		pncA_p.Gln10Arg
MmurrayPC	Peru3014	lineage4.3.4.2				p.Ser450Leu, p.Glu550Gly		True	rpoB_p.Ser450Leu	False				katG_p.Ser315Thr		pncA_p.Leu116Pro	embB_p.Met306Ile
MmurrayPC	Peru3015	lineage4.1.2.1					p.Gly594Glu	False		False
MmurrayPC	Peru3016	lineage4.3				p.Ser450Leu	p.Pro1040Ala	True	rpoB_p.Ser450Leu	True			p.Pro1040Ala			pncA_p.His51Arg
MmurrayPC	Peru3017	lineage4.3				p.Asp435Val		True	rpoB_p.Asp435Val	False				katG_p.Ser315Thr		pncA_p.Lys48Thr	embB_p.Met306Val	gyrA_p.AspSer94AlaThr
MmurrayPC	Peru3018	lineage4.3				p.Ser450Leu	p.Pro1040Ala	True	rpoB_p.Ser450Leu	True			p.Pro1040Ala			pncA_p.His51Arg
MmurrayPC	Peru3019	lineage4.3				p.Ser450Leu		True	rpoB_p.Ser450Leu	False				katG_p.Ser315Thr		pncA_p.Val180Phe	embB_p.Gly406Ser
MmurrayPC	Peru3020	lineage4.3				p.Asp435Val		True	rpoB_p.Asp435Val	False				katG_p.Ser315Thr		pncA_p.Lys48Thr	embB_p.Met306Val
MmurrayPC	Peru3022	lineage2.2.1				p.Leu452Pro	p.Ala1202Asp	True	rpoB_p.Leu452Pro	False				katG_p.Ser315Thr	rpsL_p.Lys43Arg		embB_p.Met306Val
MmurrayPC	Peru3023	lineage4.8				p.Ser450Leu	p.Leu507Val	True	rpoB_p.Ser450Leu	True			p.Leu507Val	katG_p.Ser315Thr			embB_p.Gly406Ala
MmurrayPC	Peru3024	lineage4.3				p.Ser450Leu	p.Pro1040Ala	True	rpoB_p.Ser450Leu	True			p.Pro1040Ala			pncA_p.His51Arg
MmurrayPC	Peru3026	lineage4.1.1.3					p.Gly594Glu	False		False				katG_p.Ser315Thr
MmurrayPC	Peru3027	lineage4.1.2.1				p.Ser450Leu	p.Val483Gly, p.Gly594Glu	True	rpoB_p.Ser450Leu	True			p.Val483Gly	katG_p.Ser315Thr
MmurrayPC	Peru3029	lineage4.1.2.1				p.Asp435Tyr	p.Gly594Glu	True	rpoB_p.Asp435Tyr	False							embB_p.Asp328Tyr
MmurrayPC	Peru3030	lineage4.3				p.Ala692Thr, p.Ser450Leu	p.Thr1234Ala, p.Glu757Ala	True	rpoB_p.Ser450Leu	True			p.Glu757Ala	katG_p.Ser315Thr
MmurrayPC	Peru3031	lineage4				p.Val695Leu, p.Asp435Tyr, p.Asn437His		True	rpoB_p.Asn437His	False				katG_p.Ser315Thr	gidB_p.Leu79Trp		embB_p.Gly406Ser
MmurrayPC	Peru3032	lineage4.1.2.1				p.Asp435Val	p.Gly594Glu	True	rpoB_p.Asp435Val	False				katG_p.Ser315Thr
MmurrayPC	Peru3033	lineage4.3				p.Ser450Leu	p.Gly945Val	True	rpoB_p.Ser450Leu	True			p.Gly945Val	katG_p.Ser315Thr
MmurrayPC	Peru3037	lineage4.3				p.Ala692Thr, p.Ser450Leu	p.Ile491Val, p.Asp1218Gly	True	rpoB_p.Ser450Leu	True			p.Ile491Val	katG_p.Ser315Thr			embB_p.Gly406Asp
MmurrayPC	Peru3038	lineage4.3				p.Asp435Val		True	rpoB_p.Asp435Val	False				katG_p.Ser315Thr
MmurrayPC	Peru3039	lineage4.3.4.2				p.Ser450Leu, p.Ile480Val		True	rpoB_p.Ser450Leu	True		p.Ile480Val		katG_p.Ser315Thr		pncA_p.His57Leu
MmurrayPC	Peru3040	lineage4.3.4.2				p.Ser450Leu	p.Val431Met	True	rpoB_p.Ser450Leu	True			p.Val431Met	katG_p.Ser315Thr
MmurrayPC	Peru3041	lineage4.1.2.1				p.His445Tyr	p.Gly594Glu	True	rpoB_p.His445Tyr	False				katG_p.Ser315Thr	gidB_p.Gly73Ala
MmurrayPC	Peru3042	lineage4.1.2.1				p.His445Asp	p.Gly594Glu	True	rpoB_p.His445Asp	False				katG_p.Ser315Thr	rpsL_p.Lys43Arg
MmurrayPC	Peru3043	lineage4.3				p.Ala692Thr, p.Ser450Leu	p.Thr812Ile	True	rpoB_p.Ser450Leu	True			p.Thr812Ile	katG_p.Ser315Thr		pncA_p.Asp49Asn	embB_p.Met306Ile
MmurrayPC	Peru3044	lineage4.1.2.1					p.Gly594Glu	False		False
MmurrayPC	Peru3045	lineage4.3				p.Ala692Thr, p.Ser450Leu	p.Thr812Ile	True	rpoB_p.Ser450Leu	True			p.Thr812Ile	katG_p.Ser315Thr		pncA_p.Asp49Asn	embB_p.Met306Ile
MmurrayPC	Peru3046	lineage4.3				p.Ser450Leu	p.Pro1040Ala	True	rpoB_p.Ser450Leu	True			p.Pro1040Ala			pncA_p.His51Arg
MmurrayPC	Peru3047	lineage4.1.2.1					p.Gly594Glu	False		False
MmurrayPC	Peru3048	lineage4.3				p.Gly973Asp, p.Gln409Arg, p.Ser450Leu		True	rpoB_p.Ser450Leu	True		p.Gln409Arg		katG_p.Ser315Thr		pncA_p.Ala46Glu	embB_p.Gln497Arg
MmurrayPC	Peru3049	lineage4.3				p.Glu207Lys, p.His445Tyr		True	rpoB_p.His445Tyr	False				inhA_p.Ile21Thr		pncA_p.His51Arg
MmurrayPC	Peru3052	lineage4.3.4.1				p.Ser450Leu	p.Ala1047Pro	True	rpoB_p.Ser450Leu	True			p.Ala1047Pro	katG_p.Ser315Thr
MmurrayPC	Peru3054	lineage4.3				p.Asp435Val		True	rpoB_p.Asp435Val	False				katG_p.Ser315Thr		pncA_p.Gln10Arg
MmurrayPC	Peru3055	lineage4.1.2.1				p.His445Asp	p.Gly388Ala, p.Gly594Glu	True	rpoB_p.His445Asp	True			p.Gly388Ala	katG_p.Ser315Thr	rpsL_p.Lys43Arg
MmurrayPC	Peru3056	lineage4				p.Val695Leu, p.Ser450Leu	p.Val483Gly	True	rpoB_p.Ser450Leu	True			p.Val483Gly	katG_p.Ser315Thr	gidB_p.Leu79Trp
MmurrayPC	Peru3057	lineage4.3				p.Ser450Leu	p.Pro1040Ala	True	rpoB_p.Ser450Leu	True			p.Pro1040Ala			pncA_p.His51Arg
MmurrayPC	Peru3058	lineage4.3				p.Ala692Thr, p.Ser450Leu	p.Val1252Leu	True	rpoB_p.Ser450Leu	True			p.Val1252Leu	katG_p.Ser315Thr		pncA_p.Leu85Pro	embB_p.Met306Val
MmurrayPC	Peru3059	lineage2.2.1				p.Ser450Leu	p.Trp484Ser	True	rpoB_p.Ser450Leu	True			p.Trp484Ser	katG_p.Ser315Thr	rpsL_p.Lys43Arg		embB_p.Met306Ile
MmurrayPC	Peru3060	lineage4				p.Val695Leu		False		False
MmurrayPC	Peru3061	lineage4.3				p.Asp435Val		True	rpoB_p.Asp435Val	False				katG_p.Ser315Thr		pncA_p.Gln10Arg
MmurrayPC	Peru3062	lineage4.3				p.Asp435Val		True	rpoB_p.Asp435Val	False				katG_p.Ser315Thr		pncA_p.Gln10Arg
MmurrayPC	Peru3063	lineage4.3						False		False				katG_p.Ser315Thr
MmurrayPC	Peru3064	lineage4.1.2.1				p.Ser450Leu	p.Gly594Glu, p.Trp484Ser	True	rpoB_p.Ser450Leu	True			p.Trp484Ser	katG_p.Trp191Arg
MmurrayPC	Peru3065	lineage4.3				p.Ala692Thr, p.Ser450Leu	p.Glu757Ala	True	rpoB_p.Ser450Leu	True			p.Glu757Ala	katG_p.Ser315Thr		pncA_p.Leu159Val
MmurrayPC	Peru3066	lineage4.3				p.Ser450Leu	p.Pro1040Ala	True	rpoB_p.Ser450Leu	True			p.Pro1040Ala			pncA_p.His51Arg
MmurrayPC	Peru3067	lineage4.3						False		False				katG_p.Ser315Thr
MmurrayPC	Peru3068	lineage4.3				p.Ser450Leu	p.Asn698Lys	True	rpoB_p.Ser450Leu	True			p.Asn698Lys	katG_p.Ser315Thr		pncA_p.Leu4Ser	embB_p.Met306Val
MmurrayPC	Peru3069	lineage4.1.2.1				p.Ser450Leu	p.Leu507Val, p.Gly594Glu	True	rpoB_p.Ser450Leu	True			p.Leu507Val	katG_p.Ser315Thr	gidB_p.Arg137Trp		embB_p.Met306Ile
MmurrayPC	Peru3070	lineage4.3				p.Ala692Thr, p.Ser450Leu	p.Ile491Val	True	rpoB_p.Ser450Leu	True			p.Ile491Val	katG_p.Ser315Thr
MmurrayPC	Peru3253	lineage4.3.4.2				p.Ser450Leu	p.Val517Leu	True	rpoB_p.Ser450Leu	True			p.Val517Leu	katG_p.Ser315Thr			embB_p.Met306Ile
MmurrayPC	Peru3254	lineage4				p.Val695Leu, p.Asp435Tyr		True	rpoB_p.Asp435Tyr	False				katG_p.Ser315Thr	gidB_p.Leu79Trp		embB_p.Gly406Ser
MmurrayPC	Peru3255	lineage4.3				p.Glu207Lys, p.His445Tyr		True	rpoB_p.His445Tyr	False				inhA_p.Ile21Thr		pncA_p.His51Arg
MmurrayPC	Peru3256	lineage4.3				p.Asp435Val		True	rpoB_p.Asp435Val	False				katG_p.Ser315Thr		pncA_p.Lys48Thr	embB_p.Met306Val	gyrA_p.AspSer94GlyThr
MmurrayPC	Peru3257	lineage4.3				p.Asp435Val		True	rpoB_p.Asp435Val	False				katG_p.Ser315Thr		pncA_p.Gln10Arg
MmurrayPC	Peru3258	lineage4.3						False		False
MmurrayPC	Peru3261	lineage4.3				p.Asp435Val		True	rpoB_p.Asp435Val	False				katG_p.Ser315Thr		pncA_p.Gln10Arg
MmurrayPC	Peru3262	lineage4				p.Val695Leu		False		False
MmurrayPC	Peru3263	lineage4.3				p.Glu207Lys, p.His445Tyr		True	rpoB_p.His445Tyr	False				inhA_p.Ile21Thr		pncA_p.His51Arg
MmurrayPC	Peru3264	lineage4.3				p.Ser450Leu	p.Pro1040Ala	True	rpoB_p.Ser450Leu	True			p.Pro1040Ala			pncA_p.His51Arg
MmurrayPC	Peru3265	lineage4.3				p.Asp435Val		True	rpoB_p.Asp435Val	False				katG_p.Ser315Thr		pncA_p.Gln10Arg
MmurrayPC	Peru3266	lineage4.1.1.3				p.Asp435Val	p.Gly594Glu	True	rpoB_p.Asp435Val	False							embB_p.Gly406Ser
MmurrayPC	Peru3267	lineage4.1.2.1				p.Ser450Leu	p.Gly594Glu	True	rpoB_p.Ser450Leu	False				katG_p.Ser315Thr			embB_p.Met306Ile
MmurrayPC	Peru3268	lineage4.3				p.Ser450Leu	p.Pro1040Ala	True	rpoB_p.Ser450Leu	True			p.Pro1040Ala			pncA_p.His51Arg
MmurrayPC	Peru3269	lineage4.3				p.Ser450Leu	p.Pro1040Ala	True	rpoB_p.Ser450Leu	True			p.Pro1040Ala			pncA_p.His51Arg
MmurrayPC	Peru3271	lineage4.3				p.Ala692Thr, p.Ser450Leu, p.Ile480Val	p.Ile997Val	True	rpoB_p.Ser450Leu	True		p.Ile480Val	p.Ile997Val	katG_p.Ser315Thr		pncA_p.Gln10Pro
MmurrayPC	Peru3272	lineage4.1.2.1				p.Gln432Lys	p.Gly594Glu	True	rpoB_p.Gln432Lys	False				inhA_p.Ile21Thr
MmurrayPC	Peru3274	lineage4.1.2.1				p.Ser450Leu	p.Val431Met, p.Gly594Glu	True	rpoB_p.Ser450Leu	True			p.Val431Met	katG_p.Ser315Thr			embB_p.Met306Leu
MmurrayPC	Peru3275	lineage4.3				p.Ser450Leu	p.Phe452Ser	True	rpoB_p.Ser450Leu	False				katG_p.Ser315Thr
MmurrayPC	Peru3276	lineage4.3				p.Asp435Val		True	rpoB_p.Asp435Val	False				katG_p.Ser315Thr		pncA_p.Gln10Arg
MmurrayPC	Peru3277	lineage4.3				p.Glu207Lys, p.His445Tyr		True	rpoB_p.His445Tyr	False				inhA_p.Ile21Thr		pncA_p.His51Arg
MmurrayPC	Peru3278	lineage4.1.1.3				p.Ser450Leu	p.Val483Ala, p.Gly594Glu	True	rpoB_p.Ser450Leu	True			p.Val483Ala	katG_p.Ser315Thr		pncA_p.Leu120Pro	embB_p.Gly406Ala
MmurrayPC	Peru3279	lineage4.1.1.3				p.Ser450Leu	p.Glu750Gln, p.Gly594Glu	True	rpoB_p.Ser450Leu	False				katG_p.Ser315Thr			embB_p.Gly406Ala
MmurrayPC	Peru3280	lineage4.1.2.1				p.His445Asp	p.Gly594Glu	True	rpoB_p.His445Asp	False				katG_p.Ser315Thr
MmurrayPC	Peru3281	lineage4.3				p.Gln409Arg, p.Ser450Leu		True	rpoB_p.Ser450Leu	True		p.Gln409Arg				pncA_p.His51Arg
MmurrayPC	Peru3282	lineage2.2.1			p.Gly31Ala	p.Ser450Leu		True	rpoB_p.Ser450Leu	True	p.Gly31Ala			katG_p.Ser315Thr	rpsL_p.Lys43Arg	pncA_p.Asp8Glu		gyrA_p.AspSer94GlyThr
MmurrayPC	Peru3283	lineage4.1.2.1				p.His445Arg	p.Ser561Pro, p.Gly594Glu	True	rpoB_p.His445Arg	False				katG_p.Ser315Thr	gidB_p.Gly73Ala	pncA_p.Trp119fs	embB_p.Met306Ile, embB_p.Gln497Lys	gyrA_p.AspSer94AsnThr
MmurrayPC	Peru3284	lineage4.1				p.Asp435Val	p.Gly594Glu	True	rpoB_p.Asp435Val	False				katG_p.Ser315Thr
MmurrayPC	Peru3285	lineage4.3.4.2				p.Glu750Lys, p.His445Arg		True	rpoB_p.His445Arg	False				katG_p.Ser315Thr			embB_p.Met306Ile
MmurrayPC	Peru3286	lineage4.3.4.2				p.Ser450Phe		False		False				katG_p.Ser315Thr		pncA_p.Val139Ala	embB_p.Gly406Ala
MmurrayPC	Peru3287	lineage4.1.2.1				p.Glu250Gly, p.Thr400Ala, p.Ser450Leu	p.Gly594Glu	True	rpoB_p.Ser450Leu	True		p.Thr400Ala		katG_p.Ser315Thr	gidB_p.Ser149Arg	pncA_p.Leu116Arg	embB_p.Met306Ile	gyrA_p.AspSer94GlyThr
MmurrayPC	Peru3288	lineage4.3				p.Asp435Val		True	rpoB_p.Asp435Val	False				katG_p.Ser315Thr		pncA_p.Lys48Thr	embB_p.Met306Val
MmurrayPC	Peru3289	lineage4.3				p.Ser450Leu	p.Pro1040Ala	True	rpoB_p.Ser450Leu	True			p.Pro1040Ala			pncA_p.His51Arg	embB_p.Met306Ile
MmurrayPC	Peru3290	lineage4.3				p.Asp435Val		True	rpoB_p.Asp435Val	False				katG_p.Ser315Thr		pncA_p.Gln10Arg
MmurrayPC	Peru3291	lineage4.3				p.Asp435Val		True	rpoB_p.Asp435Val	False				katG_p.Ser315Thr		pncA_p.Gln10Arg
MmurrayPC	Peru3292	lineage4.1.2.1				p.Ser450Leu	p.Gly594Glu	True	rpoB_p.Ser450Leu	False				katG_p.Ser315Thr	gidB_p.Gly34Val
MmurrayPC	Peru3293	lineage4.3				p.Asp435Val		True	rpoB_p.Asp435Val	False				katG_p.Ser315Thr		pncA_p.Gln10Arg
MmurrayPC	Peru3294	lineage2.2.1						False		False
MmurrayPC	Peru3295	lineage4.1.2.1				p.His445Arg	p.Ser561Pro, p.Gly594Glu	True	rpoB_p.His445Arg	False				katG_p.Ser315Thr	gidB_p.Gly73Ala	pncA_p.Trp119fs	embB_p.Met306Ile, embB_p.Gln497Lys	gyrA_p.Ala90Val
MmurrayPC	Peru3296	lineage4.1.2.1				p.Leu430Pro	p.Gly594Glu	True	rpoB_p.Leu430Pro	False
MmurrayPC	Peru3297	lineage4.1.2.1				p.Ser450Leu	p.Val1252Leu, p.Gly594Glu	True	rpoB_p.Ser450Leu	True			p.Val1252Leu	katG_p.Ser315Thr			embB_p.Asp354Ala
MmurrayPC	Peru3298	lineage4.1.2.1					p.Gly594Glu	False		False
MmurrayPC	Peru3299	lineage4.3				p.Asp435Val		True	rpoB_p.Asp435Val	False				katG_p.Ser315Thr		pncA_p.Gln10Arg
MmurrayPC	Peru3300	lineage4.3.4.1				p.His445Asp	p.Arg741Ser	True	rpoB_p.His445Asp	False				katG_p.Ser315Thr
MmurrayPC	Peru3301	lineage4.3				p.Ser450Leu	p.Pro1040Ala	True	rpoB_p.Ser450Leu	True			p.Pro1040Ala			pncA_p.His51Arg
MmurrayPC	Peru3302	lineage4.1.2.1				p.His445Arg	p.Ser561Pro, p.Gly594Glu	True	rpoB_p.His445Arg	False				katG_p.Ser315Thr	gidB_p.Gly73Ala	pncA_p.Trp119fs	embB_p.Met306Ile, embB_p.Gln497Lys
MmurrayPC	Peru3303	lineage4.3				p.Ser450Leu		True	rpoB_p.Ser450Leu	False				katG_p.Ser315Thr		pncA_p.Val180Phe	embB_p.Gly406Ser
MmurrayPC	Peru3304	lineage4.3				p.Ala692Thr, p.Ser450Leu	p.Thr812Ile	True	rpoB_p.Ser450Leu	True			p.Thr812Ile	katG_p.Ser315Thr		pncA_p.Asp49Asn	embB_p.Met306Ile
MmurrayPC	Peru3305	lineage4.3				p.Asp435Val		True	rpoB_p.Asp435Val	False				katG_p.Ser315Thr		pncA_p.Lys48Thr	embB_p.Met306Val
MmurrayPC	Peru3306	lineage4.3				p.Ala692Thr, p.Ser450Leu	p.Thr812Ile	True	rpoB_p.Ser450Leu	True			p.Thr812Ile	katG_p.Ser315Thr		pncA_p.Asp49Asn	embB_p.Met306Ile
MmurrayPC	Peru3307	lineage4.3				p.Ser450Leu	p.Pro1040Ala	True	rpoB_p.Ser450Leu	True			p.Pro1040Ala			pncA_p.His51Arg
MmurrayPC	Peru3308	lineage2.2.1				p.Ser450Leu	p.Trp484Ser	True	rpoB_p.Ser450Leu	True			p.Trp484Ser	katG_p.Ser315Thr	rpsL_p.Lys43Arg		embB_p.Met306Ile
MmurrayPC	Peru3309	lineage4.3.4.2				p.Ser450Leu	p.Leu39Arg	True	rpoB_p.Ser450Leu	False				katG_p.Ser315Thr		pncA_p.His57Leu
MmurrayPC	Peru3310	lineage4.3.4.1				p.Ser450Phe	p.Arg741Ser	False		False				katG_p.Ser315Thr			embB_p.Met306Ile
MmurrayPC	Peru3311	lineage4.3				p.Asp435Val		True	rpoB_p.Asp435Val	False				katG_p.Ser315Thr	rpsL_p.Lys43Arg	pncA_p.Gln10Arg
MmurrayPC	Peru3312	lineage4.3						False		False
MmurrayPC	Peru3313	lineage4.3				p.Ser450Leu	p.Pro1040Ala	True	rpoB_p.Ser450Leu	True			p.Pro1040Ala			pncA_p.His51Arg
MmurrayPC	Peru3314	lineage4.3.4.2				p.His445Leu		True	rpoB_p.His445Leu	False				katG_p.Ser315Thr
MmurrayPC	Peru3316	lineage4.3						False		False						pncA_p.His51Arg
MmurrayPC	Peru3317	lineage4.3				p.Asp435Val		True	rpoB_p.Asp435Val	False				katG_p.Ser315Thr		pncA_p.Gln10Arg
MmurrayPC	Peru3318	lineage4.1.2.1				p.Ser450Leu	p.Pro1040Arg, p.Gly594Glu	True	rpoB_p.Ser450Leu	True			p.Pro1040Arg	katG_p.Ser315Thr
MmurrayPC	Peru3319	lineage4.3				p.Glu207Lys, p.His445Tyr		True	rpoB_p.His445Tyr	False				inhA_p.Ile21Thr		pncA_p.His51Arg
MmurrayPC	Peru3320	lineage4.1.2.1					p.Gly594Glu	False		False
MmurrayPC	Peru3321	lineage4.3				p.Ser450Leu	p.Asp747Ala	True	rpoB_p.Ser450Leu	True			p.Asp747Ala
MmurrayPC	Peru3322	lineage4.8				p.Ser450Leu	p.Leu507Val	True	rpoB_p.Ser450Leu	True			p.Leu507Val	katG_p.Ser315Thr			embB_p.Gly406Ala
MmurrayPC	Peru3323	lineage4.3				p.Ser450Leu	p.Pro1040Ala	True	rpoB_p.Ser450Leu	True			p.Pro1040Ala			pncA_p.His51Arg
MmurrayPC	Peru3324	lineage4.8				p.Ser450Trp		True	rpoB_p.Ser450Trp	False
MmurrayPC	Peru3325	lineage4.3.4.1			p.Leu80Val			False		False
MmurrayPC	Peru3326	lineage4.1.2.1				p.His445Leu	p.Gly594Glu	True	rpoB_p.His445Leu	False				katG_p.Ser315Thr		pncA_p.Leu4Trp	embB_p.Met306Val
MmurrayPC	Peru3327	lineage4.3				p.Asp435Val		True	rpoB_p.Asp435Val	False				katG_p.Ser315Thr
MmurrayPC	Peru3328	lineage2.2.1				p.Ser450Leu	p.His525Gln	True	rpoB_p.Ser450Leu	True			p.His525Gln
MmurrayPC	Peru3329	lineage4.3				p.Asp435Val		True	rpoB_p.Asp435Val	False				katG_p.Ser315Thr		pncA_p.Gln10Arg
MmurrayPC	Peru3330	lineage4.3				p.Asp435Val		True	rpoB_p.Asp435Val	False				katG_p.Ser315Thr		pncA_p.Gln10Arg
MmurrayPC	Peru3331	lineage4.3				p.Asp435Val		True	rpoB_p.Asp435Val	False				katG_p.Ser315Thr		pncA_p.Gln10Arg
MmurrayPC	Peru3332	lineage4	p.Val70Ala			p.Val695Leu, p.Ser450Leu		True	rpoB_p.Ser450Leu	False							embB_p.Gly406Asp
MmurrayPC	Peru3333	lineage4.3				p.Gln409Arg, p.Ser450Leu		True	rpoB_p.Ser450Leu	True		p.Gln409Arg				pncA_p.His51Arg
MmurrayPC	Peru3334	lineage4.3.4.1				p.Ser450Leu	p.Ala1047Pro	True	rpoB_p.Ser450Leu	True			p.Ala1047Pro	katG_p.Ser315Thr
MmurrayPC	Peru3335	lineage4.3				p.Gly973Asp, p.Gln409Arg, p.Ser450Leu		True	rpoB_p.Ser450Leu	True		p.Gln409Arg		katG_p.Ser315Thr		pncA_p.Ala46Glu	embB_p.Gln497Arg
MmurrayPC	Peru3338	lineage4.3.4.1				p.Ser450Phe	p.Arg741Ser	False		False				katG_p.Ser315Thr
MmurrayPC	Peru3339	lineage4.1.1.3				p.Ser450Leu	p.Leu527Val, p.Gly594Glu	True	rpoB_p.Ser450Leu	True			p.Leu527Val	katG_p.Ser315Thr			embB_p.Gly406Ala
MmurrayPC	Peru3340	lineage4.1.1.3				p.Ser450Trp	p.Gly594Glu	True	rpoB_p.Ser450Trp	False				katG_p.Ser315Thr		pncA_p.Pro54Leu
MmurrayPC	Peru3341	lineage4.3.4.1				p.Ser450Phe	p.Arg741Ser	False		False				katG_p.Ser315Thr			embB_p.Met306Ile
MmurrayPC	Peru3343	lineage4						False		False
MmurrayPC	Peru3344	lineage4.3.4.1				p.Ser450Leu	p.Val483Gly, p.Arg741Ser	True	rpoB_p.Ser450Leu	True			p.Val483Gly					gyrA_p.AspSer94AsnThr
MmurrayPC	Peru3345	lineage4	p.Val70Ala			p.Val695Leu, p.Ser450Leu		True	rpoB_p.Ser450Leu	False						pncA_p.Asp8Glu	embB_p.Gly406Asp
MmurrayPC	Peru3346	lineage4.3						False		False
MmurrayPC	Peru3347	lineage4.4.1.1						False		False
MmurrayPC	Peru3348	lineage4.3				p.Ser450Leu	p.Leu516Pro	True	rpoB_p.Ser450Leu	True			p.Leu516Pro	katG_p.Ser315Thr		pncA_p.Leu4Ser
MmurrayPC	Peru3349	lineage4.1.1				p.Thr399Ala, p.Ser450Leu	p.Gly594Glu	True	rpoB_p.Ser450Leu	False				katG_p.Ser315Thr	gidB_p.Arg47Trp	pncA_p.Asp8Ala	embB_p.Met306Val
MmurrayPC	Peru3350	lineage4.3				p.Ser450Leu		True	rpoB_p.Ser450Leu	False
MmurrayPC	Peru3351	lineage4.3				p.Asp435Val		True	rpoB_p.Asp435Val	False				katG_p.Ser315Thr		pncA_p.Gln10Arg
MmurrayPC	Peru3353	lineage4.3				p.Ala692Thr, p.Ser450Leu	p.Thr812Ile	True	rpoB_p.Ser450Leu	True			p.Thr812Ile	katG_p.Ser315Thr		pncA_p.Asp49Asn	embB_p.Met306Ile
MmurrayPC	Peru3354	lineage4.1.2.1				p.Ser450Leu	p.Glu1033Ala, p.Gly594Glu	True	rpoB_p.Ser450Leu	True			p.Glu1033Ala	katG_p.Ser315Thr		pncA_p.Ala146Glu	embB_p.Met306Ile	gyrA_p.AspSer94GlyThr
MmurrayPC	Peru3356	lineage4.3.4.2				p.Ser450Phe		False		False				katG_p.Ser315Thr		pncA_p.Val139Ala	embB_p.Gly406Ala
MmurrayPC	Peru3357	lineage4.3				p.Ala692Thr, p.Ser450Leu	p.Val1252Leu	True	rpoB_p.Ser450Leu	True			p.Val1252Leu	katG_p.Ser315Thr		pncA_p.Leu85Pro	embB_p.Met306Val
MmurrayPC	Peru3358	lineage4.3						False		False				inhA_p.Ile21Thr		pncA_p.His51Arg
MmurrayPC	Peru3359	lineage4.1.2.1				p.Asp435Val	p.Gly594Glu	True	rpoB_p.Asp435Val	False				katG_p.Ser315Thr	rpsL_p.Lys43Arg
MmurrayPC	Peru3361	lineage4.3				p.Ser450Leu	p.Asn698Lys	True	rpoB_p.Ser450Leu	True			p.Asn698Lys	katG_p.Ser315Thr		pncA_p.Leu4Ser	embB_p.Met306Val
MmurrayPC	Peru3362	lineage4.3				p.Ala692Thr, p.Ser450Leu	p.Ile491Val	True	rpoB_p.Ser450Leu	True			p.Ile491Val	katG_p.Ser315Thr			embB_p.Met306Ile
MmurrayPC	Peru3363	lineage4.3				p.Asp435Val		True	rpoB_p.Asp435Val	False				katG_p.Ser315Thr		pncA_p.Gln10Arg
MmurrayPC	Peru3364	lineage4.1.2.1					p.Gly594Glu	False		False
MmurrayPC	Peru3365	lineage4						False		False				katG_p.Ser315Thr		pncA_p.Val180Phe
MmurrayPC	Peru3366	lineage4.3				p.Ser450Leu		True	rpoB_p.Ser450Leu	False				katG_p.Ser315Thr		pncA_p.Ser65fs	embB_p.Met306Ile	gyrA_p.Asp89Asn
MmurrayPC	Peru3367	lineage4	p.Val70Ala			p.Val695Leu, p.Ser450Leu		True	rpoB_p.Ser450Leu	False				katG_p.Ser315Thr	gidB_p.Leu79Trp	pncA_p.Asp49fs	embB_p.Asp354Ala
MmurrayPC	Peru3368	lineage4.1.2.1				p.Asp435Val	p.Gly594Glu	True	rpoB_p.Asp435Val	False				katG_p.Ser315Thr
MmurrayPC	Peru3369	lineage4.8				p.Ser450Leu	p.Leu507Val	True	rpoB_p.Ser450Leu	True			p.Leu507Val	katG_p.Ser315Thr			embB_p.Gly406Ala
MmurrayPC	Peru3370	lineage4.3				p.Ser450Leu		True	rpoB_p.Ser450Leu	False						pncA_p.His51Arg
MmurrayPC	Peru3371	lineage4.3				p.Ser450Leu	p.Pro1040Ala	True	rpoB_p.Ser450Leu	True			p.Pro1040Ala			pncA_p.His51Arg
MmurrayPC	Peru3372	lineage4.1.2.1					p.Gly594Glu	False		False
MmurrayPC	Peru3373	lineage4.3				p.Ser450Leu	p.Pro1040Ala	True	rpoB_p.Ser450Leu	True			p.Pro1040Ala			pncA_p.His51Arg
MmurrayPC	Peru3375	lineage4.1.2.1					p.Gly594Glu	False		False
MmurrayPC	Peru3376	lineage4				p.Val695Leu, p.Ser450Leu		True	rpoB_p.Ser450Leu	False				katG_p.Ser315Thr	gidB_p.Leu79Trp	pncA_p.Thr135Pro	embB_p.Asp354Ala
MmurrayPC	Peru3377	lineage4.3				p.Glu207Lys, p.His445Tyr		True	rpoB_p.His445Tyr	False				inhA_p.Ile21Thr		pncA_p.His51Arg
MmurrayPC	Peru3378	lineage4.3				p.Asp435Val		True	rpoB_p.Asp435Val	False				katG_p.Ser315Thr		pncA_p.Lys48Thr	embB_p.Met306Val
MmurrayPC	Peru3379	lineage2.2.1				p.His445Arg	p.Ser561Pro	True	rpoB_p.His445Arg	False				katG_p.Ser315Thr	rpsL_p.Lys43Arg		embB_p.Met306Val
MmurrayPC	Peru3380	lineage4.3				p.Ala692Thr, p.Ser450Leu	p.Val1124Glu	True	rpoB_p.Ser450Leu	True			p.Val1124Glu	katG_p.Ser315Thr		pncA_p.Arg140Pro	embB_p.Met306Val
MmurrayPC	Peru3381	lineage4.3				p.Ala692Thr, p.Ser450Leu	p.Val1124Glu	True	rpoB_p.Ser450Leu	True			p.Val1124Glu	katG_p.Ser315Thr		pncA_p.Arg140Pro	embB_p.Met306Val
MmurrayPC	Peru3382	lineage4.3				p.Asp435Val		True	rpoB_p.Asp435Val	False				katG_p.Ser315Thr		pncA_p.Gln10Arg
MmurrayPC	Peru3383	lineage4.3				p.Ala692Thr, p.Ser450Leu	p.Glu757Ala	True	rpoB_p.Ser450Leu	True			p.Glu757Ala	katG_p.Ser315Thr			embB_p.Met306Ile
MmurrayPC	Peru3384	lineage4.3				p.Ser450Leu	p.Pro1040Ala	True	rpoB_p.Ser450Leu	True			p.Pro1040Ala			pncA_p.His51Arg	embB_p.Met306Ile
MmurrayPC	Peru3385	lineage4.3				p.Asp435Val		True	rpoB_p.Asp435Val	False				katG_p.Ser315Thr		pncA_p.Gln10Arg
MmurrayPC	Peru3387	lineage4.3	p.Ala56Val			p.Gln432Pro	p.Thr853Ala	True	rpoB_p.Gln432Pro	False				katG_p.Ser315Thr		pncA_p.Thr160Pro
MmurrayPC	Peru3389	lineage4				p.Val695Leu, p.Asp435Tyr		True	rpoB_p.Asp435Tyr	False				katG_p.Ser315Thr	gidB_p.Leu79Trp		embB_p.Gly406Ser
MmurrayPC	Peru3390	lineage4.3				p.Asp435Val		True	rpoB_p.Asp435Val	False				katG_p.Ser315Thr		pncA_p.Gln10Arg
MmurrayPC	Peru3392	lineage2.2.1						False		False
MmurrayPC	Peru3393	lineage2.2.1				p.Ser450Leu	p.Trp484Ser	True	rpoB_p.Ser450Leu	True			p.Trp484Ser	katG_p.Ser315Thr	rpsL_p.Lys43Arg		embB_p.Met306Ile
MmurrayPC	Peru3394	lineage4.3				p.Ser450Leu	p.Pro1040Ala	True	rpoB_p.Ser450Leu	True			p.Pro1040Ala			pncA_p.His51Arg
MmurrayPC	Peru3395	lineage4.3				p.Ala692Thr, p.Ser450Leu	p.Thr812Ile	True	rpoB_p.Ser450Leu	True			p.Thr812Ile	katG_p.Ser315Thr		pncA_p.Asp49Asn	embB_p.Met306Ile
MmurrayPC	Peru3397	lineage4.3				p.Ser450Leu	p.Pro1040Ala	True	rpoB_p.Ser450Leu	True			p.Pro1040Ala			pncA_p.His51Arg
MmurrayPC	Peru3398	lineage4.3				p.Asp435Val		True	rpoB_p.Asp435Val	False				katG_p.Ser315Thr		pncA_p.Lys48Thr	embB_p.Met306Val
MmurrayPC	Peru3399	lineage2.2.1				p.Ser450Leu	p.Trp484Ser	True	rpoB_p.Ser450Leu	True			p.Trp484Ser	katG_p.Ser315Thr	rpsL_p.Lys43Arg		embB_p.Met306Ile
MmurrayPC	Peru3400	lineage4.1.2.1				p.Leu452Pro	p.Gly594Glu	True	rpoB_p.Leu452Pro	False				katG_p.Ser315Asn	rpsL_p.Lys43Arg
MmurrayPC	Peru3402	lineage4.3				p.Ala692Thr, p.Ser450Leu	p.Pro1040Ser	True	rpoB_p.Ser450Leu	True			p.Pro1040Ser	katG_p.Ser315Thr
MmurrayPC	Peru3403	lineage4.3				p.Asp435Val		True	rpoB_p.Asp435Val	False				katG_p.Ser315Thr		pncA_p.Lys48Thr	embB_p.Met306Val
MmurrayPC	Peru3404	lineage4.3				p.Asp435Val		True	rpoB_p.Asp435Val	False				katG_p.Ser315Thr		pncA_p.Gln10Arg
MmurrayPC	Peru3405	lineage4				p.Val695Leu, p.Ser450Leu	p.Val483Gly	True	rpoB_p.Ser450Leu	True			p.Val483Gly	katG_p.Ser315Thr	gidB_p.Leu79Trp
MmurrayPC	Peru3407	lineage4				p.Val695Leu, p.Asp435Tyr		True	rpoB_p.Asp435Tyr	False				katG_p.Ser315Thr	gidB_p.Leu79Trp		embB_p.Gly406Ser
MmurrayPC	Peru3408	lineage4				p.Val695Leu, p.Asp435Tyr		True	rpoB_p.Asp435Tyr	False				katG_p.Ser315Thr	gidB_p.Leu79Trp		embB_p.Gly406Ser
MmurrayPC	Peru3410	lineage4.3.4.1				p.Ser450Leu	p.Glu1228Ala, p.Arg741Ser, p.Ile851Val	True	rpoB_p.Ser450Leu	True			p.Ile851Val	katG_p.Ser315Thr			embB_p.Met306Val
MmurrayPC	Peru3411	lineage4.3.4.2				p.Ser450Leu		True	rpoB_p.Ser450Leu	False				katG_p.Ser315Thr
MmurrayPC	Peru3412	lineage4.3				p.Ser450Leu	p.Pro1040Ala	True	rpoB_p.Ser450Leu	True			p.Pro1040Ala	katG_p.Trp191Arg		pncA_p.His51Arg
MmurrayPC	Peru3413	lineage2.2.1				p.Ser450Leu		True	rpoB_p.Ser450Leu	False				katG_p.Ser315Thr	rpsL_p.Lys43Arg	pncA_p.His51Gln	embB_p.Met306Val
MmurrayPC	Peru3414	lineage4.3				p.Asp435Val		True	rpoB_p.Asp435Val	False				katG_p.Ser315Thr			embB_p.Gly406Asp
MmurrayPC	Peru3415	lineage4.3				p.Asp435Val		True	rpoB_p.Asp435Val	False				katG_p.Ser315Thr		pncA_p.Gln10Arg
MmurrayPC	Peru3416	lineage4.3				p.Asp435Val		True	rpoB_p.Asp435Val	False				katG_p.Ser315Thr		pncA_p.Gln10Arg
MmurrayPC	Peru3417	lineage4.3				p.Ser450Leu	p.Val483Gly	True	rpoB_p.Ser450Leu	True			p.Val483Gly	inhA_p.Ile21Thr		pncA_p.His51Arg
MmurrayPC	Peru3418	lineage4				p.Val695Leu, p.Ser450Leu	p.Leu527Val	True	rpoB_p.Ser450Leu	True			p.Leu527Val	katG_p.Ser315Thr	gidB_p.Leu79Trp
MmurrayPC	Peru3419	lineage4.1.2.1				p.Ala286Val, p.Ser450Leu	p.Gly594Glu	True	rpoB_p.Ser450Leu	False				katG_p.Ser315Thr		pncA_p.Ala146Glu	embB_p.Met306Ile	gyrA_p.AspSer94AsnThr
MmurrayPC	Peru3420	lineage4.8				p.Ser450Leu	p.Leu507Val	True	rpoB_p.Ser450Leu	True			p.Leu507Val	katG_p.Ser315Thr		pncA_p.Leu172fs	embB_p.Gly406Ala
MmurrayPC	Peru3421	lineage4.3.4.1				p.Ser450Leu		True	rpoB_p.Ser450Leu	False							embB_p.Asp354Ala
MmurrayPC	Peru3422	lineage4.1.2.1				p.Ser450Leu	p.Phe452Leu, p.Gly594Glu	True	rpoB_p.Ser450Leu	True			p.Phe452Leu	katG_p.Ser315Thr	rpsL_p.Lys43Arg	pncA_p.His57Arg	embB_p.Gln497Arg
MmurrayPC	Peru3423	lineage4.3				p.Asp435Val		True	rpoB_p.Asp435Val	False				katG_p.Ser315Thr		pncA_p.Gln10Arg
MmurrayPC	Peru3424	lineage4.3.4.2				p.Ser450Leu, p.Ile480Val		True	rpoB_p.Ser450Leu	True		p.Ile480Val		katG_p.Ser315Thr		pncA_p.His57Leu
MmurrayPC	Peru3425	lineage4.3.4.1				p.Ser450Leu	p.Asn698Ser, p.Arg741Ser	True	rpoB_p.Ser450Leu	True			p.Asn698Ser	katG_p.Ser315Thr
MmurrayPC	Peru3426	lineage4.3				p.Asp435Val		True	rpoB_p.Asp435Val	False				katG_p.Ser315Thr		pncA_p.Gln10Arg
MmurrayPC	Peru3427	lineage4.3				p.Asp435Val		True	rpoB_p.Asp435Val	False				katG_p.Ser315Thr
MmurrayPC	Peru3428	lineage4.1.2					p.Gly594Glu	False		False				katG_p.Phe272fs
MmurrayPC	Peru3429	lineage4.3				p.Asp435Val		True	rpoB_p.Asp435Val	False				katG_p.Ser315Thr		pncA_p.Gln10Arg
MmurrayPC	Peru3430	lineage2.2.1				p.Ser450Leu	p.Trp484Ser	True	rpoB_p.Ser450Leu	True			p.Trp484Ser	katG_p.Ser315Thr	rpsL_p.Lys43Arg		embB_p.Met306Ile
MmurrayPC	Peru3431	lineage4.1.2.1				p.Glu250Gly, p.Ser450Leu	p.Gly594Glu, p.Val483Gly	True	rpoB_p.Ser450Leu	True			p.Val483Gly	katG_p.Ser315Thr
MmurrayPC	Peru3432	lineage4.3.4.2						False		False
MmurrayPC	Peru3433	lineage4.3				p.Asp435Val		True	rpoB_p.Asp435Val	False				katG_p.Ser315Thr		pncA_p.Gln10Arg
MmurrayPC	Peru3434	lineage2.2.1				p.Ser450Leu	p.Trp484Ser	True	rpoB_p.Ser450Leu	True			p.Trp484Ser	katG_p.Ser315Thr	rpsL_p.Lys43Arg		embB_p.Met306Ile	gyrA_p.AspSer94AsnThr
MmurrayPC	Peru3435	lineage4.3.4.1				p.Ser450Leu	p.Gln479Arg, p.Arg741Ser	True	rpoB_p.Ser450Leu	False				katG_p.Ser315Thr			embB_p.Met306Val
MmurrayPC	Peru3528	lineage4.3						False		False
MmurrayPC	Peru3962	lineage4.1.2.1					p.Gly594Glu	False		False
MmurrayPC	Peru3964	lineage4.3						False		False
MmurrayPC	Peru3965	lineage4.8						False		False
MmurrayPC	Peru3966	lineage4.3						False		False
MmurrayPC	Peru3969	lineage4.8						False		False
MmurrayPC	Peru3970	lineage4.1.1					p.Gly594Glu	False		False
MmurrayPC	Peru3971	lineage4.1.2.1					p.Gly594Glu	False		False
MmurrayPC	Peru3972	lineage4.8						False		False
MmurrayPC	Peru3973	lineage4				p.Val695Leu		False		False
MmurrayPC	Peru3974	lineage4.1.2.1					p.Gly594Glu	False		False					gidB_p.Leu79Trp
MmurrayPC	Peru3975	lineage4.1.2.1				p.Ser450Leu	p.Gly594Glu	True	rpoB_p.Ser450Leu	False				katG_p.Ser315Thr			embB_p.Met306Ile
MmurrayPC	Peru3976	lineage4.3						False		False				katG_p.Ser315Thr
MmurrayPC	Peru3977	lineage4.1.2					p.Gly594Glu	False		False
MmurrayPC	Peru3978	lineage4.3						False		False
MmurrayPC	Peru3979	lineage4.1.2.1					p.Gly594Glu	False		False				katG_p.Ser315Thr	gidB_p.Gly73Ala
MmurrayPC	Peru3980	lineage4.3						False		False				katG_p.Pro7fs, katG_p.Ala16fs
MmurrayPC	Peru3981	lineage4.3						False		False
MmurrayPC	Peru3982	lineage4				p.Val695Leu		False		False
MmurrayPC	Peru3983	lineage4.3				p.Asp435Tyr		True	rpoB_p.Asp435Tyr	False
MmurrayPC	Peru3984	lineage4.8						False		False
MmurrayPC	Peru3985	lineage4.3						False		False				katG_p.Ser315Thr
MmurrayPC	Peru3986	lineage4.1.2.1					p.Gly594Glu	False		False
MmurrayPC	Peru3987	lineage4.3.4.1						False		False
MmurrayPC	Peru3989	lineage4.1.2.1					p.Gly594Glu	False		False				katG_p.Ser315Thr	gidB_p.Gly73Ala
MmurrayPC	Peru3990	lineage4.1.2					p.Gly594Glu	False		False
MmurrayPC	Peru3991	lineage4.1.2.1					p.Gly594Glu	False		False
MmurrayPC	Peru3992	lineage4.1.2.1					p.Gly594Glu	False		False				katG_p.Ser315Thr			embB_p.Gly406Asp
MmurrayPC	Peru3993	lineage4.1.2.1					p.Gly594Glu	False		False
MmurrayPC	Peru3994	lineage4.1.2.1					p.Gly594Glu	False		False
MmurrayPC	Peru3995	lineage4.1.2.1				p.Glu250Gly	p.Gly594Glu	False		False
MmurrayPC	Peru3996	lineage4.1.2.1					p.Gly594Glu	False		False
MmurrayPC	Peru3997	lineage4.1.2.1					p.Gly594Glu	False		False
MmurrayPC	Peru3998	lineage4.1.2.1					p.Gly594Glu	False		False
MmurrayPC	Peru3999	lineage4.1				p.Ser450Leu	p.Val483Gly, p.Gly594Glu	True	rpoB_p.Ser450Leu	True			p.Val483Gly
MmurrayPC	Peru4000	lineage4.1.2.1				p.Glu250Gly	p.Gly594Glu	False		False
MmurrayPC	Peru4001	lineage4.3						False		False
MmurrayPC	Peru4002	lineage4.3						False		False
MmurrayPC	Peru4003	lineage2.2.1				p.Ser450Leu		True	rpoB_p.Ser450Leu	False				katG_p.Ser315Thr	rpsL_p.Lys43Arg
MmurrayPC	Peru4005	lineage4.3						False		False
MmurrayPC	Peru4007	lineage4.1.2.1					p.Gly594Glu	False		False
MmurrayPC	Peru4008	lineage4.3						False		False				katG_p.Ser315Thr
MmurrayPC	Peru4009	lineage4.3						False		False
MmurrayPC	Peru4010	lineage4				p.Val695Leu		False		False
MmurrayPC	Peru4012	lineage4.8						False		False
MmurrayPC	Peru4013	lineage2.2.1						False		False
MmurrayPC	Peru4015	lineage4.1.2.1					p.Gly594Glu	False		False
MmurrayPC	Peru4016	lineage4.1.2.1					p.Gly594Glu	False		False
MmurrayPC	Peru4017	lineage4.1.2.1					p.Gly594Glu	False		False
MmurrayPC	Peru4019	lineage4.1.2.1					p.Gly594Glu	False		False
MmurrayPC	Peru4021	lineage4.1.2.1				p.Ser450Met	p.Gly594Glu	False		False
MmurrayPC	Peru4023	lineage4				p.Val695Leu		False		False							embB_p.Gly406Ser
MmurrayPC	Peru4024	lineage4.1.2.1				p.Glu250Gly, p.Ser450Leu	p.Gly594Glu	True	rpoB_p.Ser450Leu	False
MmurrayPC	Peru4025	lineage4.1.1					p.Gly594Glu	False		False
MmurrayPC	Peru4026	lineage4.3				p.Ser450Leu		True	rpoB_p.Ser450Leu	False
MmurrayPC	Peru4029	lineage4.1.2.1				p.Glu250Gly	p.Gly594Glu	False		False				katG_p.Ser315Thr
MmurrayPC	Peru4030	lineage4.3.4.2						False		False
MmurrayPC	Peru4031	lineage4.3						False		False				inhA_p.Ile21Thr		pncA_p.His51Arg
MmurrayPC	Peru4032	lineage4.1.2.1				p.Ser450Met	p.Gly594Glu	False		False
MmurrayPC	Peru4033	lineage4.3						False		False
MmurrayPC	Peru4034	lineage4				p.Val695Leu		False		False
MmurrayPC	Peru4035	lineage4.1.2.1					p.Gly594Glu	False		False
MmurrayPC	Peru4038	lineage4.1.2.1					p.Gly594Glu	False		False
MmurrayPC	Peru4040	lineage4.1.2.1					p.Gly594Glu	False		False
MmurrayPC	Peru4041	lineage4.3						False		False
MmurrayPC	Peru4042	lineage4.3						False		False
MmurrayPC	Peru4043	lineage4.1.2					p.Gly594Glu	False		False
MmurrayPC	Peru4044	lineage4				p.Val695Leu, p.Ser450Leu	p.Val483Gly	True	rpoB_p.Ser450Leu	True			p.Val483Gly				embB_p.Met306Ile
MmurrayPC	Peru4045	lineage4.1.2.1					p.Gly594Glu	False		False
MmurrayPC	Peru4046	lineage4.3						False		False
MmurrayPC	Peru4047	lineage4.3						False		False					rpsL_p.Lys88Arg
MmurrayPC	Peru4048	lineage4.8						False		False
MmurrayPC	Peru4049	lineage4.3.4						False		False
MmurrayPC	Peru4050	lineage4.7						False		False
MmurrayPC	Peru4051	lineage4.3						False		False				katG_p.Ser315Thr
MmurrayPC	Peru4052	lineage4.7						False		False
MmurrayPC	Peru4053	lineage4.3						False		False				katG_p.Ser315Thr
MmurrayPC	Peru4054	lineage4.3						False		False
MmurrayPC	Peru4055	lineage4				p.Val695Leu		False		False
MmurrayPC	Peru4056	lineage4.3						False		False
MmurrayPC	Peru4057	lineage4				p.Val695Leu, p.Ser450Leu		True	rpoB_p.Ser450Leu	False				katG_p.Ser315Thr	gidB_p.Leu79Trp	pncA_p.Thr135Pro	embB_p.Asp354Ala
MmurrayPC	Peru4058	lineage4.1.1.3					p.Gly594Glu	False		False				katG_p.Ser315Asn
MmurrayPC	Peru4059	lineage4.3				p.Asn292Ser		False		False
MmurrayPC	Peru4061	lineage4.3				p.Asn438del		False		False
MmurrayPC	Peru4062	lineage4.8						False		False
MmurrayPC	Peru4063	lineage4.1.2.1					p.Gly594Glu	False		False
MmurrayPC	Peru4065	lineage4						False		False
MmurrayPC	Peru4066	lineage4.1.2.1				p.Glu250Gly	p.Gly594Glu	False		False						pncA_p.Ala26Val
MmurrayPC	Peru4067	lineage4.1.2.1					p.Gly594Glu	False		False
MmurrayPC	Peru4068	lineage4.3				p.Asp435Val		True	rpoB_p.Asp435Val	False				katG_p.Ser315Thr		pncA_p.Gln10Arg
MmurrayPC	Peru4069	lineage4.1.2.1					p.Gly594Glu	False		False				katG_p.Ser315Thr	gidB_p.Gly73Ala
MmurrayPC	Peru4070	lineage4.3				p.Ser450Leu		True	rpoB_p.Ser450Leu	False				katG_p.Ser315Thr			embB_p.Met306Ile
MmurrayPC	Peru4071	lineage4						False		False
MmurrayPC	Peru4072	lineage4.1.2.1					p.Gly594Glu	False		False
MmurrayPC	Peru4073	lineage4.3						False		False
MmurrayPC	Peru4074	lineage4.3						False		False
MmurrayPC	Peru4075	lineage4.1.2.1				p.Glu250Gly	p.Gly594Glu	False		False				katG_p.Ser315Thr
MmurrayPC	Peru4076	lineage4.1.2.1				p.Asp435Val	p.Gly594Glu	True	rpoB_p.Asp435Val	False				katG_p.Ser315Thr
MmurrayPC	Peru4077	lineage4.1.2.1					p.Gly594Glu	False		False
MmurrayPC	Peru4079	lineage4.1						False		False
MmurrayPC	Peru4080	lineage4.1.2					p.Gly594Glu	False		False
MmurrayPC	Peru4082	lineage2.2.1						False		False
MmurrayPC	Peru4083	lineage4.3						False		False
MmurrayPC	Peru4084	lineage4.3						False		False				katG_p.Ser315Thr
MmurrayPC	Peru4085	lineage4.3				p.Ala692Thr, p.Ser450Leu		True	rpoB_p.Ser450Leu	False						pncA_p.Arg140Pro
MmurrayPC	Peru4086	lineage4				p.Val695Leu		False		False
MmurrayPC	Peru4087	lineage4.1.1					p.Gly594Glu	False		False
MmurrayPC	Peru4089	lineage4.3						False		False
MmurrayPC	Peru4090	lineage4.3						False		False
MmurrayPC	Peru4091	lineage4				p.Val695Leu		False		False
MmurrayPC	Peru4093	lineage4.1.2.1					p.Gly594Glu	False		False
MmurrayPC	Peru4095	lineage4.8				p.Ser450Leu	p.Leu507Val	True	rpoB_p.Ser450Leu	True			p.Leu507Val	katG_p.Ser315Thr			embB_p.Gly406Ala	gyrA_p.Asp94Gly
MmurrayPC	Peru4096	lineage4.1.2.1					p.Gly594Glu	False		False
MmurrayPC	Peru4097	lineage4.1.1					p.Gly594Glu	False		False
MmurrayPC	Peru4098	lineage2.2.1						False		False
MmurrayPC	Peru4100	lineage4.1.2.1					p.Gly594Glu	False		False
MmurrayPC	Peru4103	lineage4.1.2.1				p.Ser450Met	p.Gly594Glu	False		False
MmurrayPC	Peru4105	lineage4.5						False		False
MmurrayPC	Peru4106	lineage4.3						False		False
MmurrayPC	Peru4107	lineage4.1.2.1					p.Gly594Glu	False		False				katG_p.Ser315Thr
MmurrayPC	Peru4108	lineage4.1.2.1				p.Leu430Pro	p.Gly594Glu	True	rpoB_p.Leu430Pro	False
MmurrayPC	Peru4109	lineage2.2.1						False		False				katG_p.Ser315Thr	rpsL_p.Lys43Arg	pncA_p.Leu85Arg	embB_p.Met306Val
MmurrayPC	Peru4111	lineage4.1.1					p.Gly594Glu	False		False
MmurrayPC	Peru4112	lineage4.1.2.1					p.Gly594Glu	False		False					gidB_p.Ala138Thr
MmurrayPC	Peru4113	lineage4.1.2.1				p.Glu250Gly	p.Gly594Glu	False		False
MmurrayPC	Peru4116	lineage4.1.2.1				p.Glu250Gly	p.Gly594Glu	False		False
MmurrayPC	Peru4117	lineage4.3						False		False				katG_p.Ser315Thr
MmurrayPC	Peru4118	lineage4.7						False		False
MmurrayPC	Peru4120	lineage4.1.2.1				p.Glu250Gly	p.Gly594Glu	False		False
MmurrayPC	Peru4121	lineage4.1.2.1					p.Gly594Glu	False		False
MmurrayPC	Peru4122	lineage4.1.2.1					p.Gly594Glu	False		False
MmurrayPC	Peru4123	lineage4.1.2					p.Gly594Glu	False		False
MmurrayPC	Peru4125	lineage4.3						False		False
MmurrayPC	Peru4126	lineage4.1					p.Gly594Glu	False		False
MmurrayPC	Peru4128	lineage4.1.1.3					p.Gly594Glu	False		False				katG_p.Ser315Thr			embB_p.Gly406Ala
MmurrayPC	Peru4129	lineage4.1.1.3					p.Gly594Glu	False		False
MmurrayPC	Peru4130	lineage4.1.1					p.Gly594Glu	False		False
MmurrayPC	Peru4131	lineage4.1.2.1					p.Gly594Glu	False		False
MmurrayPC	Peru4132	lineage4.1					p.Gly594Glu	False		False
MmurrayPC	Peru4134	lineage4.3						False		False
MmurrayPC	Peru4135	lineage4.1.2.1				p.Glu250Gly	p.Gly594Glu	False		False
MmurrayPC	Peru4136	lineage4.1.2.1					p.Gly594Glu	False		False				katG_p.Ser315Thr	gidB_p.Gly73Ala
MmurrayPC	Peru4137	lineage4.3.4.1					p.Arg741Ser	False		False
MmurrayPC	Peru4138	lineage4.3				p.Asp435Val		True	rpoB_p.Asp435Val	False				katG_p.Ser315Thr		pncA_p.Gln10Arg
MmurrayPC	Peru4139	lineage4.1.2.1					p.Gly594Glu	False		False
MmurrayPC	Peru4140	lineage4.1.2.1				p.Ser450Leu	p.Val1252Leu, p.Gly594Glu	True	rpoB_p.Ser450Leu	True			p.Val1252Leu	katG_p.Ser315Thr			embB_p.Asp354Ala
MmurrayPC	Peru4141	lineage4.3.4.2						False		False
MmurrayPC	Peru4142	lineage4.1.2.1					p.Gly594Glu	False		False
MmurrayPC	Peru4144	lineage4.3				p.Ala692Thr, p.Ser450Leu	p.Gly332Arg	True	rpoB_p.Ser450Leu	True			p.Gly332Arg	katG_p.Ser315Thr
MmurrayPC	Peru4145	lineage4.3						False		False
MmurrayPC	Peru4146	lineage4.8						False		False
MmurrayPC	Peru4147	lineage4.3						False		False						pncA_p.Val131fs
MmurrayPC	Peru4148	lineage4.3						False		False
MmurrayPC	Peru4150	lineage4.3						False		False				katG_p.Ser315Thr
MmurrayPC	Peru4151	lineage4.8				p.Ser450Leu	p.Leu507Val	True	rpoB_p.Ser450Leu	True			p.Leu507Val	katG_p.Ser315Thr			embB_p.Gly406Ala
MmurrayPC	Peru4152	lineage4.3						False		False
MmurrayPC	Peru4153	lineage4.1.1					p.Gly594Glu	False		False
MmurrayPC	Peru4154	lineage4				p.Val695Leu		False		False
MmurrayPC	Peru4454	lineage4				p.Val695Leu		False		False
MmurrayPC	Peru4455	lineage4.1.2.1					p.Gly594Glu	False		False
MmurrayPC	Peru4456	lineage4.3						False		False
MmurrayPC	Peru4457	lineage2.2.1						False		False
MmurrayPC	Peru4458	lineage4.1.2.1			p.Ala229Val		p.Gly594Glu	False		False
MmurrayPC	Peru4459	lineage4.1.2.1					p.Gly594Glu	False		False
MmurrayPC	Peru4460	lineage4				p.Val695Leu		False		False							embB_p.Met306Ile
MmurrayPC	Peru4461	lineage4.3.4.2				p.Ser450Phe		False		False				katG_p.Ser315Thr		pncA_p.Val139Ala
MmurrayPC	Peru4462	lineage4.3				p.Ala692Thr, p.Ser450Leu	p.Ile491Val, p.Asp1218Gly	True	rpoB_p.Ser450Leu	True			p.Ile491Val	katG_p.Ser315Thr			embB_p.Gly406Asp
MmurrayPC	Peru4463	lineage4.3						False		False
MmurrayPC	Peru4464	lineage4.1.2.1				p.Ser450Met	p.Gly594Glu	False		False
MmurrayPC	Peru4465	lineage4.3						False		False
MmurrayPC	Peru4466	lineage4.3.4.2						False		False
MmurrayPC	Peru4467	lineage4.3.4.1				p.His445Asn, p.Pro454Leu		True	rpoB_p.His445Asn	False						pncA_p.Pro54Leu
MmurrayPC	Peru4468	lineage4.1.2.1					p.Gly594Glu	False		False				katG_p.Ser315Thr	gidB_p.Gly73Ala
MmurrayPC	Peru4469	lineage4.3						False		False
MmurrayPC	Peru4470	lineage4.3				p.Asp435Val		True	rpoB_p.Asp435Val	False				katG_p.Ser315Thr		pncA_p.Gln10Arg
MmurrayPC	Peru4471	lineage2.2.1						False		False					rpsL_p.Lys43Arg
MmurrayPC	Peru4473	lineage4.1.2.1					p.Gly594Glu	False		False
MmurrayPC	Peru4474	lineage4.3						False		False
MmurrayPC	Peru4475	lineage4.3.4.2				p.Ser450Leu	p.Val1039Ala	True	rpoB_p.Ser450Leu	False				katG_p.Ser315Thr			embB_p.Met306Ile
MmurrayPC	Peru4476	lineage4.3						False		False
MmurrayPC	Peru4477	lineage4.3						False		False
MmurrayPC	Peru4478	lineage4.3				p.Ala692Thr, p.Ser450Leu	p.Ile491Val	True	rpoB_p.Ser450Leu	True			p.Ile491Val	katG_p.Ser315Thr			embB_p.Met306Ile
MmurrayPC	Peru4479	lineage2.2.1						False		False
MmurrayPC	Peru4481	lineage4.1.1.3					p.Gly594Glu	False		False
MmurrayPC	Peru4482	lineage4.1.2.1				p.Glu250Gly	p.Gly594Glu	False		False
MmurrayPC	Peru4483	lineage4.3				p.Ala692Thr, p.Ser450Leu	p.Ile491Val	True	rpoB_p.Ser450Leu	True			p.Ile491Val	katG_p.Ser315Thr			embB_p.Met306Ile
MmurrayPC	Peru4484	lineage2.2.1						False		False					rpsL_p.Lys43Arg
MmurrayPC	Peru4485	lineage4.1.2.1					p.Gly594Glu	False		False
MmurrayPC	Peru4486	lineage4.3				p.His445Asn		True	rpoB_p.His445Asn	False				katG_p.Ser315Thr			embB_p.Met306Ile
MmurrayPC	Peru4487	lineage4.3						False		False
MmurrayPC	Peru4489	lineage4.1.2				p.Ser450Leu	p.Gly594Glu, p.Val483Ala	True	rpoB_p.Ser450Leu	True			p.Val483Ala
MmurrayPC	Peru4490	lineage4.3						False		False
MmurrayPC	Peru4491	lineage4.3				p.Ser450Leu		True	rpoB_p.Ser450Leu	False				katG_p.Ser315Thr
MmurrayPC	Peru4492	lineage4				p.Val695Leu, p.Ser450Leu	p.Gly332Arg	True	rpoB_p.Ser450Leu	True			p.Gly332Arg	katG_p.Ser315Thr	gidB_p.Leu79Trp	pncA_p.Thr135Pro	embB_p.Asp354Ala
MmurrayPC	Peru4493	lineage4.1.2.1					p.Gly594Glu	False		False
MmurrayPC	Peru4494	lineage4.3						False		False
MmurrayPC	Peru4495	lineage4.8						False		False
MmurrayPC	Peru4496	lineage4.3						False		False
MmurrayPC	Peru4497	lineage4				p.Val695Leu, p.Ser450Leu		True	rpoB_p.Ser450Leu	False							embB_p.Gly406Ser
MmurrayPC	Peru4498	lineage4				p.Val695Leu		False		False				katG_p.Ser315Thr	gidB_p.Leu79Trp
MmurrayPC	Peru4499	lineage4.3						False		False						pncA_p.His51Arg
MmurrayPC	Peru5197	lineage2.2.1						False		False
MmurrayPC	Peru5198	lineage2.2.1						False		False
MmurrayPC	Peru5200	lineage2.2.1						False		False
MmurrayPC	Peru5201	lineage2.2.1						False		False
MmurrayPC	Peru5202	lineage2.2.1						False		False
MmurrayPC	Peru5203	lineage2.2.1						False		False
MmurrayPC	Peru5204	lineage2.2.1						False		False
MmurrayPC	Peru5205	lineage2.2.1						False		False
MmurrayPC	Peru5206	lineage2.2.1						False		False
MmurrayPC	Peru5207	lineage2.2.1						False		False
MmurrayPC	Peru5208	lineage2.2.1						False		False
MmurrayPC	Peru5209	lineage2.2						False		False
MmurrayPC	Peru5210	lineage2.2.1						False		False
MmurrayPC	Peru5212	lineage4				p.Val695Leu		False		False
MmurrayPC	Peru5214	lineage4.8						False		False
MmurrayPC	Peru5215	lineage4.8						False		False
MmurrayPC	Peru5216	lineage4.8						False		False
MmurrayPC	Peru5217	lineage4				p.Val695Leu		False		False
MmurrayPC	Peru5218	lineage4.8						False		False
MmurrayPC	Peru5219	lineage4.1.2.1					p.Gly594Glu	False		False
MmurrayPC	Peru5221	lineage4.1.1.3					p.Gly594Glu	False		False
MmurrayPC	Peru5222	lineage4.1.2.1					p.Gly594Glu	False		False
MmurrayPC	Peru5223	lineage4.1.2.1					p.Gly594Glu	False		False
MmurrayPC	Peru5224	lineage4.1.2.1				p.Glu250Gly	p.Gly594Glu	False		False
MmurrayPC	Peru5225	lineage4.1.2.1				p.Glu250Gly	p.Gly594Glu	False		False
MmurrayPC	Peru5227	lineage4.1.1					p.Gly594Glu	False		False
MmurrayPC	Peru5228	lineage4.1.2.1					p.Gly594Glu	False		False
MmurrayPC	Peru5229	lineage4.1.2.1					p.Gly594Glu	False		False
MmurrayPC	Peru5232	lineage4.1.2.1					p.Gly594Glu	False		False
MmurrayPC	Peru5233	lineage4.1.1					p.Gly594Glu	False		False
MmurrayPC	Peru5234	lineage4.1					p.Gly594Glu	False		False
MmurrayPC	Peru5235	lineage4.1.2.1					p.Gly594Glu	False		False
MmurrayPC	Peru5236	lineage4.1.2.1					p.Gly594Glu	False		False
MmurrayPC	Peru5237	lineage4.1.2.1					p.Gly594Glu	False		False
MmurrayPC	Peru5238	lineage4.1.2.1					p.Gly594Glu	False		False
MmurrayPC	Peru5239	lineage4.1.2.1					p.Gly594Glu	False		False
MmurrayPC	Peru5240	lineage4.1.2.1					p.Gly594Glu	False		False
MmurrayPC	Peru5241	lineage4.1.2					p.Gly594Glu	False		False
MmurrayPC	Peru5242	lineage4.1.2.1					p.Gly594Glu	False		False
MmurrayPC	Peru5243	lineage4.1.2.1					p.Gly594Glu	False		False
MmurrayPC	Peru5244	lineage4.1.2.1				p.Glu250Gly	p.Gly594Glu	False		False
MmurrayPC	Peru5246	lineage4.1.2.1					p.Gly594Glu	False		False
MmurrayPC	Peru5247	lineage4.1.2.1					p.Gly594Glu	False		False
MmurrayPC	Peru5248	lineage4.8						False		False
MmurrayPC	Peru5249	lineage4.1.2.1					p.Gly594Glu	False		False
MmurrayPC	Peru5250	lineage4.1.2.1					p.Gly594Glu	False		False
MmurrayPC	Peru5251	lineage4.1.2.1					p.Gly594Glu	False		False
MmurrayPC	Peru5252	lineage4.1.1					p.Gly594Glu	False		False
MmurrayPC	Peru5253	lineage4.1.2.1					p.Gly594Glu	False		False
MmurrayPC	Peru5254	lineage4.1.2.1					p.Gly594Glu	False		False
MmurrayPC	Peru5255	lineage4.1.2.1					p.Gly594Glu	False		False
MmurrayPC	Peru5256	lineage4.1.2.1					p.Gly594Glu	False		False
MmurrayPC	Peru5257	lineage4.1.2.1					p.Gly594Glu	False		False
MmurrayPC	Peru5258	lineage4.1.2.1					p.Gly594Glu	False		False
MmurrayPC	Peru5259	lineage4.1.2.1					p.Gly594Glu	False		False
MmurrayPC	Peru5260	lineage4.1.2.1					p.Gly594Glu	False		False
MmurrayPC	Peru5261	lineage4.1.2.1					p.Gly594Glu	False		False
MmurrayPC	Peru5262	lineage4.1.2.1					p.Gly594Glu	False		False
MmurrayPC	Peru5263	lineage4.1.2.1					p.Gly594Glu	False		False
MmurrayPC	Peru5264	lineage4.1.2.1					p.Gly594Glu	False		False
MmurrayPC	Peru5265	lineage4.3						False		False
MmurrayPC	Peru5266	lineage4.3				p.Arg791Cys		False		False
MmurrayPC	Peru5267	lineage4.3.4.1					p.Arg741Ser	False		False
MmurrayPC	Peru5269	lineage4.3						False		False
MmurrayPC	Peru5272	lineage4.3						False		False
MmurrayPC	Peru5273	lineage4.3						False		False
MmurrayPC	Peru5274	lineage4.3				p.Arg791Cys		False		False
MmurrayPC	Peru5275							False		False
MmurrayPC	Peru5276	lineage4.3.4.2						False		False
MmurrayPC	Peru5278	lineage4.3						False		False
MmurrayPC	Peru5283	lineage4.3						False		False
MmurrayPC	Peru5284	lineage4.3.4.2						False		False
MmurrayPC	Peru5285	lineage4.3						False		False
MmurrayPC	Peru5286	lineage4.3.4.1						False		False
MmurrayPC	Peru5287	lineage4.3						False		False
MmurrayPC	Peru5288	lineage4.3						False		False
MmurrayPC	Peru5289	lineage4.3						False		False
MmurrayPC	Peru5290	lineage4.3						False		False
MmurrayPC	Peru5291	lineage4.3						False		False
MmurrayPC	Peru5292	lineage4.3						False		False
MmurrayPC	Peru5293	lineage4.3						False		False
MmurrayPC	Peru5294	lineage4.3	p.Ala56Val					False		False
MmurrayPC	Peru5295	lineage4.8						False		False
MmurrayPC	Peru5296	lineage4.3						False		False
MmurrayPC	Peru5297	lineage4.8					p.Ala664Val	False		False
MmurrayPC	Peru5298	lineage1.2.1		p.Ala149Thr			p.Ala172Val	False		False
MmurrayPC	Peru5299	lineage4.4.1						False		False
MmurrayPC	Peru5300	lineage4.7						False		False
MmurrayPC	Peru5301	lineage4.8						False		False
MmurrayPC	Peru5304	lineage4.1.2.1				p.Glu250Gly	p.Gly594Glu	False		False
MmurrayPC	Peru5306	lineage4.4.1						False		False
MmurrayPC	Peru6015	lineage4.1.2.1					p.Gly594Glu	False		False
MmurrayPC	Peru6016	lineage4.1.2.1					p.Gly594Glu	False		False				katG_p.Ser315Thr	gidB_p.Gly73Ala
MmurrayPC	Peru6017	lineage2.2.1						False		False
MmurrayPC	Peru6018	lineage4.1.2.1					p.Gly594Glu	False		False				katG_p.Ser315Thr	gidB_p.Gly73Ala
MmurrayPC	Peru6020	lineage4.1.1					p.Gly594Glu	False		False
MmurrayPC	Peru6021	lineage4						False		False
MmurrayPC	Peru6022	lineage4.3						False		False
MmurrayPC	Peru6026	lineage4.3				p.Ser450Leu		True	rpoB_p.Ser450Leu	False				katG_p.Ser315Thr
MmurrayPC	Peru6027	lineage4.3				p.Ala692Thr, p.Ser450Leu	p.Ile491Val	True	rpoB_p.Ser450Leu	True			p.Ile491Val	katG_p.Ser315Thr			embB_p.Met306Ile
MmurrayPC	Peru6028	lineage4.3				p.Asp435Val		True	rpoB_p.Asp435Val	False				katG_p.Ser315Thr		pncA_p.Gln10Arg
MmurrayPC	Peru6029	lineage4.3.4.2				p.Ser450Leu		True	rpoB_p.Ser450Leu	False				katG_p.Ser315Thr		pncA_p.His57Leu
MmurrayPC	Peru6030	lineage2.2.1				p.Ser450Leu		True	rpoB_p.Ser450Leu	False				katG_p.Ser315Thr	rpsL_p.Lys43Arg	pncA_p.His51Gln	embB_p.Met306Val
MmurrayPC	Peru6031	lineage4.3				p.Asp435Val		True	rpoB_p.Asp435Val	False				katG_p.Ser315Thr		pncA_p.Gln10Arg
MmurrayPC	Peru6032	lineage4.3				p.Ala692Thr, p.Ser450Leu	p.Thr812Ile	True	rpoB_p.Ser450Leu	True			p.Thr812Ile	katG_p.Ser315Thr		pncA_p.Asp49Asn	embB_p.Met306Ile
MmurrayPC	Peru6035	lineage4.3				p.Asp435Val		True	rpoB_p.Asp435Val	False				katG_p.Ser315Thr		pncA_p.Gln10Arg
MmurrayPC	Peru6036	lineage4.3				p.Ala692Thr		False		False
MmurrayPC	Peru6037	lineage4.1.2.1					p.Gly594Glu	False		False
MmurrayPC	Peru6038	lineage4.1.2.1				p.Glu250Gly	p.Gly594Glu	False		False
MmurrayPC	Peru6039	lineage4.3						False		False
MmurrayPC	Peru6041	lineage4.1.2.1				p.Glu250Gly	p.Gly594Glu	False		False
MmurrayPC	Peru6042	lineage4.3						False		False
MmurrayPC	Peru6043	lineage4.1.2.1					p.Gly594Glu	False		False
MmurrayPC	Peru6044	lineage2.2.1						False		False
MmurrayPC	Peru6045	lineage4.1.2.1					p.Gly594Glu	False		False
MmurrayPC	Peru6046	lineage4.1.1.3					p.Gly594Glu	False		False
MmurrayPC	Peru6047	lineage4.3						False		False				katG_p.Ser315Thr
MmurrayPC	Peru6048	lineage4.3						False		False
MmurrayPC	Peru6049	lineage4.8						False		False
MmurrayPC	Peru6050	lineage4.1.2.1					p.Gly594Glu	False		False
MmurrayPC	Peru6051	lineage4.4.1						False		False
MmurrayPC	Peru6052	lineage4						False		False
MmurrayPC	Peru6053	lineage4.1.2.1				p.Asp435Val	p.Gly594Glu	True	rpoB_p.Asp435Val	False				katG_p.Ser315Thr	rpsL_p.Lys43Arg	pncA_p.Gly97Ser		gyrA_p.AspSer94GlyThr
MmurrayPC	Peru6054	lineage2.2.1						False		False
MmurrayPC	Peru6055	lineage4.1.1					p.Gly594Glu	False		False
MmurrayPC	Peru6056	lineage4.3						False		False
MmurrayPC	Peru6057	lineage4.3						False		False
MmurrayPC	Peru6059	lineage4.1.2.1				p.Glu250Gly	p.Gly594Glu	False		False
MmurrayPC	Peru6060	lineage4.1.2.1					p.Gly594Glu	False		False
MmurrayPC	Peru6061	lineage4.1.2.1					p.Gly594Glu	False		False
MmurrayPC	Peru6062	lineage4.1.2.1					p.Gly594Glu	False		False
MmurrayPC	Peru6063	lineage4.1.2.1					p.Gly594Glu	False		False
MmurrayPC	Peru6064	lineage2.2.1						False		False
MmurrayPC	Peru6065	lineage4	p.Pro28Arg			p.Val695Leu		False		False
MmurrayPC	Peru6066	lineage4.1.2.1				p.Glu250Gly	p.Gly594Glu	False		False
MmurrayPC	Peru6067	lineage4.1.2.1					p.Gly594Glu	False		False
MmurrayPC	Peru6068	lineage4.1.2.1					p.Gly594Glu	False		False
MmurrayPC	Peru6069	lineage2.2.1						False		False
MmurrayPC	Peru6070	lineage4.1.2.1					p.Gly594Glu	False		False
MmurrayPC	Peru6071	lineage4.1.2.1					p.Gly594Glu	False		False
MmurrayPC	Peru6072	lineage2.2.1						False		False
MmurrayPC	Peru6073	lineage4.1.2.1				p.Ser450Leu	p.Glu1033Ala, p.Gly594Glu	True	rpoB_p.Ser450Leu	True			p.Glu1033Ala	katG_p.Ser315Thr		pncA_p.Ala146Glu	embB_p.Met306Ile	gyrA_p.AspSer94GlyThr
MmurrayPC	Peru6074	lineage4.1.2.1				p.Ser450Leu	p.Glu488Gly, p.Gly594Glu	True	rpoB_p.Ser450Leu	True			p.Glu488Gly	katG_p.Ser315Thr	rpsL_p.Lys43Arg	pncA_p.His57Arg
MmurrayPC	Peru6075	lineage4.7				p.Asp435Tyr		True	rpoB_p.Asp435Tyr	False				katG_p.Ser315Thr			embB_p.Met306Leu
MmurrayPC	Peru6076	lineage2.2.1						False		False
MmurrayPC	Peru6077	lineage2.2.1				p.Asp435Phe		False		False				katG_p.Ser315Thr	rpsL_p.Lys43Arg	pncA_p.Thr76Pro	embB_p.Met306Val
MmurrayPC	Peru6078	lineage4.3				p.Asp435Val		True	rpoB_p.Asp435Val	False				katG_p.Ser315Thr		pncA_p.Lys48Thr	embB_p.Met306Val
MmurrayPC	Peru6079	lineage2.2.1				p.Ser450Leu	p.Trp484Ser	True	rpoB_p.Ser450Leu	True			p.Trp484Ser	katG_p.Ser315Thr	rpsL_p.Lys43Arg		embB_p.Met306Ile
MmurrayPC	Peru6080	lineage4.1.1					p.Gly594Glu	False		False
MmurrayPC	Peru6082	lineage4.3						False		False
MmurrayPC	Peru6083	lineage4.3						False		False
MmurrayPC	Peru6084	lineage4.1.1					p.Gly594Glu	False		False
MmurrayPC	Peru6085	lineage4.1.2.1				p.Ser450Leu	p.Val1252Leu, p.Gly594Glu	True	rpoB_p.Ser450Leu	True			p.Val1252Leu	katG_p.Ser315Thr			embB_p.Asp354Ala
MmurrayPC	Peru6086	lineage4.8				p.Ser450Leu	p.Leu507Val	True	rpoB_p.Ser450Leu	True			p.Leu507Val	katG_p.Ser315Thr		pncA_p.Leu172fs	embB_p.Gly406Ala
MmurrayPC	Peru6087	lineage4.3.4.2				p.Ser450Leu		True	rpoB_p.Ser450Leu	False				katG_p.Ser315Thr		pncA_p.His57Leu
MmurrayPC	Peru6088	lineage4.1.2.1					p.Gly594Glu	False		False
MmurrayPC	Peru6089	lineage4.1.2.1				p.Glu250Gly	p.Gly594Glu	False		False
MmurrayPC	Peru6090	lineage2.2.1						False		False
MmurrayPC	Peru6091	lineage2.2.1						False		False					rpsL_p.Lys43Arg
MmurrayPC	Peru6092	lineage2.2.1						False		False					rpsL_p.Lys43Arg
MmurrayPC	Peru6093	lineage4.1.2.1					p.Gly594Glu	False		False
MmurrayPC	Peru6094	lineage4.3						False		False
MmurrayPC	Peru6095	lineage4.3				p.Asp435Val		True	rpoB_p.Asp435Val	False				katG_p.Ser315Thr		pncA_p.Tyr103*	embB_p.Met306Leu
MmurrayPC	Peru6096	lineage4.3						False		False
MmurrayPC	Peru6097	lineage4.1.2.1				p.Ser450Leu	p.Pro1040Arg, p.Gly594Glu	True	rpoB_p.Ser450Leu	True			p.Pro1040Arg	katG_p.Ser315Thr		pncA_p.Leu4Ser	embB_p.Met306Ile
MmurrayPC	Peru6098	lineage4.3				p.Ser450Leu	p.Gln479Arg	True	rpoB_p.Ser450Leu	False				katG_p.Ser315Thr			embB_p.Met306Val
MmurrayPC	Peru6100	lineage4.1.1					p.Gly594Glu	False		False
MmurrayPC	Peru6101	lineage4.3				p.Asp435Val		True	rpoB_p.Asp435Val	False				katG_p.Ser315Thr		pncA_p.Gln10Arg
MmurrayPC	Peru6102	lineage4.3				p.Asp435Val		True	rpoB_p.Asp435Val	False				katG_p.Ser315Thr		pncA_p.Gln10Arg
MmurrayPC	Peru6104	lineage4.3				p.Asp435Val		True	rpoB_p.Asp435Val	False				katG_p.Ser315Thr		pncA_p.Gln10Arg
MmurrayPC	Peru6105	lineage4.3				p.Asp435Val		True	rpoB_p.Asp435Val	False				katG_p.Ser315Thr		pncA_p.Lys48Thr	embB_p.Met306Val	gyrA_p.Ala90Val
MmurrayPC	Peru6106	lineage4.3				p.Asp435Val		True	rpoB_p.Asp435Val	False				katG_p.Ser315Thr		pncA_p.Lys48Thr	embB_p.Met306Val	gyrA_p.Ala90Val
MmurrayPC	Peru6107	lineage4.3				p.Ser450Leu	p.Pro1040Ala	True	rpoB_p.Ser450Leu	True			p.Pro1040Ala			pncA_p.His51Arg
MmurrayPC	Peru6108	lineage4.3				p.Ser450Leu	p.Pro1040Ala	True	rpoB_p.Ser450Leu	True			p.Pro1040Ala			pncA_p.His51Arg
MmurrayPC	Peru6109	lineage4.3				p.Ala692Thr, p.Ser450Leu	p.Val1252Leu	True	rpoB_p.Ser450Leu	True			p.Val1252Leu	katG_p.Ser315Thr		pncA_p.Leu85Pro	embB_p.Met306Val
MmurrayPC	Peru6110	lineage4.3				p.Ser450Leu		True	rpoB_p.Ser450Leu	False				katG_p.Ser315Thr
MmurrayPC	Peru6111	lineage4.3				p.Ser450Leu	p.Leu516Pro	True	rpoB_p.Ser450Leu	True			p.Leu516Pro	katG_p.Ser315Thr		pncA_p.Leu4Ser	embB_p.Met306Val
MmurrayPC	Peru6112	lineage4.3				p.Asp435Val		True	rpoB_p.Asp435Val	False				katG_p.Ser315Thr		pncA_p.Lys48Thr	embB_p.Met306Val
MmurrayPC	Peru6113	lineage4.3				p.Asp435Val		True	rpoB_p.Asp435Val	False				katG_p.Ser315Thr		pncA_p.Gln10Arg
MmurrayPC	Peru6115	lineage4				p.Val695Leu		False		False
MmurrayPC	Peru6116	lineage4.8						False		False
MmurrayPC	Peru6117	lineage4.3.4.1						False		False
MmurrayPC	Peru6118	lineage4.2						False		False				katG_p.Ser315Thr	gidB_p.Val65Gly
MmurrayPC	Peru6120	lineage4.1.1.3					p.Gly594Glu	False		False
MmurrayPC	Peru6121	lineage2.2.1						False		False
MmurrayPC	Peru6122	lineage4.3						False		False				katG_p.Ser315Thr
MmurrayPC	Peru6123	lineage4.3.4.2						False		False
MmurrayPC	Peru6124	lineage4.3				p.Gln429His, p.Asp435Tyr		True	rpoB_p.Gln429His	False				katG_p.Ser315Thr			embB_p.Met306Ile
MmurrayPC	Peru6126	lineage4.1.1				p.Ser450Leu	p.Gly594Glu	True	rpoB_p.Ser450Leu	False				katG_p.Ser315Thr			embB_p.Gly406Asp
MmurrayPC	Peru6127	lineage2.2.1						False		False
MmurrayPC	Peru6128	lineage4.3						False		False
MmurrayPC	Peru6129	lineage4.3				p.Asp435Val		True	rpoB_p.Asp435Val	False				katG_p.Ser315Thr
MmurrayPC	Peru6130	lineage2.2.1						False		False
MmurrayPC	Peru6131	lineage4.3						False		False
MmurrayPC	Peru6133	lineage4.3				p.Asp435Val		True	rpoB_p.Asp435Val	False				katG_p.Ser315Thr		pncA_p.Gln10Arg
MmurrayPC	Peru6134	lineage4.3.4.1						False		False
MmurrayPC	Peru6135	lineage2.2.1						False		False
MmurrayPC	Peru6137	lineage4.3				p.Asp435Val		True	rpoB_p.Asp435Val	False				katG_p.Ser315Thr		pncA_p.Gln10Arg		gyrA_p.Ala90Val
MmurrayPC	Peru6138	lineage2.2.1				p.Ser450Leu		True	rpoB_p.Ser450Leu	False				katG_p.Ser315Thr	rpsL_p.Lys43Arg	pncA_p.His51Gln	embB_p.Met306Val
MmurrayPC	Peru6139	lineage2.2.1				p.Ser450Leu		True	rpoB_p.Ser450Leu	False				katG_p.Ser315Thr	rpsL_p.Lys43Arg	pncA_p.His51Gln	embB_p.Met306Val
MmurrayPC	Peru6140	lineage4.3.4.1				p.Ser450Leu	p.Asn698Ser, p.Arg741Ser	True	rpoB_p.Ser450Leu	True			p.Asn698Ser	katG_p.Ser315Thr
MmurrayPC	Peru6141	lineage4.3				p.Asp435Val		True	rpoB_p.Asp435Val	False				katG_p.Ser315Thr		pncA_p.Lys48Thr	embB_p.Met306Val	gyrA_p.Ala90Val
MmurrayPC	Peru6142	lineage4.3				p.Asp435Val		True	rpoB_p.Asp435Val	False				katG_p.Ser315Thr		pncA_p.Lys48Thr	embB_p.Met306Val	gyrA_p.Ala90Val
MmurrayPC	Peru6143	lineage4.3						False		False
MmurrayPC	Peru6144	lineage4.1.2.1					p.Gly594Glu	False		False
MmurrayPC	Peru6145	lineage2.2.1						False		False
MmurrayPC	Peru6146	lineage4.3						False		False
MmurrayPC	Peru6147	lineage4.7				p.Asp435Tyr		True	rpoB_p.Asp435Tyr	False				katG_p.Ser315Thr			embB_p.Met306Leu
MmurrayPC	Peru6148	lineage4.3						False		False
MmurrayPC	Peru6150	lineage2.2.1				p.Ser450Leu	p.Trp484Ser	True	rpoB_p.Ser450Leu	True			p.Trp484Ser	katG_p.Ser315Thr	rpsL_p.Lys43Arg		embB_p.Met306Ile	gyrA_p.AspSer94AsnThr
MmurrayPC	Peru6151	lineage4.1.2.1				p.Asp435Val	p.Gly594Glu	True	rpoB_p.Asp435Val	False				katG_p.Ser315Thr	gidB_p.Gly73Ala
MmurrayPC	Peru6152	lineage4.3.4.1			p.Leu80Val			False		False
MmurrayPC	Peru6153	lineage4.3				p.Ser450Leu	p.Val483Gly	True	rpoB_p.Ser450Leu	True			p.Val483Gly	inhA_p.Ile21Thr		pncA_p.His51Arg
MmurrayPC	Peru6154	lineage4.1.2.1					p.Gly594Glu	False		False
MmurrayPC	Peru6155	lineage4.3.4.2				p.Ser450Leu, p.Glu550Gly		True	rpoB_p.Ser450Leu	False				katG_p.Ser315Thr		pncA_p.Leu116Pro	embB_p.Met306Ile
MmurrayPC	Peru6156	lineage4.3				p.Ala692Thr, p.Pro45Ala, p.Ser450Leu		True	rpoB_p.Ser450Leu	False				katG_p.Ser315Thr
MmurrayPC	Peru6157	lineage4.4.1.1						False		False				katG_p.Ser315Thr
MmurrayPC	Peru6158	lineage4.1				p.Leu430Pro	p.Gly594Glu	True	rpoB_p.Leu430Pro	False							embB_p.Gly406Asp
MmurrayPC	Peru6159	lineage4.1.2.1					p.Gly594Glu	False		False
MmurrayPC	Peru6160	lineage4.1.2.1				p.Asp435Val	p.Gly594Glu	True	rpoB_p.Asp435Val	False				katG_p.Ser315Thr	gidB_p.Gly73Ala
MmurrayPC	Peru6162	lineage4.1.2.1				p.Gln432Lys	p.Gly594Glu	True	rpoB_p.Gln432Lys	False				inhA_p.Ile21Thr
MmurrayPC	Peru6164	lineage4.1.1				p.Ser450Leu	p.Thr1230Ile, p.Gly594Glu	True	rpoB_p.Ser450Leu	False				katG_p.Ser315Thr		pncA_p.Gln10Pro	embB_p.Asp354Ala
MmurrayPC	Peru6165	lineage4				p.Val695Leu		False		False				katG_p.Ser315Thr	gidB_p.Leu79Trp		embB_p.Met306Ile
MmurrayPC	Peru6166	lineage4.1.1.3				p.Ser450Leu	p.His525Gln, p.Gly594Glu	True	rpoB_p.Ser450Leu	True			p.His525Gln	katG_p.Ser315Thr		pncA_p.Trp68*	embB_p.Met306Val
MmurrayPC	Peru6167	lineage4.1.1				p.Ile480Val, p.Ile491Phe	p.Gly594Glu	True	rpoB_p.Ile491Phe	True		p.Ile480Val		katG_p.Ser315Thr		pncA_p.His51Tyr	embB_p.Asp354Ala
MmurrayPC	Peru6168	lineage4.1.2.1	p.Arg124Leu			p.Ser450Leu	p.Gly594Glu	True	rpoB_p.Ser450Leu	False				katG_p.Ser315Thr		pncA_p.Ala146Glu	embB_p.Met306Ile
MmurrayPC	Peru6169	lineage4.3				p.Ala692Thr, p.Pro45Ala, p.Ser450Leu		True	rpoB_p.Ser450Leu	False				katG_p.Ser315Thr
MmurrayPC	Peru6170	lineage4.1				p.Leu430Pro	p.Gly594Glu	True	rpoB_p.Leu430Pro	False							embB_p.Gly406Asp
MmurrayPC	Peru6171	lineage2.2.1				p.Ser450Leu		True	rpoB_p.Ser450Leu	False
MmurrayPC	Peru6172	lineage4.3				p.Ser450Leu	p.Pro1040Ala	True	rpoB_p.Ser450Leu	True			p.Pro1040Ala			pncA_p.His51Arg
MmurrayPC	Peru6173	lineage4.3				p.Asp435Val		True	rpoB_p.Asp435Val	False				katG_p.Ser315Thr		pncA_p.Gln10Arg
MmurrayPC	Peru6174	lineage4.3				p.Asp435Val		True	rpoB_p.Asp435Val	False				katG_p.Ser315Thr
MmurrayPC	Peru6176	lineage4.3				p.Asp435Val		True	rpoB_p.Asp435Val	False				katG_p.Ser315Thr		pncA_p.Gln10Arg
MmurrayPC	Peru6178	lineage4.1.1.3				p.Ser450Leu	p.His525Gln, p.Gly594Glu	True	rpoB_p.Ser450Leu	True			p.His525Gln	katG_p.Ser315Thr		pncA_p.Trp68*	embB_p.Met306Val
MmurrayPC	Peru6179	lineage4.3				p.Ser450Leu	p.Pro1040Ala	True	rpoB_p.Ser450Leu	True			p.Pro1040Ala			pncA_p.His51Arg
MmurrayPC	Peru6180	lineage4				p.Val695Leu, p.Ser450Leu		True	rpoB_p.Ser450Leu	False				katG_p.Ser315Thr	gidB_p.Leu79Trp	pncA_p.Thr135Pro	embB_p.Asp354Ala
MmurrayPC	Peru6189	lineage4.1.1				p.Ser450Leu	p.Thr1230Ile, p.Gly594Glu	True	rpoB_p.Ser450Leu	False				katG_p.Ser315Thr		pncA_p.Gln10Pro	embB_p.Asp354Ala
MmurrayPC	Peru6190	lineage4.8				p.Asp92Tyr, p.His445Arg		True	rpoB_p.His445Arg	False
MmurrayPC	Peru6191	lineage4.1.2.1				p.Ser450Leu	p.Glu488Gly, p.Gly594Glu	True	rpoB_p.Ser450Leu	True			p.Glu488Gly	katG_p.Ser315Thr	rpsL_p.Lys43Arg	pncA_p.His57Arg		gyrA_p.AspSer94GlyThr
MmurrayPC	Peru6193	lineage4.1.2.1					p.Gly594Glu	False		False
MmurrayPC	Peru6194	lineage4.3						False		False
MmurrayPC	Peru6229	lineage2.2.1						False		False
MmurrayPC	Peru6230	lineage4.3.4.2						False		False
MmurrayPC	Peru6231	lineage4.3						False		False
MmurrayPC	Peru6232	lineage4.3.4.1						False		False				katG_p.Ser315Thr	gidB_p.Arg64Trp
MmurrayPC	Peru6234	lineage4				p.Val695Leu		False		False
MmurrayPC	Peru6235	lineage4.3						False		False
MmurrayPC	Peru6236	lineage4.1.2.1					p.Gly594Glu	False		False				katG_p.Ser315Thr	gidB_p.Gly73Ala
MmurrayPC	Peru6237	lineage4.1.2					p.Gly594Glu	False		False
MmurrayPC	Peru6239	lineage4.3						False		False
MmurrayPC	Peru6240	lineage2.2.1				p.His445Leu		True	rpoB_p.His445Leu	False				katG_p.Ser315Thr	rpsL_p.Lys43Arg	pncA_p.Ala171Thr
MmurrayPC	Peru6241	lineage4.1.2.1				p.Glu250Gly	p.Gly594Glu	False		False
MmurrayPC	Peru6242	lineage4.7				p.Asp435Tyr		True	rpoB_p.Asp435Tyr	False				katG_p.Ser315Thr			embB_p.Met306Leu
MmurrayPC	Peru6243	lineage4.1.2.1				p.Ser450Leu	p.Glu488Gly, p.Gly594Glu	True	rpoB_p.Ser450Leu	True			p.Glu488Gly	katG_p.Ser315Thr	rpsL_p.Lys43Arg	pncA_p.His57Arg
MmurrayPC	Peru6244	lineage4				p.Val695Leu		False		False
MmurrayPC	Peru6245	lineage4.1.2					p.Gly594Glu	False		False
MmurrayPC	Peru6246	lineage4.3				p.Ser450Leu	p.Leu516Pro	True	rpoB_p.Ser450Leu	True			p.Leu516Pro	katG_p.Ser315Thr		pncA_p.Leu4Ser	embB_p.Met306Val
MmurrayPC	Peru6247	lineage2.2.1				p.Ser450Leu		True	rpoB_p.Ser450Leu	False				katG_p.Ser315Thr	rpsL_p.Lys43Arg	pncA_p.His51Gln	embB_p.Met306Val	gyrA_p.AspSer94GlyThr
MmurrayPC	Peru6248	lineage4.1.2.1				p.Gln432Lys	p.Gly594Glu, p.Phe850Leu	True	rpoB_p.Gln432Lys	False				inhA_p.Ile21Thr
MmurrayPC	Peru6249	lineage4.3				p.Asp435Val		True	rpoB_p.Asp435Val	False				katG_p.Ser315Thr		pncA_p.Gln10Arg
MmurrayPC	Peru6250	lineage4.3				p.Ser450Leu	p.Pro1040Ala	True	rpoB_p.Ser450Leu	True			p.Pro1040Ala			pncA_p.His51Arg
MmurrayPC	Peru6251	lineage4				p.Val695Leu		False		False
MmurrayPC	Peru6252	lineage4.3				p.Ser450Leu	p.Pro1040Ala	True	rpoB_p.Ser450Leu	True			p.Pro1040Ala			pncA_p.His51Arg
MmurrayPC	Peru6253	lineage4.3				p.Ser450Leu	p.Pro1040Ala	True	rpoB_p.Ser450Leu	True			p.Pro1040Ala			pncA_p.His51Arg
MmurrayPC	Peru6254	lineage4.3.4.1				p.His445Asn, p.Pro454Leu		True	rpoB_p.His445Asn	False						pncA_p.Pro54Leu
MmurrayPC	Peru6257	lineage4.1.2.1	p.Arg124Leu			p.Ser450Leu	p.Gly594Glu	True	rpoB_p.Ser450Leu	False				katG_p.Ser315Thr		pncA_p.Ala146Glu	embB_p.Met306Ile
MmurrayPC	Peru6258	lineage4.3						False		False
MmurrayPC	Peru6259	lineage4.1.2.1					p.Gly594Glu	False		False
MmurrayPC	Peru6260	lineage4.3						False		False
MmurrayPC	Peru6261	lineage4.1.2.1					p.Gly594Glu	False		False
MmurrayPC	Peru6262	lineage4.8						False		False
MmurrayPC	Peru6263	lineage4.1.2.1					p.Gly594Glu	False		False
MmurrayPC	Peru6264	lineage4.3				p.Asp435Val		True	rpoB_p.Asp435Val	False				katG_p.Ser315Thr		pncA_p.Gln10Arg
MmurrayPC	Peru6266	lineage4.8						False		False
MmurrayPC	Peru6267	lineage4.8				p.Ser450Leu	p.Leu507Val	True	rpoB_p.Ser450Leu	True			p.Leu507Val	katG_p.Ser315Thr			embB_p.Gly406Ala
MmurrayPC	Peru6268	lineage4.1.2					p.Gly594Glu	False		False
MmurrayPC	Peru6270	lineage4.1.2.1					p.Gly594Glu	False		False
MmurrayPC	Peru6271	lineage4.1.2.1				p.Ser450Leu	p.Pro1040Arg, p.Gly594Glu	True	rpoB_p.Ser450Leu	True			p.Pro1040Arg	katG_p.Ser315Thr		pncA_p.Leu4Ser	embB_p.Met306Ile
MmurrayPC	Peru6272	lineage4.3	p.Ala56Val			p.Gln432Pro	p.Thr853Ala	True	rpoB_p.Gln432Pro	False				katG_p.Ser315Thr		pncA_p.Thr160Pro
MmurrayPC	Peru6273	lineage4.1.2.1					p.Gly594Glu	False		False
MmurrayPC	Peru6275	lineage4.1.2.1					p.Gly594Glu	False		False
MmurrayPC	Peru6276	lineage4.3				p.Asp435Val		True	rpoB_p.Asp435Val	False				katG_p.Ser315Thr		pncA_p.Lys48Thr	embB_p.Met306Val
MmurrayPC	Peru6277	lineage4.1.1				p.Ser450Leu	p.Thr1230Ile, p.Gly594Glu	True	rpoB_p.Ser450Leu	False				katG_p.Ser315Thr		pncA_p.Gln10Pro	embB_p.Asp354Ala
MmurrayPC	Peru6279	lineage4.1.1				p.Ser450Leu	p.Thr1230Ile, p.Gly594Glu	True	rpoB_p.Ser450Leu	False				katG_p.Ser315Thr		pncA_p.Gln10Pro	embB_p.Asp354Ala
MmurrayPC	Peru6280	lineage4.3				p.Asp435Val		True	rpoB_p.Asp435Val	False				katG_p.Ser315Thr		pncA_p.Gln10Arg
MmurrayPC	Peru6281	lineage4.8						False		False
MmurrayPC	Peru6282	lineage4.1.2.1					p.Gly594Glu	False		False
MmurrayPC	Peru6283	lineage2.2.1						False		False
MmurrayPC	Peru6284	lineage4.3						False		False
MmurrayPC	Peru6285	lineage4.3.4.2				p.Ser450Leu		True	rpoB_p.Ser450Leu	False				katG_p.Ser315Thr		pncA_p.His57Leu
MmurrayPC	Peru6287	lineage4.3						False		False						pncA_p.His51Arg
MmurrayPC	Peru6288	lineage4.1.2.1				p.Glu250Gly	p.Gly594Glu	False		False
MmurrayPC	Peru6289	lineage4.1.2.1					p.Gly594Glu	False		False
MmurrayPC	Peru6291	lineage4.3				p.Ala692Thr, p.Ser450Leu	p.Ile491Val	True	rpoB_p.Ser450Leu	True			p.Ile491Val	katG_p.Ser315Thr			embB_p.Met306Ile
MmurrayPC	Peru6358	lineage4.3				p.Asp435Val		True	rpoB_p.Asp435Val	False				katG_p.Ser315Thr		pncA_p.Gln10Arg		gyrA_p.AspSer94GlyThr
MmurrayPC	Peru6359	lineage4.8						False		False
MmurrayPC	Peru6360	lineage4.3					p.Glu18Asp	False		False
MmurrayPC	Peru6361	lineage4.1.2.1				p.Glu250Gly	p.Gly594Glu	False		False
MmurrayPC	Peru6362	lineage4.1.2.1				p.Glu250Gly	p.Gly594Glu	False		False
MmurrayPC	Peru6363	lineage4.1.1					p.Gly594Glu	False		False							embB_p.Gln497Arg
MmurrayPC	Peru6364	lineage4.1.2.1					p.Gly594Glu	False		False
MmurrayPC	Peru6365	lineage4.1.2.1					p.Gly594Glu	False		False				katG_p.Ser315Thr	gidB_p.Gly73Ala
MmurrayPC	Peru6366	lineage4.1.2.1					p.Gly594Glu	False		False
MmurrayPC	Peru6367	lineage4.1.2.1					p.Gly594Glu	False		False
MmurrayPC	Peru6369	lineage4.3						False		False
MmurrayPC	Peru6370	lineage4.1.2.1				p.Glu250Gly	p.Gly594Glu	False		False
MmurrayPC	Peru6371	lineage4.1.2.1				p.Glu250Gly	p.Gly594Glu	False		False
MmurrayPC	Peru6372	lineage4.3				p.Gln429His, p.Asp435Tyr		True	rpoB_p.Gln429His	False				katG_p.Ser315Thr			embB_p.Met306Ile
MmurrayPC	Peru6373	lineage4.1.2.1					p.Gly594Glu	False		False
MmurrayPC	Peru6374	lineage2.2.1						False		False
MmurrayPC	Peru6375	lineage4.3				p.Ala692Thr		False		False
MmurrayPC	Peru6376	lineage4.1.2.1					p.Gly594Glu	False		False
MmurrayPC	Peru6377	lineage4.3						False		False
MmurrayPC	Peru6378	lineage4.1.2.1					p.Gly594Glu	False		False								gyrA_p.Ala90Val
MmurrayPC	Peru6379	lineage4.1.2.1					p.Gly594Glu	False		False
MmurrayPC	Peru6380	lineage4.3				p.Ser450Leu	p.Pro1040Ala	True	rpoB_p.Ser450Leu	True			p.Pro1040Ala			pncA_p.His51Arg
MmurrayPC	Peru6381	lineage2.2.1						False		False
MmurrayPC	Peru6382	lineage2.2.1						False		False
MmurrayPC	Peru6383	lineage4				p.Val695Leu		False		False
MmurrayPC	Peru6384	lineage4.1.1					p.Gly594Glu	False		False					gidB_p.Pro75Leu
MmurrayPC	Peru6385	lineage4.3						False		False
MmurrayPC	Peru6386	lineage4.3						False		False
MmurrayPC	Peru6387	lineage4.1.2.1					p.Gly594Glu	False		False
MmurrayPC	Peru6388	lineage4.3						False		False
MmurrayPC	Peru6389	lineage4.3						False		False
MmurrayPC	Peru6390	lineage4.1.2.1	p.Gln213Arg				p.Gly594Glu	False		False
MmurrayPC	Peru6391	lineage4.3	p.Lys162Asn	p.Arg60His		p.Ala686Thr		False		False
MmurrayPC	Peru6392	lineage4.1.2.1				p.Glu250Gly	p.Gly594Glu	False		False
MmurrayPC	Peru6393	lineage2.2.1						False		False
MmurrayPC	Peru6394	lineage4.3.4.2				p.Ser450Phe		False		False				katG_p.Ser315Thr		pncA_p.Val139Ala
MmurrayPC	Peru6395	lineage4.1.2					p.Gly594Glu	False		False
MmurrayPC	Peru6396	lineage4.1.2					p.Gly594Glu	False		False
MmurrayPC	Peru6397	lineage4.4.1.1						False		False
MmurrayPC	Peru6398	lineage4.1.2.1	p.Gln213Arg				p.Gly594Glu	False		False
MmurrayPC	Peru6400	lineage4.1.2.1					p.Gly594Glu	False		False
MmurrayPC	Peru6401	lineage4.1.2.1			p.Ala229Val		p.Gly594Glu	False		False
MmurrayPC	Peru6402	lineage2						False		False
MmurrayPC	Peru6403	lineage4.4.1.1						False		False
MmurrayPC	Peru6404	lineage4.3						False		False
MmurrayPC	Peru6405	lineage4.3						False		False
MmurrayPC	Peru6406	lineage4.3						False		False
MmurrayPC	Peru6407	lineage4.3.4.2						False		False				katG_p.Ser315Thr
MmurrayPC	Peru6408	lineage4.3						False		False
MmurrayPC	Peru6409	lineage4.1.2					p.Gly594Glu	False		False
MmurrayPC	Peru6410	lineage4.3				p.Ser450Leu	p.Pro1040Ala	True	rpoB_p.Ser450Leu	True			p.Pro1040Ala			pncA_p.His51Arg
MmurrayPC	Peru6413	lineage4.1.1					p.Gly594Glu	False		False
MmurrayPC	Peru6414	lineage4				p.Val695Leu, p.Ser450Leu	p.Leu527Val	True	rpoB_p.Ser450Leu	True			p.Leu527Val	katG_p.Ser315Thr	gidB_p.Leu79Trp
MmurrayPC	Peru6418	lineage4.1.2					p.Gly594Glu	False		False
MmurrayPC	Peru6419	lineage2.2.1						False		False
MmurrayPC	Peru6420	lineage4				p.Val695Leu		False		False
MmurrayPC	Peru6421	lineage4.4						False		False
MmurrayPC	Peru6422	lineage2.2.1						False		False
MmurrayPC	Peru6424	lineage4.3				p.Ser450Leu	p.Pro1040Ala	True	rpoB_p.Ser450Leu	True			p.Pro1040Ala			pncA_p.His51Arg
MmurrayPC	Peru6425	lineage4.1.1.3					p.Gly594Glu	False		False
MmurrayPC	Peru6426	lineage4.3				p.Arg791Cys		False		False
MmurrayPC	Peru6427	lineage4.1.2.1					p.Gly594Glu	False		False
MmurrayPC	Peru6428	lineage4.3						False		False
MmurrayPC	Peru6429	lineage4.3				p.Arg791Cys		False		False
MmurrayPC	Peru6430	lineage4.1.2.1					p.Gly594Glu	False		False
MmurrayPC	Peru6431	lineage4.3				p.Ala692Thr, p.Ser450Leu	p.Val1252Leu	True	rpoB_p.Ser450Leu	True			p.Val1252Leu	katG_p.Ser315Thr		pncA_p.Leu85Pro	embB_p.Met306Val
MmurrayPC	Peru6432	lineage4.3						False		False
MmurrayPC	Peru6433	lineage4.1.1					p.Gly594Glu	False		False
MmurrayPC	Peru6434	lineage4.1				p.His445Ser	p.Gly594Glu	False		False				inhA_p.Ser94Ala			embB_p.Asp328Tyr
MmurrayPC	Peru6435	lineage4.3						False		False
MmurrayPC	Peru6436	lineage2.2.1						False		False
MmurrayPC	Peru6437	lineage4.1.2.1					p.Gly594Glu	False		False
MmurrayPC	Peru6438	lineage2.2.1						False		False
MmurrayPC	Peru6439							False		False
MmurrayPC	Peru6440	lineage4				p.Val695Leu		False		False
MmurrayPC	Peru6442	lineage2.2.1						False		False
MmurrayPC	Peru6443	lineage4.1.1					p.Gly594Glu	False		False
MmurrayPC	Peru6444	lineage4.3						False		False
MmurrayPC	Peru6445	lineage4.3				p.Ala692Thr		False		False
MmurrayPC	Peru6446	lineage4.3						False		False
MmurrayPC	Peru6449	lineage4.1.2.1					p.Gly594Glu	False		False
MmurrayPC	Peru6450	lineage4.1.2.1					p.Gly594Glu	False		False
MmurrayPC	Peru6451	lineage4				p.Val695Leu		False		False
MmurrayPC	Peru6452	lineage4.3						False		False
MmurrayPC	Peru6453	lineage4.1					p.Gly594Glu	False		False
MmurrayPC	Peru6454	lineage4.3				p.Asp435Val		True	rpoB_p.Asp435Val	False				katG_p.Ser315Thr		pncA_p.Gln10Arg
MmurrayPC	Peru6455	lineage4.1.2.1					p.Gly594Glu	False		False
MmurrayPC	Peru6456	lineage4.1.2.1				p.Glu250Gly	p.Gly594Glu	False		False
MmurrayPC	Peru6457	lineage4.7						False		False
MmurrayPC	Peru6458	lineage4.3				p.Asp435Val		True	rpoB_p.Asp435Val	False				katG_p.Ser315Thr		pncA_p.Gln10Arg
MmurrayPC	Peru6459	lineage4.8						False		False
MmurrayPC	Peru6460	lineage4.1.2.1					p.Gly594Glu	False		False
MmurrayPC	Peru6461	lineage2.2.1						False		False
MmurrayPC	Peru6462	lineage2.2.1						False		False
MmurrayPC	Peru6463	lineage4.7						False		False
MmurrayPC	Peru6464	lineage4.1.2.1					p.Gly594Glu	False		False
MmurrayPC	Peru6466	lineage4.1.2.1					p.Gly594Glu	False		False
MmurrayPC	Peru6467	lineage4.3				p.Ser450Leu	p.Pro1040Ala	True	rpoB_p.Ser450Leu	True			p.Pro1040Ala			pncA_p.His51Arg
MmurrayPC	Peru6468	lineage4.1.2.1					p.Gly594Glu	False		False
MmurrayPC	Peru6469	lineage4.8						False		False
MmurrayPC	Peru6470	lineage4.3						False		False
MmurrayPC	Peru6471	lineage4.1.2.1				p.Glu250Gly	p.Gly594Glu	False		False
MmurrayPC	Peru6472	lineage4.3				p.Arg791Cys		False		False
MmurrayPC	Peru6473	lineage4.3						False		False
MmurrayPC	Peru6474	lineage2.2.1						False		False
MmurrayPC	Peru6475	lineage4.9						False		False
MmurrayPC	Peru6476	lineage4.1.2.1					p.Gly594Glu	False		False
MmurrayPC	Peru6477	lineage4.1.2.1				p.Glu250Gly	p.Gly594Glu	False		False
MmurrayPC	Peru6478	lineage4.3						False		False
MmurrayPC	Peru6479	lineage4.3						False		False
MmurrayPC	Peru6480	lineage4.1.2.1					p.Gly594Glu	False		False
MmurrayPC	Peru6481	lineage4.1.2.1					p.Gly594Glu	False		False
MmurrayPC	Peru6482	lineage4.3						False		False
MmurrayPC	Peru6483	lineage4.1.2.1					p.Gly594Glu	False		False
MmurrayPC	Peru6484	lineage4.1.2.1					p.Gly594Glu	False		False
MmurrayPC	Peru6485	lineage4.3						False		False
MmurrayPC	Peru6486	lineage2.2.1						False		False
MmurrayPC	Peru6487	lineage4.1.2.1					p.Gly594Glu	False		False
MmurrayPC	Peru6488	lineage4.3.4.2						False		False
MmurrayPC	Peru6489	lineage4.1.2.1				p.Glu250Gly	p.Gly594Glu	False		False
MmurrayPC	Peru6490	lineage4.4.1						False		False
MmurrayPC	Peru6491	lineage4				p.Val695Leu		False		False
MmurrayPC	Peru6492	lineage4.8						False		False
MmurrayPC	Peru6493	lineage4.1					p.Gly594Glu	False		False
MmurrayPC	Peru6494	lineage4.3						False		False
MmurrayPC	Peru6495	lineage4.1.2.1				p.His445Arg	p.Ser561Pro, p.Gly594Glu	True	rpoB_p.His445Arg	False				katG_p.Ser315Thr	gidB_p.Gly73Ala	pncA_p.Trp119fs	embB_p.Met306Ile, embB_p.Gln497Lys	gyrA_p.AspSer94AsnThr
MmurrayPC	Peru6496	lineage4.1.2.1					p.Gly594Glu	False		False
MmurrayPC	Peru6497	lineage4.1.2.1					p.Gly594Glu	False		False
MmurrayPC	Peru6498	lineage4				p.Val695Leu, p.Ser450Leu		True	rpoB_p.Ser450Leu	False
MmurrayPC	Peru6499	lineage4.1.2.1				p.Glu250Gly	p.Gly594Glu	False		False
MmurrayPC	Peru6500	lineage4.1.2.1					p.Gly594Glu	False		False
MmurrayPC	Peru6501	lineage4.1.2.1					p.Gly594Glu	False		False
MmurrayPC	Peru6502	lineage4.3						False		False
MmurrayPC	Peru6503	lineage4.3						False		False
MmurrayPC	Peru6504	lineage4.8				p.Ser450Leu	p.Leu507Val	True	rpoB_p.Ser450Leu	True			p.Leu507Val	katG_p.Ser315Thr			embB_p.Gly406Ala
MmurrayPC	Peru6505	lineage4.3				p.Ser450Leu	p.Pro1040Ala	True	rpoB_p.Ser450Leu	True			p.Pro1040Ala			pncA_p.His51Arg
MmurrayPC	Peru6506	lineage4.3						False		False
MmurrayPC	Peru6507	lineage2.2.1						False		False
MmurrayPC	Peru6508	lineage4.3				p.Ser450Leu		True	rpoB_p.Ser450Leu	False				katG_p.Ser315Thr	gidB_p.Leu79Ser
MmurrayPC	Peru6509	lineage4.3				p.Ser450Leu	p.Pro1040Ala	True	rpoB_p.Ser450Leu	True			p.Pro1040Ala			pncA_p.His51Arg
MmurrayPC	Peru6510	lineage2.2.1						False		False				katG_p.Ser315Thr	rpsL_p.Lys43Arg	pncA_p.Leu85Arg	embB_p.Met306Val
MmurrayPC	Peru6511	lineage4.3						False		False
MmurrayPC	Peru6512	lineage2.2.1						False		False
MmurrayPC	Peru6513	lineage4				p.Val695Leu, p.Asp435Tyr		True	rpoB_p.Asp435Tyr	False				katG_p.Ser315Thr	gidB_p.Leu79Trp		embB_p.Gly406Ser
MmurrayPC	Peru6514	lineage4				p.Val695Leu		False		False
MmurrayPC	Peru6515	lineage4.3						False		False
MmurrayPC	Peru6516	lineage4.1.2.1					p.Gly594Glu	False		False
MmurrayPC	Peru6517	lineage2.2.1						False		False
MmurrayPC	Peru6518	lineage4.3						False		False
MmurrayPC	Peru6519	lineage4.3				p.Ser450Leu	p.Pro1040Ala	True	rpoB_p.Ser450Leu	True			p.Pro1040Ala			pncA_p.His51Arg
MmurrayPC	Peru6520	lineage4.4.1						False		False
MmurrayPC	Peru6521	lineage2.2.1				p.Ile491Leu		False		False
MmurrayPC	Peru6523	lineage4.1.2.1					p.Gly594Glu	False		False
MmurrayPC	Peru6524	lineage4.1.2.1					p.Gly594Glu	False		False
MmurrayPC	Peru6525	lineage4.3						False		False
MmurrayPC	Peru6527	lineage2.2.1						False		False
MmurrayPC	Peru6528	lineage2.2.1						False		False
MmurrayPC	Peru6529	lineage2.2.1						False		False
MmurrayPC	Peru6530	lineage4.1.2					p.Gly594Glu	False		False
MmurrayPC	Peru6531	lineage4.8						False		False
MmurrayPC	Peru6532	lineage4.3						False		False
MmurrayPC	Peru6533	lineage4.3				p.Ser450Leu	p.Pro1040Ala	True	rpoB_p.Ser450Leu	True			p.Pro1040Ala			pncA_p.His51Arg
MmurrayPC	Peru6534	lineage4.3				p.Ser450Leu	p.Pro1040Ala	True	rpoB_p.Ser450Leu	True			p.Pro1040Ala			pncA_p.His51Arg
MmurrayPC	Peru6535	lineage4.3						False		False
MmurrayPC	Peru6536	lineage4.1.2.1					p.Gly594Glu	False		False
MmurrayPC	Peru6538	lineage4.8						False		False
MmurrayPC	Peru6539	lineage4.1.2.1					p.Gly594Glu	False		False
MmurrayPC	Peru6540	lineage4.3						False		False
MmurrayPC	Peru6541	lineage4.1.2.1					p.Gly594Glu	False		False
MmurrayPC	Peru6542	lineage4				p.Val695Leu		False		False
MmurrayPC	Peru6543	lineage2.2.1						False		False
MmurrayPC	Peru6544	lineage4.1.2.1					p.Gly594Glu	False		False
MmurrayPC	Peru6545	lineage4.3				p.Asp435Val		True	rpoB_p.Asp435Val	False						pncA_p.Gln10Arg
MmurrayPC	Peru6546	lineage4				p.Val695Leu		False		False
MmurrayPC	Peru6547	lineage4.3						False		False
MmurrayPC	Peru6548	lineage4.3						False		False
MmurrayPC	Peru6549	lineage4.3						False		False
MmurrayPC	Peru6550	lineage2.2.1						False		False
MmurrayPC	Peru6551	lineage4.1.2.1					p.Gly594Glu	False		False
MmurrayPC	Peru6552	lineage4.1.2.1					p.Gly594Glu	False		False
MmurrayPC	Peru6553	lineage4.3						False		False
MmurrayPC	Peru6554	lineage4.3						False		False
MmurrayPC	Peru6555	lineage4.1.2.1					p.Gly594Glu	False		False
MmurrayPC	Peru6556	lineage4.4.1.1						False		False				katG_p.Ser315Thr
MmurrayPC	Peru6557	lineage4.1.2.1				p.Leu430Pro	p.Gly594Glu	True	rpoB_p.Leu430Pro	False
MmurrayPC	Peru6558	lineage4.1.1					p.Gly594Glu	False		False
MmurrayPC	Peru6559	lineage2.2.1						False		False
MmurrayPC	Peru6560	lineage4.1.2.1				p.Glu250Gly	p.Gly594Glu	False		False
MmurrayPC	Peru6561	lineage4.1.1					p.Gly594Glu	False		False
MmurrayPC	Peru6562	lineage2.2.1						False		False
MmurrayPC	Peru6563	lineage4.1.2.1					p.Gly594Glu	False		False
MmurrayPC	Peru6564	lineage4.1.2.1				p.Glu250Gly	p.Gly594Glu	False		False
MmurrayPC	Peru6565	lineage4.1.2.1					p.Gly594Glu	False		False
MmurrayPC	Peru6566	lineage4.1.2.1				p.Glu250Gly	p.Gly594Glu	False		False
MmurrayPC	Peru6567	lineage4.1.2.1				p.Glu250Gly	p.Gly594Glu	False		False
MmurrayPC	Peru6568	lineage4.3						False		False
MmurrayPC	Peru6569	lineage4.1.2.1					p.Gly594Glu	False		False
MmurrayPC	Peru6570	lineage4.1.2.1				p.Glu250Gly	p.Gly594Glu	False		False
MmurrayPC	Peru6571	lineage4.1.2.1					p.Gly594Glu	False		False
MmurrayPC	Peru6572	lineage2.2.1						False		False
MmurrayPC	Peru6573	lineage2.2.1						False		False
MmurrayPC	Peru6574	lineage4.3						False		False
MmurrayPC	Peru6575	lineage4.1.2					p.Gly594Glu	False		False
MmurrayPC	Peru6576	lineage4.4.1.1						False		False				katG_p.Ser315Thr
MmurrayPC	Peru6578	lineage4.1.2.1					p.Gly594Glu	False		False
MmurrayPC	Peru6579	lineage2.2.1						False		False
MmurrayPC	Peru6581	lineage4.3.4.2				p.Ser450Leu	p.Val431Met	True	rpoB_p.Ser450Leu	True			p.Val431Met	katG_p.Ser315Thr
MmurrayPC	Peru6582	lineage4.3						False		False
MmurrayPC	Peru6583	lineage4.3						False		False
MmurrayPC	Peru6584	lineage4.3				p.Asp435Val		True	rpoB_p.Asp435Val	False				katG_p.Ser315Thr		pncA_p.Gln10Arg
MmurrayPC	Peru6585	lineage4.1.2.1					p.Gly594Glu	False		False
MmurrayPC	Peru6586	lineage4.1					p.Gly594Glu	False		False
MmurrayPC	Peru6587	lineage4.3				p.Ser450Leu	p.Pro1040Ala	True	rpoB_p.Ser450Leu	True			p.Pro1040Ala			pncA_p.His51Arg
MmurrayPC	Peru6588	lineage4.1.1					p.Gly594Glu	False		False					gidB_p.Pro75Leu
MmurrayPC	Peru6589	lineage2.2.1						False		False
MmurrayPC	Peru6590	lineage4.3						False		False
MmurrayPC	Peru6591	lineage4.1					p.Gly594Glu	False		False
MmurrayPC	Peru6592	lineage2.2.1						False		False
MmurrayPC	Peru6593	lineage4.3						False		False
MmurrayPC	Peru6594	lineage4.1.2.1				p.Glu250Gly	p.Gly594Glu	False		False
MmurrayPC	Peru6595	lineage4.3				p.Ser450Leu	p.Pro1040Ala	True	rpoB_p.Ser450Leu	True			p.Pro1040Ala			pncA_p.His51Arg
MmurrayPC	Peru6596	lineage4.8				p.Ser450Leu	p.Leu507Val	True	rpoB_p.Ser450Leu	True			p.Leu507Val	katG_p.Ser315Thr			embB_p.Gly406Ala
MmurrayPC	Peru6597	lineage4.1.2.1					p.Gly594Glu	False		False
MmurrayPC	Peru6598	lineage4.1.2.1				p.Glu250Gly	p.Gly594Glu	False		False
MmurrayPC	Peru6599	lineage4.1.2.1					p.Gly594Glu	False		False
MmurrayPC	Peru6600	lineage4.1.2.1					p.Gly594Glu	False		False
MmurrayPC	Peru6601	lineage4.3						False		False
MmurrayPC	Peru6602	lineage4.1.2.1					p.Gly594Glu	False		False
MmurrayPC	Peru6603	lineage2.2.1						False		False
MmurrayPC	Peru7027	lineage4.1.2.1					p.Gly594Glu	False		False
MmurrayPC	Peru7028	lineage4.1.1					p.Gly594Glu	False		False
MmurrayPC	Peru7029	lineage4.4.1.1						False		False
MmurrayPC	Peru7031	lineage4.1.2.1				p.His445Leu	p.Gly594Glu	True	rpoB_p.His445Leu	False						pncA_p.Leu151Ser	embB_p.Gly406Ser
MmurrayPC	Peru7032	lineage4.1.2.1					p.Gly594Glu	False		False
MmurrayPC	Peru7033	lineage4.1.2.1					p.Gly594Glu	False		False
MmurrayPC	Peru7034	lineage4.1.2.1				p.Glu250Gly	p.Gly594Glu	False		False
MmurrayPC	Peru7035	lineage4.1.2.1				p.Glu250Gly	p.Gly594Glu	False		False
MmurrayPC	Peru7037	lineage2.2.1						False		False
MmurrayPC	Peru7038	lineage4.8						False		False
MmurrayPC	Peru7039	lineage4.3						False		False
MmurrayPC	Peru7040	lineage4.3						False		False
MmurrayPC	Peru7041	lineage4.3						False		False
MmurrayPC	Peru7042	lineage4.1.2.1					p.Gly594Glu	False		False					gidB_p.Ser149Arg
MmurrayPC	Peru7043	lineage4.1.2					p.Gly594Glu	False		False
MmurrayPC	Peru7044	lineage4.1.2.1				p.Glu250Gly	p.Gly594Glu	False		False
MmurrayPC	Peru7046	lineage2.2.1						False		False
MmurrayPC	Peru7047	lineage4.1.2.1				p.Glu250Gly	p.Gly594Glu	False		False
MmurrayPC	Peru7049	lineage4.3				p.Arg791Cys		False		False
MmurrayPC	Peru7051	lineage4.3						False		False
MmurrayPC	Peru7052	lineage4.3						False		False
MmurrayPC	Peru7053	lineage4.1.2.1					p.Gly594Glu	False		False
MmurrayPC	Peru7054	lineage4.1.2.1					p.Gly594Glu	False		False
MmurrayPC	Peru7055	lineage4.1.1					p.Gly594Glu	False		False
MmurrayPC	Peru7056	lineage4.1.1.3					p.Gly594Glu	False		False
MmurrayPC	Peru7057	lineage4.1.2.1					p.Gly594Glu	False		False
MmurrayPC	Peru7058	lineage2.2.1						False		False
MmurrayPC	Peru7061	lineage4.3						False		False
MmurrayPC	Peru7062	lineage4.1.2.1					p.Gly594Glu	False		False
MmurrayPC	Peru7063	lineage2.2.1						False		False
MmurrayPC	Peru7064	lineage4.1.2.1					p.Gly594Glu	False		False
MmurrayPC	Peru7065	lineage4.1.2.1					p.Gly594Glu	False		False
MmurrayPC	Peru7066	lineage4.3						False		False
MmurrayPC	Peru7067	lineage4.7						False		False
MmurrayPC	Peru7068	lineage2.2.1						False		False
MmurrayPC	Peru7069	lineage4.3						False		False
MmurrayPC	Peru7070	lineage4.1.1.3					p.Gly594Glu	False		False
MmurrayPC	Peru7071	lineage4.1.2.1					p.Gly594Glu	False		False
MmurrayPC	Peru7072	lineage4.1.2.1				p.Arg384Gln	p.Gly594Glu	False		False
MmurrayPC	Peru7073	lineage4.1.2.1					p.Gly594Glu	False		False
MmurrayPC	Peru7075	lineage4.1.2.1					p.Gly594Glu	False		False
MmurrayPC	Peru7076	lineage4.1.2.1					p.Gly594Glu	False		False
MmurrayPC	Peru7077	lineage4.3						False		False
MmurrayPC	Peru7078	lineage4.3.4.2						False		False
MmurrayPC	Peru7079	lineage4.1.2.1					p.Gly594Glu	False		False
MmurrayPC	Peru7080	lineage4.1.2.1				p.Leu430Pro	p.Gly594Glu	True	rpoB_p.Leu430Pro	False
MmurrayPC	Peru7081	lineage2.2.1.1						False		False					rpsL_p.Lys43Arg
MmurrayPC	Peru7082	lineage4.3						False		False
MmurrayPC	Peru7083	lineage4.3						False		False
MmurrayPC	Peru7084	lineage4				p.Val695Leu		False		False
MmurrayPC	Peru7085	lineage4.3						False		False
MmurrayPC	Peru7086	lineage4.1.2.1					p.Gly594Glu	False		False
MmurrayPC	Peru7087	lineage4.1.2.1					p.Gly594Glu	False		False
MmurrayPC	Peru7088	lineage4.1.2.1				p.Glu250Gly	p.Gly594Glu	False		False
MmurrayPC	Peru7090	lineage4.3						False		False
MmurrayPC	Peru7091	lineage4				p.Val695Leu		False		False
MmurrayPC	Peru7092	lineage4.3						False		False
MmurrayPC	Peru7093	lineage4.1.2.1					p.Gly594Glu	False		False
MmurrayPC	Peru7094	lineage4				p.Val695Leu		False		False
MmurrayPC	Peru7095	lineage2.2.1						False		False
MmurrayPC	Peru7096	lineage4.3				p.Arg791Cys	p.Asp210Gly	False		False
MmurrayPC	Peru7097	lineage4.3.4.1			p.Leu80Val			False		False
MmurrayPC	Peru7098	lineage4.4.1.1						False		False
MmurrayPC	Peru7100	lineage4.1.2.1					p.Gly594Glu	False		False
MmurrayPC	Peru7101	lineage4.1.2.1					p.Gly594Glu	False		False
MmurrayPC	Peru7102	lineage4.1.2.1					p.Gly594Glu	False		False
MmurrayPC	Peru7103	lineage4.3						False		False
MmurrayPC	Peru7104	lineage2.2.1						False		False
MmurrayPC	Peru7105	lineage4.1.2.1					p.Gly594Glu	False		False
MmurrayPC	Peru7106	lineage4.1.2.1				p.Glu250Gly	p.Gly594Glu	False		False
MmurrayPC	Peru7107	lineage2.2.1						False		False
MmurrayPC	Peru7108	lineage4.3						False		False
MmurrayPC	Peru7109	lineage4.1.2.1				p.Glu250Gly, p.His445Asp	p.Gly594Glu	True	rpoB_p.His445Asp	False
MmurrayPC	Peru7110	lineage4.3						False		False
MmurrayPC	Peru7111	lineage4.3						False		False
MmurrayPC	Peru7112	lineage4				p.Val695Leu		False		False
MmurrayPC	Peru7113	lineage4.4.1.1						False		False
MmurrayPC	Peru7114	lineage2.2.1						False		False
MmurrayPC	Peru7116	lineage4.1.2.1					p.Gly594Glu	False		False
MmurrayPC	Peru7117	lineage2.2.1						False		False
MmurrayPC	Peru7118	lineage4.1.2.1					p.Gly594Glu	False		False
MmurrayPC	Peru7119	lineage4.1					p.Gly594Glu	False		False
MmurrayPC	Peru7120	lineage4.1.2.1					p.Gly594Glu	False		False
MmurrayPC	Peru7122	lineage4.1				p.Ser450Leu	p.Val1147Ala, p.Gly594Glu	True	rpoB_p.Ser450Leu	True			p.Val1147Ala				embB_p.Gly406Asp
MmurrayPC	Peru7123	lineage4.3						False		False
MmurrayPC	Peru7124	lineage2.2.1						False		False
MmurrayPC	Peru7125	lineage4				p.Val695Leu		False		False
MmurrayPC	Peru7127	lineage4.3						False		False
MmurrayPC	Peru7128	lineage4.1.2.1					p.Gly594Glu	False		False
MmurrayPC	Peru7129	lineage4.1.2.1					p.Gly594Glu	False		False
MmurrayPC	Peru7130	lineage4.1.2.1					p.Gly594Glu	False		False
MmurrayPC	Peru7131	lineage4.8						False		False
MmurrayPC	Peru7132	lineage2.2.1						False		False
MmurrayPC	Peru7133	lineage4.3						False		False
MmurrayPC	Peru7134	lineage4.1.2.1					p.Gly594Glu	False		False				katG_p.Ser315Thr	gidB_p.Gly73Ala
MmurrayPC	Peru7136	lineage4.1.2.1				p.Glu250Gly	p.Gly594Glu	False		False
MmurrayPC	Peru7137	lineage4.3						False		False
MmurrayPC	Peru7138	lineage4.3						False		False
MmurrayPC	Peru7139	lineage4.1.1					p.Gly594Glu	False		False
MmurrayPC	Peru7140	lineage4.1.2.1					p.Gly594Glu	False		False
MmurrayPC	Peru7141	lineage4.1.2.1				p.Glu250Gly	p.Gly594Glu	False		False
MmurrayPC	Peru7142	lineage4.3						False		False
MmurrayPC	Peru7143	lineage4.3						False		False
MmurrayPC	Peru7144	lineage4.1.2.1					p.Gly594Glu	False		False
MmurrayPC	Peru7145	lineage4.8						False		False
MmurrayPC	Peru7146	lineage4.1.2.1					p.Gly594Glu	False		False
MmurrayPC	Peru7147	lineage4.1.2.1				p.Glu250Gly	p.Gly594Glu	False		False
MmurrayPC	Peru7148	lineage4.3						False		False
MmurrayPC	Peru7149	lineage4.3						False		False
MmurrayPC	Peru7150	lineage4.3						False		False
MmurrayPC	Peru7152	lineage4.1.2.1				p.Glu250Gly	p.Gly594Glu	False		False
MmurrayPC	Peru7153	lineage4.9						False		False
MmurrayPC	Peru7155	lineage4.1.2.1					p.Gly594Glu	False		False					rpsL_p.Lys43Arg
MmurrayPC	Peru7156	lineage4.1.2.1					p.Gly594Glu	False		False
MmurrayPC	Peru7157	lineage4.1.2.1				p.Glu250Gly	p.Gly594Glu	False		False				katG_p.Ser315Thr
MmurrayPC	Peru7158	lineage4.1.1.3		p.Gly160Asp			p.Gly594Glu	False		False
MmurrayPC	Peru7159	lineage4.3						False		False
MmurrayPC	Peru7160	lineage4.8						False		False
MmurrayPC	Peru7161	lineage4.1.2.1				p.Glu250Gly	p.Gly594Glu	False		False
MmurrayPC	Peru7162	lineage4.1.2.1			p.Ser155Leu		p.Gly594Glu	False		False
MmurrayPC	Peru7163	lineage4.1.2.1					p.Gly594Glu	False		False
MmurrayPC	Peru7164	lineage2.2.1						False		False
MmurrayPC	Peru7165	lineage4.3						False		False
MmurrayPC	Peru7166	lineage4.3.4.1						False		False
MmurrayPC	Peru7167	lineage4				p.Val695Leu		False		False
MmurrayPC	Peru7168	lineage4.1.2.1				p.Glu250Gly	p.Gly594Glu	False		False
MmurrayPC	Peru7169	lineage4.1.2.1					p.Gly594Glu	False		False
MmurrayPC	Peru7171	lineage2.2.1						False		False
MmurrayPC	Peru7172	lineage4.1.2.1					p.Gly594Glu	False		False
MmurrayPC	Peru7173	lineage4.1.2.1					p.Gly594Glu	False		False
MmurrayPC	Peru7174	lineage2.2.1						False		False
MmurrayPC	Peru7175	lineage4.1.2.1					p.Gly594Glu	False		False
MmurrayPC	Peru7176	lineage4.1.1					p.Gly594Glu	False		False
MmurrayPC	Peru7177	lineage2.2.1						False		False
MmurrayPC	Peru7178	lineage4.1.2.1				p.Glu250Gly	p.Gly594Glu	False		False
MmurrayPC	Peru7179	lineage4.7						False		False
MmurrayPC	Peru7180	lineage4.1.2					p.Gly594Glu	False		False
MmurrayPC	Peru7181	lineage4.1.2.1					p.Gly594Glu	False		False
MmurrayPC	Peru7182	lineage4.1.2.1					p.Gly594Glu	False		False
MmurrayPC	Peru7184	lineage2.2.1						False		False
MmurrayPC	Peru7185	lineage4.8						False		False
MmurrayPC	Peru7186	lineage4.8						False		False
MmurrayPC	Peru7187	lineage4.1.2.1					p.Gly594Glu	False		False
MmurrayPC	Peru7188	lineage4.1.2.1					p.Gly594Glu	False		False
MmurrayPC	Peru7189	lineage2.2						False		False
MmurrayPC	Peru7190	lineage4.1.2.1					p.Gly594Glu	False		False
MmurrayPC	Peru7191	lineage4.1.2.1				p.Glu250Gly	p.Gly594Glu	False		False
MmurrayPC	Peru7192	lineage4.7						False		False
MmurrayPC	Peru7193	lineage4.3.4.2						False		False
MmurrayPC	Peru7194	lineage4.3						False		False
MmurrayPC	Peru7195	lineage4.1.2.1					p.Gly594Glu	False		False
MmurrayPC	Peru7196	lineage4.3						False		False
MmurrayPC	Peru7197	lineage4.3						False		False
MmurrayPC	Peru7198	lineage4.1.2.1				p.Glu250Gly	p.Gly594Glu	False		False
MmurrayPC	Peru7199	lineage2.2.2						False		False					gidB_p.Leu79Ser
MmurrayPC	Peru7200	lineage4.3						False		False
MmurrayPC	Peru7202	lineage4.3						False		False
MmurrayPC	Peru7203	lineage4.1.2.1					p.Gly594Glu	False		False
MmurrayPC	Peru7204	lineage4.1					p.Gly594Glu	False		False
MmurrayPC	Peru7205	lineage2.2.1						False		False
MmurrayPC	Peru7206	lineage4.3						False		False
MmurrayPC	Peru7208	lineage2.2.2						False		False
MmurrayPC	Peru7209	lineage4.8						False		False
MmurrayPC	Peru7210	lineage4.3						False		False
MmurrayPC	Peru7211	lineage4.1.2.1					p.Gly594Glu	False		False				katG_p.Ser315Thr	gidB_p.Gly73Ala
MmurrayPC	Peru7212	lineage4.3				p.Ser450Leu	p.Pro1040Ala	True	rpoB_p.Ser450Leu	True			p.Pro1040Ala			pncA_p.His51Arg
MmurrayPC	Peru7213	lineage4.1.2					p.Gly594Glu	False		False
MmurrayPC	Peru7214	lineage4.1.2.1				p.Glu250Gly	p.Gly594Glu	False		False
MmurrayPC	Peru7215	lineage4				p.Val695Leu		False		False
MmurrayPC	Peru7216	lineage4.3						False		False
MmurrayPC	Peru7217	lineage4.1.2.1					p.Gly594Glu	False		False				katG_p.Ser315Thr	gidB_p.Gly73Ala
MmurrayPC	Peru7218	lineage2.2.1						False		False
MmurrayPC	Peru7219	lineage4.1.1					p.Gly594Glu	False		False
MmurrayPC	Peru7220	lineage4.1.2.1				p.Glu250Gly	p.Gly594Glu	False		False
MmurrayPC	Peru7221	lineage4.8						False		False
MmurrayPC	Peru7222	lineage4.3.4.1					p.Arg741Ser	False		False
MmurrayPC	Peru7223	lineage4.3						False		False
MmurrayPC	Peru7224	lineage4.1.2.1					p.Gly594Glu	False		False
MmurrayPC	Peru7225	lineage2.2.1						False		False
MmurrayPC	Peru7226	lineage4.1.2.1					p.Gly594Glu	False		False
MmurrayPC	Peru7227	lineage4.3						False		False
MmurrayPC	Peru7228	lineage4.3						False		False
MmurrayPC	Peru7229	lineage4.3						False		False
MmurrayPC	Peru7230	lineage2.2.1						False		False
MmurrayPC	Peru7231	lineage4.3						False		False
MmurrayPC	Peru7232	lineage4.1.2.1					p.Gly594Glu	False		False
MmurrayPC	Peru7233	lineage4.1.2.1					p.Gly594Glu	False		False				katG_p.Ser315Thr	gidB_p.Gly73Ala
MmurrayPC	Peru7234	lineage4.3						False		False
MmurrayPC	Peru7235	lineage4.1.2.1					p.Gly594Glu	False		False
MmurrayPC	Peru7236	lineage4.3						False		False
MmurrayPC	Peru7237	lineage4.3						False		False
MmurrayPC	Peru7238	lineage4.3						False		False
MmurrayPC	Peru7239	lineage4.1.2.1					p.Gly594Glu	False		False
MmurrayPC	Peru7240	lineage4.1.2					p.Gly594Glu	False		False				katG_p.Ser315Thr
MmurrayPC	Peru7241	lineage4.1.2.1					p.Gly594Glu	False		False				katG_p.Ser315Thr
MmurrayPC	Peru7242	lineage4.8						False		False
MmurrayPC	Peru7243	lineage4.1.2.1					p.Gly594Glu	False		False
MmurrayPC	Peru7244	lineage4.3				p.Arg791Cys		False		False
MmurrayPC	Peru7245	lineage4.3.4.1						False		False
MmurrayPC	Peru7246	lineage4.1.2.1				p.Glu250Gly	p.Gly594Glu	False		False
MmurrayPC	Peru7248	lineage4.4.1.1						False		False
MmurrayPC	Peru7249	lineage4.8						False		False
MmurrayPC	Peru7250	lineage4.3						False		False				katG_p.Ser315Thr
MmurrayPC	Peru7251	lineage4.1					p.Gly594Glu	False		False
MmurrayPC	Peru7252	lineage4.1.2.1					p.Gly594Glu	False		False
MmurrayPC	Peru7253	lineage4.1.2.1					p.Gly594Glu	False		False
MmurrayPC	Peru7254	lineage4.1.2.1					p.Gly594Glu	False		False
MmurrayPC	Peru7255	lineage4.8						False		False
MmurrayPC	Peru7256	lineage4.1.2.1					p.Gly594Glu	False		False
MmurrayPC	Peru7257	lineage4.1.2.1					p.Gly594Glu	False		False
MmurrayPC	Peru7258	lineage4.3				p.Arg791Cys		False		False
MmurrayPC	Peru7259	lineage4.1.2.1				p.Glu250Gly	p.Gly594Glu	False		False
MmurrayPC	Peru7260	lineage4.3				p.Ser450Leu	p.Leu516Pro	True	rpoB_p.Ser450Leu	True			p.Leu516Pro	katG_p.Ser315Thr		pncA_p.Leu4Ser
MmurrayPC	Peru7261	lineage4.3						False		False
MmurrayPC	Peru7262	lineage4.3						False		False
MmurrayPC	Peru7263	lineage4				p.Val695Leu		False		False				katG_p.Ser315Thr	gidB_p.Leu79Trp		embB_p.Met306Ile
MmurrayPC	Peru7264	lineage2.2.1						False		False
MmurrayPC	Peru7265	lineage4.3				p.Met121Ile		False		False
MmurrayPC	Peru7266						p.Gly594Glu	False		False
MmurrayPC	Peru7267	lineage4.3						False		False				inhA_p.Ile194Thr
MmurrayPC	Peru7268	lineage2.2.1						False		False
MmurrayPC	Peru7269	lineage2.2.1				p.Ser450Leu	p.His525Gln	True	rpoB_p.Ser450Leu	True			p.His525Gln
MmurrayPC	Peru7270	lineage4.1.2.1					p.Gly594Glu	False		False
MmurrayPC	Peru7271	lineage4.1.2.1					p.Gly594Glu	False		False
MmurrayPC	Peru7273	lineage4.3						False		False
MmurrayPC	Peru7274	lineage4.1.2.1					p.Gly594Glu	False		False
MmurrayPC	Peru7275	lineage4.7						False		False
MmurrayPC	Peru7278	lineage4.3						False		False
MmurrayPC	Peru7279	lineage4.1.2.1					p.Gly594Glu	False		False
MmurrayPC	Peru7280	lineage4				p.Val695Leu		False		False
MmurrayPC	Peru7281	lineage4.8						False		False							embB_p.Gly406Asp
MmurrayPC	Peru7282	lineage4.1.2.1					p.Gly594Glu	False		False
MmurrayPC	Peru7283	lineage4.3						False		False
MmurrayPC	Peru7284	lineage4.3.4.2						False		False
MmurrayPC	Peru7285	lineage4.7						False		False
MmurrayPC	Peru7287	lineage4.1.2.1					p.Gly594Glu	False		False
MmurrayPC	Peru7288	lineage4.1.1					p.Gly594Glu	False		False
MmurrayPC	Peru7289	lineage4.1.2.1					p.Gly594Glu	False		False
MmurrayPC	Peru7290	lineage4.1.2.1					p.Gly594Glu	False		False
MmurrayPC	Peru7291	lineage4.1.2.1					p.Gly594Glu	False		False
MmurrayPC	Peru7292	lineage4.1.2.1					p.Gly594Glu	False		False
MmurrayPC	Peru7293	lineage4.3						False		False
MmurrayPC	Peru7294	lineage2.2.1						False		False
MmurrayPC	Peru7295	lineage4.8						False		False
MmurrayPC	Peru7297	lineage4.3						False		False
MmurrayPC	Peru7298	lineage4.3				p.Leu731Pro, p.Ser450Leu		True	rpoB_p.Ser450Leu	True		p.Leu731Pro		katG_p.Ser315Thr			embB_p.Gly406Ala
MmurrayPC	Peru7299	lineage4.1.2.1					p.Gly594Glu	False		False
MmurrayPC	Peru7300	lineage4.3						False		False
MmurrayPC	Peru7301	lineage4.1.2				p.Glu250Gly		False		False
MmurrayPC	Peru7302	lineage4.1.1					p.Gly594Glu	False		False
MmurrayPC	Peru7303	lineage2.2.1						False		False
MmurrayPC	Peru7304	lineage4.3						False		False
MmurrayPC	Peru7305	lineage4				p.Val695Leu		False		False
MmurrayPC	Peru7306	lineage4.3		p.Asp74Gly				False		False
MmurrayPC	Peru7307	lineage2.2.1						False		False
MmurrayPC	Peru7308	lineage2.2.1						False		False
MmurrayPC	Peru7309	lineage4				p.Val695Leu		False		False
MmurrayPC	Peru7310	lineage4.3				p.His445Gln		True	rpoB_p.His445Gln	False				katG_p.Ser315Thr
MmurrayPC	Peru7311	lineage4.1.2.1				p.Glu250Gly	p.Gly594Glu	False		False						pncA_p.Ala26Val
MmurrayPC	Peru7312	lineage4.1.2.1			p.Ser155Leu		p.Gly594Glu	False		False
MmurrayPC	Peru7313	lineage4.4.2						False		False
MmurrayPC	Peru7314	lineage4.3						False		False
MmurrayPC	Peru7315	lineage2.2.1						False		False
MmurrayPC	Peru7316	lineage4.1.2.1					p.Gly594Glu	False		False
MmurrayPC	Peru7317	lineage4.1.2					p.Gly594Glu	False		False
MmurrayPC	Peru7318	lineage4.1.2.1					p.Gly594Glu	False		False
MmurrayPC	Peru7319	lineage4.3						False		False
MmurrayPC	Peru7320	lineage4.1.2.1					p.Gly594Glu	False		False				inhA_p.Ser94Ala
MmurrayPC	Peru7322	lineage4.3						False		False
MmurrayPC	Peru7323	lineage4.1.1					p.Gly594Glu	False		False
MmurrayPC	Peru7324	lineage4.1.1					p.Gly594Glu	False		False
MmurrayPC	Peru7325	lineage4.7						False		False
MmurrayPC	Peru7326	lineage4.1.2					p.Gly594Glu	False		False
MmurrayPC	Peru7327	lineage4.3						False		False
MmurrayPC	Peru7328	lineage4.4.1.1						False		False
MmurrayPC	Peru7329	lineage4.3.4.1						False		False
MmurrayPC	Peru7330	lineage2.2.1						False		False
MmurrayPC	Peru7331	lineage4.1.2.1					p.Gly594Glu	False		False
MmurrayPC	Peru7332	lineage2.2.1						False		False
MmurrayPC	Peru7333	lineage4.1.2.1					p.Gly594Glu	False		False
MmurrayPC	Peru7334	lineage4.1.2.1					p.Gly594Glu	False		False
MmurrayPC	Peru7335	lineage2.2.1						False		False
MmurrayPC	Peru7336	lineage2.2.1.1						False		False
MmurrayPC	Peru7337	lineage4.1.2.1					p.Gly594Glu	False		False
MmurrayPC	Peru7338	lineage4.1.2.1			p.Ser155Leu		p.Gly594Glu	False		False
MmurrayPC	Peru7339	lineage4.1.2.1					p.Gly594Glu	False		False
MmurrayPC	Peru7340	lineage4.3				p.Asp435Val		True	rpoB_p.Asp435Val	False				katG_p.Ser315Thr		pncA_p.Gln10Arg
MmurrayPC	Peru7341	lineage2.2.1						False		False
MmurrayPC	Peru7342	lineage4.3.4.1					p.Arg741Ser	False		False
MmurrayPC	Peru7343	lineage4.8						False		False
MmurrayPC	Peru7344	lineage4.3.4.1			p.Leu80Val			False		False
MmurrayPC	Peru7345	lineage4.1.2.1					p.Gly594Glu	False		False
MmurrayPC	Peru7346	lineage4.1.1.3					p.Gly594Glu	False		False
MmurrayPC	Peru7347	lineage2.2.1.1						False		False
MmurrayPC	Peru7348	lineage4.1.2.1					p.Gly594Glu	False		False
MmurrayPC	Peru7350	lineage2.2.1						False		False
MmurrayPC	Peru7351	lineage4.1					p.Gly594Glu	False		False
MmurrayPC	Peru7352	lineage4.3						False		False
MmurrayPC	Peru7353	lineage4.1.2.1					p.Gly594Glu	False		False
MmurrayPC	Peru7354	lineage4.8						False		False
MmurrayPC	Peru7355	lineage4.1.2.1					p.Gly594Glu	False		False
MmurrayPC	Peru7356	lineage4.8						False		False
MmurrayPC	Peru7357	lineage2.2.1						False		False
MmurrayPC	Peru7358	lineage4				p.Val695Leu		False		False
MmurrayPC	Peru7359	lineage4.3						False		False
MmurrayPC	Peru7361	lineage4.3						False		False
MmurrayPC	Peru7362	lineage4.3				p.Asp435Val		True	rpoB_p.Asp435Val	False				katG_p.Ser315Thr
MmurrayPC	Peru7363	lineage4.1.2.1					p.Gly594Glu	False		False
MmurrayPC	Peru7364	lineage2.2.1						False		False
MmurrayPC	Peru7365	lineage4.8						False		False
MmurrayPC	Peru7366	lineage4.3	p.Lys162Asn	p.Arg60His		p.Ala686Thr		False		False
MmurrayPC	Peru7367	lineage4.3						False		False
MmurrayPC	Peru7368	lineage4.3						False		False
MmurrayPC	Peru7369	lineage4				p.Val695Leu		False		False
MmurrayPC	Peru7370	lineage4.3						False		False					rpsL_p.Lys43Arg
MmurrayPC	Peru7371	lineage4.1.1					p.Gly594Glu	False		False
MmurrayPC	Peru7372	lineage4.3.4.1			p.Leu80Val			False		False
MmurrayPC	Peru7373	lineage4.1.2.1					p.Gly594Glu	False		False
MmurrayPC	Peru7374	lineage4.1.2.1					p.Gly594Glu	False		False
MmurrayPC	Peru7375	lineage4.1.1					p.Gly594Glu	False		False
MmurrayPC	Peru7377	lineage4.1.2.1					p.Gly594Glu	False		False
MmurrayPC	Peru7379	lineage2.2.1						False		False
MmurrayPC	Peru7381	lineage4.3						False		False
MmurrayPC	Peru7382	lineage4.4.1.1						False		False
MmurrayPC	Peru7383	lineage4.1.2.1					p.Gly594Glu	False		False				katG_p.Ser315Thr	gidB_p.Gly73Ala
MmurrayPC	Peru7384	lineage4.1					p.Gly594Glu	False		False
MmurrayPC	Peru7386	lineage4.3						False		False
MmurrayPC	Peru7387	lineage4.1.2					p.Gly594Glu	False		False
MmurrayPC	Peru7388	lineage4				p.Val695Leu		False		False
MmurrayPC	Peru7389	lineage4.3.4.2						False		False				katG_p.Ser315Thr			embB_p.Met306Ile
MmurrayPC	Peru7390	lineage4.3						False		False
MmurrayPC	Peru7391	lineage4.3						False		False
MmurrayPC	Peru7392	lineage4.4.1						False		False
MmurrayPC	Peru7393	lineage4.3						False		False
MmurrayPC	Peru7394	lineage4.1.2.1					p.Gly594Glu	False		False
MmurrayPC	Peru7395	lineage4.1.2.1					p.Gly594Glu	False		False
MmurrayPC	Peru7396	lineage2.2.1						False		False
MmurrayPC	Peru7397	lineage4.1.2.1				p.Glu250Gly	p.Gly594Glu	False		False
MmurrayPC	Peru7398	lineage4.1.2					p.Gly594Glu	False		False
MmurrayPC	Peru7399	lineage4.3		p.Arg60His		p.Ala686Thr		False		False
MmurrayPC	Peru7401	lineage4.1.2.1					p.Gly594Glu	False		False
MmurrayPC	Peru7402	lineage4.3						False		False
MmurrayPC	Peru7403	lineage4.3						False		False
MmurrayPC	Peru7404	lineage4.3						False		False
MmurrayPC	Peru7405	lineage4.8						False		False
MmurrayPC	Peru7406	lineage2.2.1						False		False
MmurrayPC	Peru7407	lineage4.3						False		False
MmurrayPC	Peru7408	lineage4.3						False		False
MmurrayPC	Peru7409	lineage4.1.2.1					p.Gly594Glu	False		False				katG_p.Ser315Thr	gidB_p.Gly73Ala
MmurrayPC	Peru7410	lineage4.1.2.1				p.Ser450Leu	p.Gly594Glu	True	rpoB_p.Ser450Leu	False
MmurrayPC	Peru7411	lineage4.1.1					p.Gly594Glu	False		False
MmurrayPC	Peru7412	lineage4.1.2.1				p.Glu250Gly	p.Gly594Glu	False		False
MmurrayPC	Peru7413	lineage4.1.1					p.Gly594Glu	False		False
MmurrayPC	Peru7414	lineage2.2.1						False		False
MmurrayPC	Peru7415	lineage4.3						False		False
MmurrayPC	Peru7416	lineage2.2.1						False		False
MmurrayPC	Peru7417	lineage4.1.2.1					p.Gly594Glu	False		False
MmurrayPC	Peru7418	lineage4.4.1.1						False		False
MmurrayPC	Peru7419	lineage4.1.2.1					p.Gly594Glu	False		False
MmurrayPC	Peru7420	lineage4.1.1					p.Gly594Glu	False		False
MmurrayPC	Peru7421	lineage4.8						False		False
MmurrayPC	Peru7422	lineage4.1.2.1					p.Gly594Glu	False		False
MmurrayPC	Peru7423	lineage4.1.2.1					p.Gly594Glu	False		False
MmurrayPC	Peru7424	lineage4.3						False		False
MmurrayPC	Peru7425	lineage4.8						False		False
MmurrayPC	Peru7426	lineage4.3	p.Lys162Asn	p.Arg60His		p.Ala686Thr		False		False
MmurrayPC	Peru7427	lineage4.3						False		False
MmurrayPC	Peru7428	lineage4.3						False		False				katG_p.Ser315Thr
MmurrayPC	Peru7429	lineage4.1.1					p.Gly594Glu	False		False
MmurrayPC	Peru7430	lineage4				p.Val695Leu		False		False
MmurrayPC	Peru7431	lineage4.3				p.Ser450Leu		True	rpoB_p.Ser450Leu	False				katG_p.Ser315Thr
MmurrayPC	Peru7432	lineage4.1.2.1					p.Gly594Glu	False		False
MmurrayPC	Peru7433	lineage4.1.2.1				p.Glu250Gly	p.Gly594Glu	False		False
MmurrayPC	Peru7434	lineage4.3						False		False
MmurrayPC	Peru7435	lineage2.2.1						False		False
MmurrayPC	Peru7436	lineage4.3						False		False
MmurrayPC	Peru7437	lineage2.2.1						False		False
MmurrayPC	Peru7438	lineage4				p.Val695Leu		False		False
MmurrayPC	Peru7439	lineage4.8		p.Thr86Met				False		False
MmurrayPC	Peru7440	lineage4.1.1				p.Ser450Leu	p.Ala1044Ser, p.Gly594Glu	True	rpoB_p.Ser450Leu	False								gyrA_p.Ala90Val
MmurrayPC	Peru7441	lineage4.1.2.1					p.Gly594Glu	False		False
MmurrayPC	Peru7442	lineage4.1.1					p.Gly594Glu	False		False
MmurrayPC	Peru7443	lineage4.3						False		False
MmurrayPC	Peru7444	lineage4.3						False		False
MmurrayPC	Peru7445	lineage4.3						False		False
MmurrayPC	Peru7446	lineage4.3						False		False
MmurrayPC	Peru7447	lineage4.1.2.1					p.Gly594Glu	False		False
MmurrayPC	Peru7448	lineage4.3					p.Arg1083Gly, p.Ala710Val	False		False
MmurrayPC	Peru7449	lineage4.1.1.3				p.Ser450Leu	p.Val483Ala, p.Gly594Glu	True	rpoB_p.Ser450Leu	True			p.Val483Ala	katG_p.Ser315Thr		pncA_p.Leu120Pro	embB_p.Gly406Ala	gyrA_p.AspSer94GlyThr
MmurrayPC	Peru7450	lineage4.3						False		False
MmurrayPC	Peru7452	lineage4.3						False		False
MmurrayPC	Peru7453	lineage4.1.1					p.Gly594Glu	False		False
MmurrayPC	Peru7454	lineage4.3						False		False
MmurrayPC	Peru7456	lineage4.8						False		False
MmurrayPC	Peru7457	lineage4.3						False		False
MmurrayPC	Peru7458	lineage4.1.2.1					p.Gly594Glu	False		False
MmurrayPC	Peru7459	lineage4.3						False		False
MmurrayPC	Peru7461	lineage4.1.2.1					p.Gly594Glu	False		False
MmurrayPC	Peru7462	lineage4.3						False		False				inhA_p.Ser94Ala
MmurrayPC	Peru7463	lineage2.2.1						False		False
MmurrayPC	Peru7464	lineage4.1				p.Ala629Val	p.Gly594Glu	False		False
MmurrayPC	Peru7465	lineage4.1.1				p.Ser450Leu	p.Ala492Val, p.Gly594Glu	True	rpoB_p.Ser450Leu	True			p.Ala492Val	katG_p.Ser315Thr	gidB_p.Arg47Trp	pncA_p.Leu27Pro	embB_p.Met306Val
MmurrayPC	Peru7466	lineage4.1.2.1					p.Gly594Glu	False		False
MmurrayPC	Peru7467	lineage4.5						False		False
MmurrayPC	Peru7468	lineage4.1.2.1					p.Gly594Glu	False		False
MmurrayPC	Peru7469	lineage2.2.1						False		False
MmurrayPC	Peru7471	lineage4.1.2.1					p.Gly594Glu	False		False
MmurrayPC	Peru7472	lineage4.8						False		False
MmurrayPC	Peru7474	lineage4.1.2.1					p.Gly594Glu	False		False
MmurrayPC	Peru7475	lineage4.8						False		False
MmurrayPC	Peru7476	lineage4.1.1					p.Gly594Glu	False		False
MmurrayPC	Peru7477	lineage4.1					p.Gly594Glu	False		False
MmurrayPC	Peru7478	lineage4.3						False		False
MmurrayPC	Peru7479	lineage4.1.2					p.Gly594Glu	False		False
MmurrayPC	Peru7480	lineage4.3						False		False
MmurrayPC	Peru7481	lineage4.1.2.1					p.Gly594Glu	False		False
MmurrayPC	Peru7482	lineage4.1.2.1				p.Glu250Gly	p.Gly594Glu	False		False
MmurrayPC	Peru7483	lineage4.1.2.1				p.Ser450Met	p.Gly594Glu	False		False
MmurrayPC	Peru7484	lineage4.1.2.1				p.Glu250Gly	p.Gly594Glu	False		False
MmurrayPC	Peru7485	lineage4.1.2.1					p.Gly594Glu	False		False
MmurrayPC	Peru7486	lineage2.2.1						False		False
MmurrayPC	Peru7487	lineage4.3						False		False
MmurrayPC	Peru7488	lineage4.8						False		False
MmurrayPC	Peru7489	lineage4.1.2.1					p.Gly594Glu	False		False
MmurrayPC	Peru7490	lineage4.8						False		False
MmurrayPC	Peru7491	lineage4				p.Val695Leu		False		False
MmurrayPC	Peru7492	lineage4				p.Val695Leu		False		False
MmurrayPC	Peru7493	lineage4.1.2.1					p.Gly594Glu	False		False
MmurrayPC	Peru7494	lineage4.1.2.1				p.Glu250Gly	p.Gly594Glu	False		False
MmurrayPC	Peru7495	lineage4.1.2.1					p.Gly594Glu	False		False
MmurrayPC	Peru7496	lineage4.1.2.1					p.Gly594Glu	False		False
MmurrayPC	Peru7497	lineage2.2.1						False		False
MmurrayPC	Peru7498	lineage2.2.1						False		False
MmurrayPC	Peru7499	lineage4				p.Val695Leu		False		False
MmurrayPC	Peru7500	lineage4.3.4.1						False		False
MmurrayPC	Peru7501	lineage4.1.2.1					p.Gly594Glu	False		False
MmurrayPC	Peru7502	lineage4.1.2.1					p.Gly594Glu	False		False
MmurrayPC	Peru7503	lineage4.3.4.1			p.Leu80Val			False		False
MmurrayPC	Peru7504	lineage4.1.2.1					p.Gly594Glu	False		False
MmurrayPC	Peru7505	lineage2.2.1						False		False
MmurrayPC	Peru7506	lineage4.3						False		False
MmurrayPC	Peru7507	lineage2.2.1						False		False
MmurrayPC	Peru7508	lineage4.3				p.Arg791Cys		False		False
MmurrayPC	Peru7509	lineage4.1.2.1					p.Gly594Glu	False		False
MmurrayPC	Peru7510	lineage4.1.1.3					p.Gly594Glu	False		False
MmurrayPC	Peru7511	lineage4.1.2.1					p.Gly594Glu	False		False
MmurrayPC	Peru7512	lineage4.3						False		False
MmurrayPC	Peru7513	lineage4.3.4.1						False		False
MmurrayPC	Peru7514	lineage4.3.4.2						False		False
MmurrayPC	Peru7515	lineage4.3.4.1			p.Leu80Val			False		False
MmurrayPC	Peru7516	lineage4.1.2.1					p.Gly594Glu	False		False
MmurrayPC	Peru7517	lineage4.3						False		False
MmurrayPC	Peru7518	lineage4.3						False		False
MmurrayPC	Peru7519	lineage4.3						False		False					gidB_p.Ser149Arg
MmurrayPC	Peru7520	lineage4.3.4.2						False		False				katG_p.Ser315Thr
MmurrayPC	Peru7521	lineage4.3				p.Arg791Cys		False		False
MmurrayPC	Peru7522	lineage2.2						False		False
MmurrayPC	Peru7523	lineage4.3.4.1			p.Leu80Val			False		False
MmurrayPC	Peru7524	lineage4.1.2.1				p.Glu250Gly	p.Gly594Glu	False		False
MmurrayPC	Peru7525	lineage4.3						False		False
MmurrayPC	Peru7526	lineage4.7						False		False
MmurrayPC	Peru7527	lineage4.3						False		False
MmurrayPC	Peru7528	lineage4.3						False		False
MmurrayPC	Peru7529	lineage4.3				p.Arg791Cys		False		False
MmurrayPC	Peru7530	lineage4.3						False		False
MmurrayPC	Peru7531	lineage4.3.4.1						False		False
MmurrayPC	Peru7532	lineage2.2.1						False		False
MmurrayPC	Peru7534	lineage4				p.Val695Leu		False		False
MmurrayPC	Peru7535	lineage4.1.2.1					p.Gly594Glu	False		False
MmurrayPC	Peru7536	lineage4.3				p.Arg791Cys		False		False
MmurrayPC	Peru7537	lineage4.3						False		False
MmurrayPC	Peru7538	lineage4.1.1					p.Gly594Glu	False		False
MmurrayPC	Peru7539	lineage4.3						False		False
MmurrayPC	Peru7540	lineage4.1.2.1					p.Gly594Glu	False		False
MmurrayPC	Peru7541	lineage4.3						False		False
MmurrayPC	Peru7542	lineage4.3						False		False
MmurrayPC	Peru7543	lineage4.3						False		False
MmurrayPC	Peru7544	lineage4.1.2.1				p.Glu250Gly	p.Gly594Glu	False		False
MmurrayPC	Peru7546	lineage4.3.4.1			p.Leu80Val			False		False
MmurrayPC	Peru7547	lineage4.1.2.1					p.Gly594Glu	False		False
MmurrayPC	Peru7549	lineage4.1.2.1					p.Gly594Glu	False		False
MmurrayPC	Peru7550	lineage4.1.2.1					p.Gly594Glu	False		False				katG_p.Ser315Thr	gidB_p.Gly73Ala
MmurrayPC	Peru7551	lineage4.1.1					p.Gly594Glu	False		False				katG_p.Ser315Thr
MmurrayPC	Peru7552	lineage4.1.2.1				p.Glu250Gly	p.Gly594Glu	False		False
MmurrayPC	Peru7553	lineage4.3						False		False
MmurrayPC	Peru7554	lineage4.1.2.1					p.Gly594Glu	False		False
MmurrayPC	Peru7555	lineage2.2.1						False		False
MmurrayPC	Peru7556	lineage4.3						False		False
MmurrayPC	Peru7557	lineage4				p.Val695Leu		False		False							embB_p.Gly406Ser
MmurrayPC	Peru7558	lineage4.3						False		False
MmurrayPC	Peru7559	lineage4.3						False		False
MmurrayPC	Peru7561	lineage4.1.2.1					p.Gly594Glu	False		False
MmurrayPC	Peru7562	lineage4.1.2.1					p.Gly594Glu	False		False
MmurrayPC	Peru7563	lineage4.3						False		False
MmurrayPC	Peru7564	lineage4.1.2.1					p.Gly594Glu	False		False
MmurrayPC	Peru7565	lineage4.1.2.1				p.Glu250Gly	p.Gly594Glu	False		False
MmurrayPC	Peru7566	lineage2.2.1						False		False
MmurrayPC	Peru7567	lineage4.1.2					p.Gly594Glu	False		False
MmurrayPC	Peru7568	lineage4.4.1.1						False		False
MmurrayPC	Peru7569	lineage4.1.2.1					p.Gly594Glu	False		False
MmurrayPC	Peru7570	lineage4.3						False		False
MmurrayPC	Peru7571	lineage4.1.2.1					p.Gly594Glu	False		False
MmurrayPC	Peru7572	lineage4.1.2.1					p.Gly594Glu	False		False
MmurrayPC	Peru7573	lineage4.3						False		False
MmurrayPC	Peru7574	lineage4.1					p.Gly594Glu	False		False
MmurrayPC	Peru7575	lineage4.1.2.1				p.Ser450Leu	p.Gly594Glu	True	rpoB_p.Ser450Leu	False
MmurrayPC	Peru7576	lineage4.3						False		False
MmurrayPC	Peru7577	lineage4.1.2.1				p.Glu250Gly	p.Gly594Glu	False		False
MmurrayPC	Peru7578	lineage2.2.1						False		False
MmurrayPC	Peru7580	lineage4				p.Val695Leu		False		False
MmurrayPC	Peru7581	lineage4.1.2.1					p.Gly594Glu	False		False					rpsL_p.Lys43Arg
MmurrayPC	Peru7582	lineage4.3						False		False
MmurrayPC	Peru7583	lineage4.1.2.1					p.Gly594Glu	False		False
MmurrayPC	Peru7584	lineage4.1.2.1					p.Gly594Glu	False		False
MmurrayPC	Peru7585	lineage4.7						False		False
MmurrayPC	Peru7586	lineage4.1.2.1					p.Gly594Glu	False		False				katG_p.Ser315Thr	gidB_p.Gly73Ala
MmurrayPC	Peru7587	lineage4.1.2.1					p.Gly594Glu	False		False
MmurrayPC	Peru7589	lineage4.1.1					p.Gly594Glu	False		False
MmurrayPC	Peru7590	lineage4.3					p.Glu18Asp	False		False
MmurrayPC	Peru7591	lineage4.3				p.Asp435Val		True	rpoB_p.Asp435Val	False				katG_p.Ser315Thr
MmurrayPC	Peru7592	lineage4.1.2.1					p.Gly594Glu	False		False
MmurrayPC	Peru7593	lineage4.4.1.1						False		False
MmurrayPC	Peru7594	lineage4.3				p.Arg791Cys		False		False
MmurrayPC	Peru7595	lineage4.1.1					p.Gly594Glu	False		False					rpsL_p.Lys43Arg
MmurrayPC	Peru7596	lineage4.1.1.3					p.Gly594Glu	False		False
MmurrayPC	Peru7597	lineage2.2.1						False		False
MmurrayPC	Peru7599	lineage4.3						False		False
MmurrayPC	Peru7600	lineage4.1.2.1					p.Gly594Glu	False		False
MmurrayPC	Peru7601						p.Gly594Glu	False		False
MmurrayPC	Peru7602	lineage4.3						False		False
MmurrayPC	Peru7603	lineage4.1.2.1					p.Gly594Glu	False		False
MmurrayPC	Peru7604	lineage4.1.2.1				p.Gly973Asp, p.Ser450Leu	p.Gly594Glu	True	rpoB_p.Ser450Leu	False
MmurrayPC	Peru7605	lineage4.1.1					p.Gly594Glu	False		False
MmurrayPC	Peru7606	lineage2.2.1						False		False
MmurrayPC	Peru7607	lineage4.3						False		False
MmurrayPC	Peru7608	lineage4.1.2.1					p.Gly594Glu	False		False
MmurrayPC	Peru7609	lineage4.1.2.1					p.Gly594Glu	False		False
MmurrayPC	Peru7610	lineage4.1.2.1				p.Glu250Gly	p.Gly594Glu	False		False
MmurrayPC	Peru7611	lineage4.1.2.1					p.Gly594Glu	False		False
MmurrayPC	Peru7612	lineage4.1					p.Gly594Glu	False		False
MmurrayPC	Peru7613	lineage4.1.1					p.Gly594Glu	False		False					gidB_p.Arg137Pro
MmurrayPC	Peru7614	lineage4.1.2					p.Gly594Glu	False		False
MmurrayPC	Peru7615	lineage4.1.1					p.Gly594Glu	False		False
MmurrayPC	Peru7616	lineage4.1.2.1					p.Gly594Glu	False		False
MmurrayPC	Peru7617	lineage4.3						False		False
MmurrayPC	Peru7618	lineage4.3				p.Ala692Thr		False		False
MmurrayPC	Peru7619	lineage4.3						False		False
MmurrayPC	Peru7620	lineage4.3.4.2				p.Ser450Phe		False		False				katG_p.Ser315Thr		pncA_p.Val139Ala	embB_p.Gly406Ala
MmurrayPC	Peru7621	lineage4.3						False		False
MmurrayPC	Peru7622	lineage4.1.2.1					p.Gly594Glu	False		False
MmurrayPC	Peru7623	lineage4				p.Val695Leu		False		False
MmurrayPC	Peru7624	lineage4.3						False		False
MmurrayPC	Peru7625	lineage4.1.2					p.Gly594Glu	False		False
MmurrayPC	Peru7626	lineage4.1.2.1					p.Gly594Glu	False		False
MmurrayPC	Peru7627	lineage4.3						False		False
MmurrayPC	Peru7628	lineage2.2.1						False		False					rpsL_p.Lys43Arg
MmurrayPC	Peru7629	lineage4.1.2.1				p.Glu250Gly	p.Gly594Glu	False		False
MmurrayPC	Peru7630	lineage4.3						False		False
MmurrayPC	Peru7631	lineage4.3				p.Glu207Lys, p.His445Tyr		True	rpoB_p.His445Tyr	False				inhA_p.Ile21Thr		pncA_p.His51Arg
MmurrayPC	Peru7632	lineage4.1.2.1					p.Gly594Glu	False		False
MmurrayPC	Peru7633	lineage4.3					p.Glu18Asp	False		False
MmurrayPC	Peru7634	lineage4.1.2.1					p.Gly594Glu	False		False
MmurrayPC	Peru7635	lineage4.1.1					p.Gly594Glu	False		False
MmurrayPC	Peru7636	lineage4.1.2.1					p.Gly594Glu	False		False
MmurrayPC	Peru7637	lineage4.3						False		False
MmurrayPC	Peru7638	lineage4.1.2.1					p.Gly594Glu	False		False
MmurrayPC	Peru7639	lineage4.1.2.1					p.Gly594Glu	False		False
MmurrayPC	Peru7640	lineage4.1.2.1					p.Gly594Glu	False		False
MmurrayPC	Peru7641	lineage4.1.1					p.Gly594Glu	False		False
MmurrayPC	Peru7642	lineage4.3						False		False				katG_p.Ser315Thr
MmurrayPC	Peru7643	lineage4.1.2.1					p.Gly594Glu	False		False
MmurrayPC	Peru7644	lineage4.1.2.1				p.Glu250Gly	p.Gly594Glu	False		False
MmurrayPC	Peru7645	lineage4.1.2.1					p.Gly594Glu	False		False
MmurrayPC	Peru7646	lineage4				p.Val695Leu		False		False
MmurrayPC	Peru7647	lineage4.1.2.1					p.Gly594Glu	False		False
MmurrayPC	Peru7648	lineage4.1.2.1					p.Gly594Glu	False		False
MmurrayPC	Peru7649	lineage4.3						False		False
MmurrayPC	Peru7650	lineage4				p.Val695Leu		False		False
MmurrayPC	Peru7651	lineage2.2.1						False		False
MmurrayPC	Peru7652	lineage4.1.2					p.Gly594Glu	False		False
MmurrayPC	Peru7653	lineage4.3						False		False
MmurrayPC	Peru7654	lineage4.3						False		False
MmurrayPC	Peru7655	lineage4.1.2.1					p.Gly594Glu	False		False
MmurrayPC	Peru7656	lineage2.2.1						False		False
MmurrayPC	Peru7657	lineage4.1.2.1					p.Gly594Glu	False		False
MmurrayPC	Peru7658	lineage4.3						False		False
MmurrayPC	Peru7659	lineage4.1.2.1					p.Gly594Glu	False		False
MmurrayPC	Peru7660	lineage4.1.2.1					p.Gly594Glu	False		False
MmurrayPC	Peru7661	lineage4.3						False		False
MmurrayPC	Peru7662	lineage4.3						False		False
MmurrayPC	Peru7663	lineage4.8						False		False
MmurrayPC	Peru7664	lineage4.1.1.3					p.Gly594Glu	False		False
MmurrayPC	Peru7665	lineage2.2.1						False		False
MmurrayPC	Peru7666	lineage4.1.2.1					p.Gly594Glu	False		False
MmurrayPC	Peru7667	lineage4.3						False		False
MmurrayPC	Peru7669	lineage4.3				p.Ser450Leu		True	rpoB_p.Ser450Leu	False				katG_p.Ser315Thr		pncA_p.Val131fs
MmurrayPC	Peru7670	lineage4.1.2.1				p.Glu250Gly	p.Gly594Glu	False		False
MmurrayPC	Peru7671	lineage4.8						False		False
MmurrayPC	Peru7672	lineage4.3	p.Lys162Asn	p.Arg60His		p.Ala686Thr		False		False
MmurrayPC	Peru7673	lineage2.2.1						False		False
MmurrayPC	Peru7674	lineage4.1.2.1					p.Gly594Glu	False		False
MmurrayPC	Peru7675	lineage4.1.2.1					p.Gly594Glu	False		False
MmurrayPC	Peru7676	lineage4.1.2.1					p.Gly594Glu	False		False				katG_p.Ser315Thr	gidB_p.Gly73Ala
MmurrayPC	Peru7677	lineage4.3						False		False
MmurrayPC	Peru7678	lineage2.2.1						False		False
MmurrayPC	Peru7679	lineage4.4.1						False		False
MmurrayPC	Peru7680	lineage4.3						False		False
MmurrayPC	Peru7681	lineage4.1.2.1					p.Gly594Glu	False		False
MmurrayPC	Peru7682	lineage4.1.2					p.Gly594Glu	False		False
MmurrayPC	Peru7683	lineage4.8						False		False
MmurrayPC	Peru7684	lineage4.1.2.1					p.Gly594Glu	False		False
MmurrayPC	Peru7685	lineage4.3.4.2						False		False
MmurrayPC	Peru7686	lineage4.3				p.Glu207Lys, p.His445Tyr		True	rpoB_p.His445Tyr	False				inhA_p.Ile21Thr		pncA_p.His51Arg
MmurrayPC	Peru7687	lineage4.1.2.1					p.Gly594Glu	False		False
MmurrayPC	Peru7688	lineage4				p.Val695Leu		False		False
MmurrayPC	Peru7689	lineage4.3						False		False
MmurrayPC	Peru7690	lineage4.1.2.1					p.Gly594Glu	False		False
MmurrayPC	Peru7691	lineage4.1.2.1					p.Gly594Glu	False		False
MmurrayPC	Peru7692	lineage4.3				p.Arg791Cys		False		False
MmurrayPC	Peru7693	lineage4.1.2.1					p.Gly594Glu	False		False
MmurrayPC	Peru7694	lineage4.8						False		False
MmurrayPC	Peru7695	lineage2.2.1						False		False
MmurrayPC	Peru7696	lineage4.1.2.1					p.Gly594Glu	False		False
MmurrayPC	Peru7697	lineage4.3.4.2						False		False
MmurrayPC	Peru7698	lineage4.1.2.1					p.Gly594Glu	False		False
MmurrayPC	Peru7702	lineage4.4.1.1						False		False
MmurrayPC	Peru7703	lineage4.4.1.1						False		False
MmurrayPC	Peru7704	lineage4.7						False		False
MmurrayPC	Peru7705	lineage4.1.2.1					p.Gly594Glu	False		False
MmurrayPC	Peru7706	lineage4.1.1					p.Gly594Glu	False		False
MmurrayPC	Peru7707	lineage4.1.2.1			p.Ser155Leu, p.Pro67Leu		p.Gly594Glu	False		False
MmurrayPC	Peru7708	lineage4.3						False		False
MmurrayPC	Peru7709	lineage4.1.2.1					p.Gly594Glu	False		False
MmurrayPC	Peru7710	lineage2.2.1						False		False
MmurrayPC	Peru7711	lineage4.3						False		False				katG_p.Ser315Thr
MmurrayPC	Peru7712	lineage4.3						False		False
MmurrayPC	Peru7713	lineage4				p.Val695Leu		False		False							embB_p.Gly406Ser
MmurrayPC	Peru7714	lineage2.2.1						False		False
MmurrayPC	Peru7715	lineage4.3						False		False
MmurrayPC	Peru7716	lineage4.1.1.3					p.Gly594Glu	False		False				katG_p.Ser315Thr
MmurrayPC	Peru7717	lineage2.2.1						False		False
MmurrayPC	Peru7719	lineage4.1.1.1			p.Glu319Lys		p.Gly594Glu	False		False
MmurrayPC	Peru7720	lineage4.1.2.1					p.Gly594Glu	False		False
MmurrayPC	Peru7721	lineage2.2.1						False		False
MmurrayPC	Peru7722	lineage4				p.Val695Leu		False		False
MmurrayPC	Peru7723	lineage4.1.1					p.Gly594Glu	False		False
MmurrayPC	Peru7724	lineage4.3						False		False
MmurrayPC	Peru7725	lineage4.7						False		False
MmurrayPC	Peru7726	lineage4.1.1					p.Gly594Glu	False		False
MmurrayPC	Peru7727	lineage4.1.2.1					p.Gly594Glu	False		False
MmurrayPC	Peru7728	lineage4.3						False		False
MmurrayPC	Peru7729	lineage4.1.2.1					p.Gly594Glu	False		False
MmurrayPC	Peru7730	lineage4.1.2.1				p.Glu250Gly	p.Gly594Glu	False		False
MmurrayPC	Peru7732	lineage4.3						False		False
MmurrayPC	Peru7733	lineage4.1.2.1					p.Gly594Glu	False		False
MmurrayPC	Peru7734	lineage4.3						False		False
MmurrayPC	Peru7735	lineage2.2.1						False		False
MmurrayPC	Peru7736	lineage4.1.2.1					p.Gly594Glu	False		False
MmurrayPC	Peru7737	lineage4.1.2.1				p.Glu250Gly	p.Gly594Glu	False		False
MmurrayPC	Peru7738	lineage4				p.Val695Leu		False		False
MmurrayPC	Peru7739	lineage2.2.1						False		False
MmurrayPC	Peru7741	lineage4.3						False		False
MmurrayPC	Peru7742	lineage4.1.2.1					p.Gly594Glu	False		False
MmurrayPC	Peru7745	lineage4.1.2.1				p.Glu250Gly	p.Gly594Glu	False		False
MmurrayPC	Peru7746	lineage2.2						False		False
MmurrayPC	Peru7747	lineage4.4.1.1						False		False
MmurrayPC	Peru7748	lineage4.1.1					p.Gly594Glu	False		False
MmurrayPC	Peru7749	lineage2.2.1						False		False
MmurrayPC	Peru7750	lineage4.3						False		False
MmurrayPC	Peru7751	lineage4.1.2.1					p.Gly594Glu	False		False
MmurrayPC	Peru7752	lineage4.1.1					p.Gly594Glu	False		False
MmurrayPC	Peru7754	lineage4.1.2.1					p.Gly594Glu	False		False
MmurrayPC	Peru7755	lineage2.2.1						False		False
MmurrayPC	Peru7756	lineage2.2.1						False		False
MmurrayPC	Peru7757	lineage4.3						False		False
MmurrayPC	Peru7758	lineage4.1.2.1				p.Glu250Gly	p.Gly594Glu	False		False
MmurrayPC	Peru7759	lineage4.1.2.1				p.Glu250Gly	p.Gly594Glu	False		False						pncA_p.Ala26Val
MmurrayPC	Peru7760	lineage4.3.4.2						False		False
MmurrayPC	Peru7761	lineage4.7						False		False					rpsL_p.Lys43Arg
MmurrayPC	Peru7762	lineage4.4.1						False		False
MmurrayPC	Peru7763	lineage4				p.Val695Leu		False		False
MmurrayPC	Peru7764	lineage4.3						False		False
MmurrayPC	Peru7765	lineage4.1.2.1					p.Gly594Glu	False		False
MmurrayPC	Peru7766	lineage4.3.4.1						False		False
MmurrayPC	Peru7767	lineage4.1.1					p.Gly594Glu	False		False
MmurrayPC	Peru7768	lineage4.1.1				p.Ser450Leu	p.Gly332Arg, p.Gly594Glu	True	rpoB_p.Ser450Leu	True			p.Gly332Arg			pncA_p.Gly78Val	embB_p.Asp328Tyr
MmurrayPC	Peru7769	lineage4.1.2.1				p.Glu250Gly	p.Gly594Glu	False		False
MmurrayPC	Peru7770	lineage4.1.1					p.Gly594Glu	False		False
MmurrayPC	Peru7771	lineage4.8						False		False
MmurrayPC	Peru7773	lineage4.3						False		False
MmurrayPC	Peru7774	lineage4.1.2.1					p.Gly594Glu	False		False
MmurrayPC	Peru7775	lineage4.1.2.1					p.Gly594Glu	False		False
MmurrayPC	Peru7776	lineage4.1.2.1					p.Gly594Glu	False		False
MmurrayPC	Peru7777	lineage4.3						False		False
MmurrayPC	Peru7778	lineage4.3						False		False
MmurrayPC	Peru7779	lineage4.4.1.1						False		False
MmurrayPC	Peru7780	lineage4.3						False		False					gidB_p.Ser149Arg
MmurrayPC	Peru7781	lineage2.2.1				p.Ser450Leu		True	rpoB_p.Ser450Leu	False				katG_p.Ser315Thr	rpsL_p.Lys43Arg	pncA_p.His51Gln	embB_p.Met306Val
MmurrayPC	Peru7782	lineage4.3				p.Arg791Cys		False		False
MmurrayPC	Peru7783	lineage4.3						False		False
MmurrayPC	Peru7784	lineage4.8						False		False
MmurrayPC	Peru7785	lineage4.1.2.1				p.Ser450Met	p.Gly594Glu	False		False
MmurrayPC	Peru7786	lineage4.8						False		False
MmurrayPC	Peru7787	lineage4				p.Val695Leu		False		False							embB_p.Met306Ile
MmurrayPC	Peru7788	lineage4.8						False		False
MmurrayPC	Peru7789	lineage4.1.2.1					p.Gly594Glu	False		False
MmurrayPC	Peru7790	lineage4.1.2.1					p.Gly594Glu	False		False				katG_p.Ser315Thr	gidB_p.Gly73Ala
MmurrayPC	Peru7791	lineage4.1.2.1					p.Gly594Glu	False		False
MmurrayPC	Peru7792	lineage4.1.2					p.Gly594Glu	False		False
MmurrayPC	Peru7793	lineage4.1.2.1					p.Gly594Glu	False		False
MmurrayPC	Peru7794	lineage4.1.2.1					p.Gly594Glu	False		False
MmurrayPC	Peru7795	lineage4.1.2.1					p.Gly594Glu	False		False
MmurrayPC	Peru7796	lineage4				p.Val695Leu		False		False
MmurrayPC	Peru7797	lineage4.3						False		False
MmurrayPC	Peru7798	lineage4.3.4.2						False		False
MmurrayPC	Peru7799	lineage4.1.2.1				p.Glu250Gly	p.Gly594Glu	False		False
MmurrayPC	Peru7800	lineage4.1.2.1				p.Glu250Gly	p.Gly594Glu	False		False
MmurrayPC	Peru7801	lineage2.2.1						False		False
MmurrayPC	Peru7802	lineage4.1.2.1					p.Gly594Glu	False		False
MmurrayPC	Peru7803	lineage4.1.2.1					p.Gly594Glu	False		False
MmurrayPC	Peru7804	lineage4.3						False		False
MmurrayPC	Peru7805	lineage4.1.2.1					p.Gly594Glu	False		False
MmurrayPC	Peru7806	lineage4.4.1.1						False		False
MmurrayPC	Peru7807	lineage4.1.2.1					p.Gly594Glu	False		False
MmurrayPC	Peru7808	lineage4				p.Val695Leu		False		False
MmurrayPC	Peru7809	lineage4.8		p.Thr86Met				False		False
MmurrayPC	Peru7810	lineage4.1.2.1					p.Gly594Glu	False		False
MmurrayPC	Peru7811	lineage4.3						False		False
MmurrayPC	Peru7812	lineage4.3						False		False
MmurrayPC	Peru7813	lineage4.3.4.1				p.His445Asp	p.Arg741Ser	True	rpoB_p.His445Asp	False				katG_p.Ser315Thr			embB_p.Gly406Ala
MmurrayPC	Peru7814	lineage4.1.2.1				p.Glu250Gly	p.Gly594Glu	False		False
MmurrayPC	Peru7815	lineage4.3				p.His445Asn		True	rpoB_p.His445Asn	False				katG_p.Ser315Thr			embB_p.Met306Ile
MmurrayPC	Peru7816	lineage4.1.2.1				p.Glu250Gly	p.Gly594Glu	False		False
MmurrayPC	Peru7817	lineage4.1.2.1					p.Gly594Glu	False		False				katG_p.Ser315Thr	rpsL_p.Lys43Arg
MmurrayPC	Peru7818	lineage4.8						False		False
MmurrayPC	Peru7819	lineage4.1.2.1					p.Gly594Glu	False		False
MmurrayPC	Peru7820	lineage4.1.2.1				p.Glu250Gly	p.Gly594Glu	False		False
MmurrayPC	Peru7821	lineage4.1.2.1				p.Glu250Gly	p.Gly594Glu	False		False
MmurrayPC	Peru7822	lineage2.2.1						False		False
MmurrayPC	Peru7824	lineage4.8						False		False
MmurrayPC	Peru7825	lineage4.1.2.1					p.Gly594Glu	False		False
MmurrayPC	Peru7826	lineage2.2.1						False		False
MmurrayPC	Peru7827	lineage4.1.2.1					p.Gly594Glu	False		False
MmurrayPC	Peru7828	lineage4.1.2.1				p.Glu250Gly	p.Gly594Glu	False		False
MmurrayPC	Peru7829	lineage4.3				p.Asp435Val		True	rpoB_p.Asp435Val	False				katG_p.Ser315Thr		pncA_p.Gln10Arg
MmurrayPC	Peru7830	lineage4.1.2.1				p.Ser450Leu	p.Gly594Glu	True	rpoB_p.Ser450Leu	False				katG_p.Ser315Thr	gidB_p.Gly34Val
MmurrayPC	Peru7831	lineage4.1.2.1					p.Gly594Glu	False		False
MmurrayPC	Peru7832	lineage4.1.2.1					p.Gly594Glu	False		False
MmurrayPC	Peru7833	lineage4.3						False		False
MmurrayPC	Peru7834	lineage4.1.2.1					p.Gly594Glu	False		False
MmurrayPC	Peru7835	lineage4.3.4.2				p.Ser450Phe		False		False				katG_p.Ser315Thr		pncA_p.Val139Ala	embB_p.Gly406Ala
MmurrayPC	Peru7836	lineage4.1.2.1					p.Gly594Glu	False		False
MmurrayPC	Peru7837	lineage4.3						False		False					gidB_p.Ser149Arg
MmurrayPC	Peru7838	lineage4.1.2.1					p.Gly594Glu	False		False
MmurrayPC	Peru7839	lineage4.1.2.1					p.Gly594Glu	False		False
MmurrayPC	Peru7840	lineage4.8						False		False
MmurrayPC	Peru7842	lineage2.2.1						False		False
MmurrayPC	Peru7843	lineage4.4.1.1						False		False
MmurrayPC	Peru7844	lineage4.3						False		False				katG_p.Ser315Thr
MmurrayPC	Peru7845	lineage4.3						False		False
MmurrayPC	Peru7846	lineage4.3				p.Ala692Thr, p.Ser450Leu	p.Glu757Ala	True	rpoB_p.Ser450Leu	True			p.Glu757Ala	katG_p.Ser315Thr			embB_p.Met306Ile
MmurrayPC	Peru7847	lineage4.3						False		False
MmurrayPC	Peru7848	lineage4.1.2.1					p.Gly594Glu	False		False
MmurrayPC	Peru7849	lineage4.3						False		False
MmurrayPC	Peru7850	lineage4				p.Val695Leu		False		False				katG_p.Ser315Thr	gidB_p.Leu79Trp
MmurrayPC	Peru7851	lineage4.1.1.3					p.Gly594Glu	False		False
MmurrayPC	Peru7852	lineage4.3						False		False
MmurrayPC	Peru7853	lineage4.1.2.1					p.Gly594Glu	False		False
MmurrayPC	Peru7854	lineage4.3						False		False
MmurrayPC	Peru7856	lineage4.7						False		False
MmurrayPC	Peru7857	lineage4.1.2				p.Glu250Gly	p.Gly594Glu	False		False
MmurrayPC	Peru7858	lineage4.3.4.2						False		False				katG_p.Ser315Thr
MmurrayPC	Peru7859	lineage4.4.1						False		False
MmurrayPC	Peru7860	lineage2.2.1						False		False
MmurrayPC	Peru7861	lineage4.1.2.1					p.Gly594Glu	False		False
MmurrayPC	Peru7862	lineage4.5			p.Val59Ala			False		False
MmurrayPC	Peru7863	lineage4.1.2.1					p.Gly594Glu	False		False
MmurrayPC	Peru7864	lineage4.8						False		False
MmurrayPC	Peru7865	lineage4.3						False		False
MmurrayPC	Peru7866	lineage4.1.2.1			p.Ser155Leu		p.Gly594Glu	False		False
MmurrayPC	Peru7867	lineage2.2.1						False		False
MmurrayPC	Peru7868	lineage4.3						False		False
MmurrayPC	Peru7869	lineage4.8						False		False
MmurrayPC	Peru7870	lineage4.1.2.1					p.Gly594Glu	False		False
MmurrayPC	Peru7871	lineage4.3						False		False
MmurrayPC	Peru7872	lineage4.9						False		False
MmurrayPC	Peru7873	lineage4.1.2.1					p.Gly594Glu	False		False
MmurrayPC	Peru7874	lineage2.2.1						False		False
MmurrayPC	Peru7876	lineage4				p.Val695Leu		False		False
MmurrayPC	Peru7877	lineage2.2.1						False		False
MmurrayPC	Peru7878	lineage4				p.Val695Leu		False		False
MmurrayPC	Peru7879	lineage4.3				p.Asp435Val		True	rpoB_p.Asp435Val	False				katG_p.Ser315Thr		pncA_p.Gln10Arg
MmurrayPC	Peru7880	lineage4.8						False		False				katG_p.Ser315Thr
MmurrayPC	Peru7881	lineage4.1.2.1					p.Gly594Glu	False		False
MmurrayPC	Peru7882	lineage4.3						False		False
MmurrayPC	Peru7883	lineage4.3						False		False				katG_p.Ser315Thr		pncA_p.Gln10Arg
MmurrayPC	Peru7884	lineage4.3				p.Asp435Val		True	rpoB_p.Asp435Val	False				katG_p.Ser315Thr		pncA_p.Gln10Arg
MmurrayPC	Peru7885	lineage2.2.1						False		False
MmurrayPC	Peru7886	lineage4.3						False		False				katG_p.Ser315Thr
MmurrayPC	Peru7887	lineage4.3				p.Ser450Leu	p.Ala734Val	True	rpoB_p.Ser450Leu	True			p.Ala734Val	katG_p.Ser315Thr		pncA_p.Val131fs
MmurrayPC	Peru7888	lineage4.1.2.1					p.Gly594Glu	False		False
MmurrayPC	Peru7889	lineage4				p.Val695Leu		False		False
MmurrayPC	Peru7890	lineage4.3						False		False
MmurrayPC	Peru7891	lineage2.2.1						False		False
MmurrayPC	Peru7892	lineage4.1.2.1					p.Gly594Glu	False		False
MmurrayPC	Peru7893	lineage4.3.4.2						False		False				katG_p.Ser315Thr
MmurrayPC	Peru7895	lineage2.2.1						False		False
MmurrayPC	Peru7896	lineage4				p.Val695Leu		False		False							embB_p.Gly406Ser
MmurrayPC	Peru7897	lineage4.1.2.1				p.Leu430Pro	p.Gly594Glu	True	rpoB_p.Leu430Pro	False
MmurrayPC	Peru7898	lineage4.1.2.1					p.Gly594Glu	False		False
MmurrayPC	Peru7900	lineage4.3						False		False
MmurrayPC	Peru7901	lineage4.3						False		False
MmurrayPC	Peru7903	lineage4.1.2.1				p.Asp435Val	p.Gly594Glu	True	rpoB_p.Asp435Val	False				katG_p.Ser315Thr	gidB_p.Gly73Ala
MmurrayPC	Peru7904	lineage4.3						False		False
MmurrayPC	Peru7907	lineage4.8						False		False
MmurrayPC	Peru7908	lineage4.3					p.Arg1083Gly, p.Ala710Val	False		False
MmurrayPC	Peru7909	lineage2.2.1						False		False
MmurrayPC	Peru7910	lineage4.3						False		False
MmurrayPC	Peru7911	lineage2.2.1						False		False
MmurrayPC	Peru7912	lineage4				p.Val695Leu		False		False
MmurrayPC	Peru7913	lineage4.1.2.1					p.Gly594Glu	False		False					gidB_p.Val65Gly
MmurrayPC	Peru7915	lineage4.1.2.1					p.Gly594Glu	False		False				katG_p.Ser315Thr
MmurrayPC	Peru7916	lineage4.1.2.1					p.Gly594Glu	False		False
MmurrayPC	Peru7917	lineage4.3						False		False
MmurrayPC	Peru7918	lineage4.1.2					p.Gly594Glu	False		False
MmurrayPC	Peru7919	lineage4.1.2.1				p.Glu250Gly	p.Gly594Glu	False		False
MmurrayPC	Peru7920	lineage4.1.2.1					p.Gly594Glu	False		False
MmurrayPC	Peru7922	lineage4.8				p.Ser450Leu	p.Leu507Val	True	rpoB_p.Ser450Leu	True			p.Leu507Val	katG_p.Ser315Thr			embB_p.Gly406Ala
MmurrayPC	Peru7923	lineage4.1.1					p.Gly594Glu	False		False
MmurrayPC	Peru7924	lineage4.3						False		False
MmurrayPC	Peru7925	lineage4.3						False		False
MmurrayPC	Peru7926	lineage4.1.2.1					p.Gly594Glu	False		False
MmurrayPC	Peru7927	lineage4				p.Val695Leu		False		False
MmurrayPC	Peru7928	lineage2.2.1						False		False
MmurrayPC	Peru7929	lineage2.2.1						False		False
MmurrayPC	Peru7930	lineage4.8						False		False
MmurrayPC	Peru7931	lineage4.1.2.1					p.Gly594Glu	False		False
MmurrayPC	Peru7932	lineage4.1.2					p.Gly594Glu	False		False
MmurrayPC	Peru7933	lineage4.8						False		False
MmurrayPC	Peru7934	lineage2.2.1						False		False
MmurrayPC	Peru7935	lineage4.1.2.1				p.Glu250Gly	p.Arg1097Gln, p.Gly594Glu	False		False
MmurrayPC	Peru7936	lineage4.1.2.1					p.Gly594Glu	False		False
MmurrayPC	Peru7937	lineage4.3				p.Ser450Leu		True	rpoB_p.Ser450Leu	False
MmurrayPC	Peru7938	lineage4.1.2.1					p.Gly594Glu	False		False
MmurrayPC	Peru7939	lineage4.8						False		False
MmurrayPC	Peru7941	lineage4.1					p.Gly594Glu	False		False
MmurrayPC	Peru7942	lineage4.3						False		False
MmurrayPC	Peru7943	lineage4.1.2.1				p.Glu250Gly	p.Gly594Glu	False		False
MmurrayPC	Peru7944	lineage2.2.1						False		False
MmurrayPC	Peru7946	lineage2.2.1						False		False
MmurrayPC	Peru7948	lineage4.1.2.1				p.Glu250Gly	p.Gly594Glu	False		False
MmurrayPC	Peru7949	lineage4.3						False		False
MmurrayPC	Peru7950	lineage4.1.2.1				p.Glu250Gly	p.Gly594Glu	False		False
MmurrayPC	Peru7952	lineage4.1					p.Gly594Glu	False		False
MmurrayPC	Peru7953	lineage2.2.1						False		False					rpsL_p.Lys43Arg
MmurrayPC	Peru7954	lineage4.3						False		False
MmurrayPC	Peru7956	lineage4.1.2.1					p.Gly594Glu	False		False
MmurrayPC	Peru7957	lineage4.1.2.1					p.Gly594Glu	False		False
MmurrayPC	Peru7958	lineage4.8						False		False
MmurrayPC	Peru7959	lineage4.3						False		False
MmurrayPC	Peru7960	lineage4.3				p.Arg791Cys		False		False
MmurrayPC	Peru7963	lineage4.1.1					p.Gly594Glu	False		False
MmurrayPC	Peru7964	lineage4.1.2.1				p.Glu250Gly	p.Gly594Glu	False		False
MmurrayPC	Peru7965	lineage4.1.2.1					p.Gly594Glu	False		False
MmurrayPC	Peru7967	lineage4				p.Val695Leu		False		False
MmurrayPC	Peru7968	lineage4.1.2.1					p.Gly594Glu	False		False
MmurrayPC	Peru7969	lineage4				p.Val695Leu		False		False
MmurrayPC	Peru7970	lineage4.4.1						False		False
MmurrayPC	Peru7971	lineage4.1.1					p.Gly594Glu	False		False
MmurrayPC	Peru7972	lineage4.3						False		False
MmurrayPC	Peru7973	lineage4.1.2.1					p.Gly594Glu	False		False
MmurrayPC	Peru7974	lineage4				p.Val695Leu		False		False
MmurrayPC	Peru7975	lineage4.1.2.1					p.Gly594Glu	False		False
MmurrayPC	Peru7976	lineage4				p.Val695Leu		False		False
MmurrayPC	Peru7977	lineage4.1.2.1					p.Gly594Glu	False		False
MmurrayPC	Peru7978	lineage4.3						False		False
MmurrayPC	Peru7979	lineage4.1.1					p.Gly594Glu	False		False
MmurrayPC	Peru7980	lineage4.1.2.1					p.Gly594Glu	False		False
MmurrayPC	Peru7981	lineage4.1					p.Gly594Glu	False		False				katG_p.Ser315Thr
MmurrayPC	Peru7982	lineage4.8		p.Thr86Met				False		False
MmurrayPC	Peru7983	lineage4.1.2.1				p.Ser450Leu	p.Gly594Glu	True	rpoB_p.Ser450Leu	False
MmurrayPC	Peru7984	lineage2.2.1						False		False
MmurrayPC	Peru7985	lineage4.3						False		False
MmurrayPC	Peru7986	lineage4.1.2.1					p.Gly594Glu	False		False
MmurrayPC	Peru7987	lineage4.3						False		False					gidB_p.Ser149Arg
MmurrayPC	Peru7988	lineage4.1.2.1					p.Gly594Glu	False		False
MmurrayPC	Peru7989	lineage4.3						False		False
MmurrayPC	Peru7990	lineage4.4.1.1						False		False
MmurrayPC	Peru7992	lineage4.4.1						False		False
MmurrayPC	Peru7993	lineage4.3						False		False
MmurrayPC	Peru7994	lineage4.3						False		False
MmurrayPC	Peru7995	lineage2.2.1						False		False
MmurrayPC	Peru7998	lineage4.3				p.Gln409Arg, p.Ser450Leu		True	rpoB_p.Ser450Leu	True		p.Gln409Arg				pncA_p.His51Arg
MmurrayPC	Peru7999	lineage4.1.2.1					p.Gly594Glu	False		False
MmurrayPC	Peru8000	lineage4.1.1.3					p.Gly594Glu	False		False
MmurrayPC	Peru8001	lineage4.1.2					p.Gly594Glu	False		False
MmurrayPC	Peru8002	lineage2.2.1						False		False
MmurrayPC	Peru8004	lineage4.8						False		False
MmurrayPC	Peru8005	lineage4.1.2.1					p.Gly594Glu	False		False
MmurrayPC	Peru8006	lineage4.1.2.1					p.Gly594Glu	False		False
MmurrayPC	Peru8007	lineage4.1.2.1					p.Gly594Glu	False		False				katG_p.Ser315Thr
MmurrayPC	Peru8008	lineage4.3						False		False
MmurrayPC	Peru8010	lineage4.3				p.Asp435Val		True	rpoB_p.Asp435Val	False				katG_p.Ser315Thr
MmurrayPC	Peru8011	lineage4.3						False		False
MmurrayPC	Peru8012	lineage4.8		p.Thr86Met				False		False
MmurrayPC	Peru8013	lineage4.3						False		False
MmurrayPC	Peru8014	lineage4.1.2.1				p.Glu250Gly	p.Gly594Glu	False		False
MmurrayPC	Peru8015	lineage4.1.2.1	p.Gln213Arg				p.Gly594Glu	False		False
MmurrayPC	Peru8016	lineage4.3.4.2						False		False							embB_p.Met306Ile
MmurrayPC	Peru8017	lineage2.2.1						False		False
MmurrayPC	Peru8018	lineage2.2.1						False		False
MmurrayPC	Peru8020	lineage4.1.2.1				p.His445Pro	p.Asp869Glu, p.Gly594Glu	True	rpoB_p.His445Pro	False				katG_p.Ser315Thr
MmurrayPC	Peru8021	lineage4.3						False		False
MmurrayPC	Peru8022	lineage4.1.2.1					p.Gly594Glu	False		False
MmurrayPC	Peru8023	lineage4.1.2.1					p.Gly594Glu	False		False
MmurrayPC	Peru8024	lineage4.1.1					p.Gly594Glu	False		False
MmurrayPC	Peru8027	lineage4.1.2.1					p.Gly594Glu	False		False
MmurrayPC	Peru8029	lineage4.5						False		False
MmurrayPC	Peru8031	lineage4.8						False		False
MmurrayPC	Peru8032	lineage4.3.4.2						False		False				katG_p.Ser315Thr
MmurrayPC	Peru8033	lineage2.2.1						False		False
MmurrayPC	Peru8035	lineage4.3						False		False
MmurrayPC	Peru8036	lineage4.1.2.1				p.Glu250Gly	p.Gly594Glu	False		False
MmurrayPC	Peru8037	lineage4.1.1.3					p.Gly594Glu	False		False				katG_p.Ser315Thr
MmurrayPC	Peru8038	lineage4.3						False		False
MmurrayPC	Peru8039	lineage4.1					p.Gly594Glu	False		False
MmurrayPC	Peru8040	lineage4.3						False		False				katG_p.Ser315Thr
MmurrayPC	Peru8041	lineage2.2.1						False		False
MmurrayPC	Peru8042	lineage4.3						False		False
MmurrayPC	Peru8043	lineage4.3						False		False
MmurrayPC	Peru8045	lineage4.3.4.1						False		False				katG_p.Ser315Thr
MmurrayPC	Peru8046	lineage4.3						False		False
MmurrayPC	Peru8047	lineage2.2.1						False		False
MmurrayPC	Peru8048	lineage4.1.2.1					p.Gly594Glu	False		False
MmurrayPC	Peru8049	lineage4.1.2.1					p.Gly594Glu	False		False
MmurrayPC	Peru8050	lineage4.3						False		False
MmurrayPC	Peru8051	lineage4.1.2.1					p.Gly594Glu	False		False
MmurrayPC	Peru8052	lineage4.1.2.1					p.Gly594Glu	False		False
MmurrayPC	Peru8053	lineage4.1.1					p.Gly594Glu	False		False
MmurrayPC	Peru8054	lineage4.3						False		False
MmurrayPC	Peru8055	lineage2.2.1						False		False
MmurrayPC	Peru8056	lineage4.1.2.1					p.Gly594Glu	False		False
MmurrayPC	Peru8057	lineage4.3						False		False
MmurrayPC	Peru8058	lineage4.3						False		False
MmurrayPC	Peru8059	lineage4.1.2.1				p.Glu250Gly	p.Gly594Glu	False		False
MmurrayPC	Peru8061	lineage4.8						False		False
MmurrayPC	Peru8062	lineage2.2.1						False		False
MmurrayPC	Peru8063	lineage4.1.2.1					p.Gly594Glu	False		False
MmurrayPC	Peru8064	lineage4.3						False		False
MmurrayPC	Peru8065	lineage4.3				p.Gln409Arg, p.Ser450Leu		True	rpoB_p.Ser450Leu	True		p.Gln409Arg				pncA_p.His51Arg
MmurrayPC	Peru8066	lineage2.2.1						False		False
MmurrayPC	Peru8067	lineage4.1.2.1					p.Gly594Glu	False		False
MmurrayPC	Peru8068	lineage4.1.2.1					p.Gly594Glu	False		False					gidB_p.Gly34Val
MmurrayPC	Peru8069	lineage4.1.2					p.Gly594Glu	False		False
MmurrayPC	Peru8070	lineage4.3						False		False
MmurrayPC	Peru8072	lineage4.1.2.1				p.Glu250Gly	p.Gly594Glu	False		False						pncA_p.Ala26Val
MmurrayPC	Peru8073	lineage4.1.1					p.Gly594Glu	False		False
MmurrayPC	Peru8074	lineage4.1.2.1					p.Gly594Glu	False		False
MmurrayPC	Peru8075	lineage4.1.2.1					p.Gly594Glu	False		False
MmurrayPC	Peru8076	lineage4.1.2.1				p.Glu250Gly	p.Gly594Glu	False		False						pncA_p.Ala26Val
MmurrayPC	Peru8078	lineage4.1.1.3					p.Gly594Glu	False		False				katG_p.Ser315Thr
MmurrayPC	Peru8080	lineage4.1.2.1				p.Glu250Gly	p.Gly594Glu	False		False
MmurrayPC	Peru8081	lineage4.3				p.Arg791Cys		False		False
MmurrayPC	Peru8082	lineage4.1.2.1					p.Gly594Glu	False		False
MmurrayPC	Peru8083	lineage4.4.1						False		False
MmurrayPC	Peru8084	lineage2.2.1						False		False
MmurrayPC	Peru8085	lineage4.1.2.1					p.Gly594Glu	False		False
MmurrayPC	Peru8086	lineage4.3				p.Arg791Cys		False		False
MmurrayPC	Peru8087	lineage4.1.2.1				p.Glu250Gly	p.Gly594Glu	False		False
MmurrayPC	Peru8089	lineage4.1.2.1					p.Gly594Glu	False		False
MmurrayPC	Peru8090						p.Gly594Glu	False		False
MmurrayPC	Peru8091	lineage4.3						False		False
MmurrayPC	Peru8094	lineage4.1.2					p.Gly594Glu	False		False
MmurrayPC	Peru8095	lineage4.3.4.1			p.Leu80Val			False		False
MmurrayPC	Peru8096	lineage2.2.1						False		False
MmurrayPC	Peru8097	lineage4.3						False		False
MmurrayPC	Peru8098	lineage2.2.1						False		False
[truncated: 49,037 more rows]
