# Supplementary material for: Compensatory evolution in NusG improves fitness of drug-resistant M. tuberculosis
Source: Nature. 2024 Mar 20;628(8006):186–94. doi: 10.1038/s41586-024-07206-5 (PMC10990936; doi:10.1038/s41586-024-07206-5)
Supplement: Supplementary file 7 — Plasmids and primers used in this work. [file 41586_2024_7206_MOESM7_ESM.xlsx]

## Sheet: Legend
Supplemental Table 4: Plasmids and primers used in this work
Column name	Column description
Fig used	Main text or Supplementary (S) figure in which the oligo has been used
Plasmid name	Plasmid identifier
Oligo name	Oligo identifier
Sequence (5'-3')	Nucleotide sequence written from 5 prime (5') to 3 primer (3') (primers only)
Plasmid genotype
Description	Details on the usage of this oligo, FWD = forward, REV= reverse
Plasmid map	Link to online plasmid map
Resistance marker	Selectable marker(s)

## Sheet: Plasmids
Fig used	Plasmid name	Plasmid genotype	Description	Plasmid map	Resistance marker
2	plRL58 (Addgene #166886)	Ptet(gB73)- Sth1 dCas9 Ptet(gB52)- Sth1 sgRNA P(gB37)- TetRCO(tetO N) L5 attP only v1::Kan	Sth1 dCas9 CRISPRi plasmid optimized for use in M. tuberculosis. Sth1 dCas9 and the sgRNA are induced in the presence of ATc. This plasmid lacks the full L5 integrase and must be co-transformed plRL19.	https://benchling.com/s/seq-O8MlxL3ZJggsVrVRGYSv?m=slm-uBRhAEiZXrTrYn9WZXqF	Kanamycin
2	plRL19 (Addgene #163634)	Pmop-L5 Int AmpR (suicide plasmid)	The L5 phage Int protein is expressed from the mycobacterial optimized promoter (MOP). This backbone is non-replicating and non-integrating in mycobacteria.	https://benchling.com/s/seq-r2NM4LqhUP0DVcRoBauO?m=slm-OhiiBUymqxCSxYHYBKXJ	Ampicillin
4	pJC1	C-less halt rrf term	Plasmid with Mtb rrf (rv1297) intrinsic terminator cloned downstream of the cytidine-less halt cassette in pAC70.	https://benchling.com/s/seq-Dmma5MXRWgLcoXQftxSe?m=slm-6WoNMrRa3nx7bgGmFCUf	Ampicillin
4	pAC70	C-less halt	Plasmid containing a cytidine-less halt cassette. Received as a gift of the Robert Landick lab (University of Wisconsin-Madison,(Czyz et al., 2014, PMID: 24713321)).	https://benchling.com/s/seq-2U2SkFxW3DbvVWRYCHPi?m=slm-no90j2Rwq1QXJzgsS2w5	Ampicillin
4	pMP61	Pt7-rpoA-rpoZ-rpoBC-His8	Plasmid containing a T7 promoter, followed by rpoA, rpoZ, a linked rpoBC and a His8-tag.	https://benchling.com/s/seq-EMHT581qr0lurt8JCvMJ?m=slm-DAqvCLYrp5UQzEdC5UkR	Kanamycin
4	pMP62	Pt7-rpoA-rpoZ-rpoB(S450L)C-His8	Plasmid containing a T7 promoter, followed by rpoA, rpoZ, a linked rpoB(S450L)C and a His8-tag.	https://benchling.com/s/seq-2DBWIlEVq5x2GHPjegtf?m=slm-DsD3zEzK26N4fACeKEnU	Kanamycin
4	pAC27	Pt7-His10-ppx cleavage site- sigA	Plasmid containing T7 promoter, ten histidine residues, and a percision protease cleave site upstream of Mtb σA.	https://benchling.com/s/seq-l6SU8u3hPX0j114yP0Vi?m=slm-vEWD8AdWySkCgZEZ6Eir	Kanamycin
4	pET20b-RbpA	Pt7-rbpA	pET20B backbone (Novagen) containing the T7 promoter upstream of untagged Mtb RbpA.		Ampicillin
4	Mtb CarD expression vector	Pt7-carD	pET SUMO backbone (Invitrogen) containing T7 promoter upstream of Mtb CarD.	https://benchling.com/s/seq-KTaqAdnpChjYiMtnuahv?m=slm-Jc7dqR35a9rG0OYYUAc7	Kanamycin
4	pAC82	Pt7-nusG	Expression plasmid for WT NusG. Derivatives containing clinical NusG mutants were generated by Q5 site-directed mutagenesis (NEB).	https://benchling.com/s/seq-HyiDK793JIsPcP08Qhiy?m=slm-bAhQcjmjrmtJkkhNSAGd	Kanamycin
5	plRL4	Ptet-recT(gp61) Ptb21-T10M sacB oriM::Kan	The recT annealase from the Che9c mycobacteriophage is expressed from an ATc-regulated promoter. Use for single-stranded DNA recombineering (PMID: 25779316).	https://benchling.com/s/seq-IfUpTRQdjbL1JdvcX6RU?m=slm-kTa2EtBKj9lGhxI2m8Ja	Kanamycin
5	plNP472	hygR (Trp190UAG) zeoR Giles attP (no Int)	Integrating hygromyacin resistance cassette with a premature stop codon. Used to select ssDNA double recombinants. This plasmid lacks the full Giles integrase and must be co-transformed plRL40.	https://benchling.com/s/seq-5GRiDKbaQoq1u2StOqQB?m=slm-FS6J4XTbfSRx6afMH6iS	Zeocin, (defective hygromyacin resistance cassette)
5	plNP474	hygR (Trp190UAG) BC zeoR Giles attP (no Int)	Integrating hygromyacin resistance cassette with a premature stop codon and a random 18-mer barcode. Used to select ssDNA double recombinants. This plasmid lacks the full Giles integrase and must be co-transformed plRL40.	https://benchling.com/s/seq-bDGjJrkd4KIzU2lIltBo?m=slm-1kTzkIjESH9uhuQGnP7C	Zeocin, (defective hygromyacin resistance cassette)
5	plRL40	Puv15-Giles Int (suicide plasmid)	The Giles phage Int protein is expressed from the UV15 promoter. This backbone is non-replicating and non-integrating in mycobacteria.	https://benchling.com/s/seq-3kBsCsKccelFj0rY6xyo?m=slm-5breg8Cu5qG4G3JjG0LE	Ampicillin

## Sheet: sgRNAs
Fig. used	sgRNA ID	Gene targeted	Gene name	sgRNA targeting sequence (5'-3')	PAM (5'-3')
2	Non-targeting control	NA	NA	GCATCCGGAGCCCGTCCGTTAA	NA
2	nusG sgRNA PAM 6	rv0639	nusG	AGCCTTCCTCGTCGACCCCC	GCGGAAG
2	nusG sgRNA PAM23	rv0639	nusG	AGCCCGCCCGCCTCGGCG	GCGGCAG

## Sheet: CRISPRi_Illumina
Fig used	Sequence (5'-3')	Description
1, S1	AATGATACGGCGACCACCGAGATCTACACAGCGCTAGACACTCTTTCCCTACACGACGCTCTTCCGATCTTGTAGCTTCTTTCGAGTACAAAAAC	Fwd CRISPRi amplification for Illumina library generation, index 1
1, S1	AATGATACGGCGACCACCGAGATCTACACGATATCGAACACTCTTTCCCTACACGACGCTCTTCCGATCTACTGTAGCTTCTTTCGAGTACAAAAAC	Fwd CRISPRi amplification for Illumina library generation, index 2
1, S1	AATGATACGGCGACCACCGAGATCTACACTATGAGTAACACTCTTTCCCTACACGACGCTCTTCCGATCTCAGTAGTGTAGCTTCTTTCGAGTACAAAAAC	Fwd CRISPRi amplification for Illumina library generation, index 3
1, S1	AATGATACGGCGACCACCGAGATCTACACAGGTGCGTACACTCTTTCCCTACACGACGCTCTTCCGATCTTGCAGCATTGTAGCTTCTTTCGAGTACAAAAAC	Fwd CRISPRi amplification for Illumina library generation, index 4
1, S1	AATGATACGGCGACCACCGAGATCTACACGAACATACACACTCTTTCCCTACACGACGCTCTTCCGATCTACTGCTCACATGTAGCTTCTTTCGAGTACAAAAAC	Fwd CRISPRi amplification for Illumina library generation, index 5
1, S1	AATGATACGGCGACCACCGAGATCTACACACATAGCGACACTCTTTCCCTACACGACGCTCTTCCGATCTGTACTACGCAGCTGTAGCTTCTTTCGAGTACAAAAAC	Fwd CRISPRi amplification for Illumina library generation, index 6
1, S1	AATGATACGGCGACCACCGAGATCTACACGTGCGATAACACTCTTTCCCTACACGACGCTCTTCCGATCTCAGTACCTAGACACTGTAGCTTCTTTCGAGTACAAAAAC	Fwd CRISPRi amplification for Illumina library generation, index 7
1, S1	AATGATACGGCGACCACCGAGATCTACACCCAACAGAACACTCTTTCCCTACACGACGCTCTTCCGATCTTGCACTGCACAGACGATGTAGCTTCTTTCGAGTACAAAAAC	Fwd CRISPRi amplification for Illumina library generation, index 8
1, S1	AATGATACGGCGACCACCGAGATCTACACTTGGTGAGACACTCTTTCCCTACACGACGCTCTTCCGATCTACATCGACGTGAGAACGCTGTAGCTTCTTTCGAGTACAAAAAC	Fwd CRISPRi amplification for Illumina library generation, index 9
1, S1	AATGATACGGCGACCACCGAGATCTACACCGCGGTTCACACTCTTTCCCTACACGACGCTCTTCCGATCTTGTAGCTTCTTTCGAGTACAAAAAC	Fwd CRISPRi amplification for Illumina library generation, index 10
1, S1	AATGATACGGCGACCACCGAGATCTACACTATAACCTACACTCTTTCCCTACACGACGCTCTTCCGATCTACTGTAGCTTCTTTCGAGTACAAAAAC	Fwd CRISPRi amplification for Illumina library generation, index 11
1, S1	AATGATACGGCGACCACCGAGATCTACACAAGGATGAACACTCTTTCCCTACACGACGCTCTTCCGATCTGTACTGTAGCTTCTTTCGAGTACAAAAAC	Fwd CRISPRi amplification for Illumina library generation, index 12
1, S1	AATGATACGGCGACCACCGAGATCTACACGGAAGCAGACACTCTTTCCCTACACGACGCTCTTCCGATCTCAGTAGTGTAGCTTCTTTCGAGTACAAAAAC	Fwd CRISPRi amplification for Illumina library generation, index 13
1, S1	AATGATACGGCGACCACCGAGATCTACACTCGTGACCACACTCTTTCCCTACACGACGCTCTTCCGATCTTGCAGCATTGTAGCTTCTTTCGAGTACAAAAAC	Fwd CRISPRi amplification for Illumina library generation, index 14
1, S1	AATGATACGGCGACCACCGAGATCTACACCTACAGTTACACTCTTTCCCTACACGACGCTCTTCCGATCTACTGCTCACATGTAGCTTCTTTCGAGTACAAAAAC	Fwd CRISPRi amplification for Illumina library generation, index 15
1, S1	AATGATACGGCGACCACCGAGATCTACACATATTCACACACTCTTTCCCTACACGACGCTCTTCCGATCTGTACTACGCAGCTGTAGCTTCTTTCGAGTACAAAAAC	Fwd CRISPRi amplification for Illumina library generation, index 16
1, S1	AATGATACGGCGACCACCGAGATCTACACGCGCCTGTACACTCTTTCCCTACACGACGCTCTTCCGATCTCAGTACCTAGACACTGTAGCTTCTTTCGAGTACAAAAAC	Fwd CRISPRi amplification for Illumina library generation, index 17
1, S1	AATGATACGGCGACCACCGAGATCTACACACTCTATGACACTCTTTCCCTACACGACGCTCTTCCGATCTTGCACTGCACAGACGATGTAGCTTCTTTCGAGTACAAAAAC	Fwd CRISPRi amplification for Illumina library generation, index 18
1, S1	AATGATACGGCGACCACCGAGATCTACACGTCTCGCAACACTCTTTCCCTACACGACGCTCTTCCGATCTACATCGACGTGAGAACGCTGTAGCTTCTTTCGAGTACAAAAAC	Fwd CRISPRi amplification for Illumina library generation, index 19
1, S1	AATGATACGGCGACCACCGAGATCTACACAAGACGTCACACTCTTTCCCTACACGACGCTCTTCCGATCTTGTAGCTTCTTTCGAGTACAAAAAC	Fwd CRISPRi amplification for Illumina library generation, index 20
1, S1	AATGATACGGCGACCACCGAGATCTACACGGAGTACTACACTCTTTCCCTACACGACGCTCTTCCGATCTACTGTAGCTTCTTTCGAGTACAAAAAC	Fwd CRISPRi amplification for Illumina library generation, index 21
1, S1	AATGATACGGCGACCACCGAGATCTACACACCGGCCAACACTCTTTCCCTACACGACGCTCTTCCGATCTGTACTGTAGCTTCTTTCGAGTACAAAAAC	Fwd CRISPRi amplification for Illumina library generation, index 22
1, S1	AATGATACGGCGACCACCGAGATCTACACGTTAATTGACACTCTTTCCCTACACGACGCTCTTCCGATCTCAGTAGTGTAGCTTCTTTCGAGTACAAAAAC	Fwd CRISPRi amplification for Illumina library generation, index 23
1, S1	AATGATACGGCGACCACCGAGATCTACACAACCGCGGACACTCTTTCCCTACACGACGCTCTTCCGATCTTGCAGCATTGTAGCTTCTTTCGAGTACAAAAAC	Fwd CRISPRi amplification for Illumina library generation, index 24
1, S1	AATGATACGGCGACCACCGAGATCTACACGGTTATAAACACTCTTTCCCTACACGACGCTCTTCCGATCTACTGCTCACATGTAGCTTCTTTCGAGTACAAAAAC	Fwd CRISPRi amplification for Illumina library generation, index 25
1, S1	AATGATACGGCGACCACCGAGATCTACACCCAAGTCCACACTCTTTCCCTACACGACGCTCTTCCGATCTGTACTACGCAGCTGTAGCTTCTTTCGAGTACAAAAAC	Fwd CRISPRi amplification for Illumina library generation, index 26
1, S1	AATGATACGGCGACCACCGAGATCTACACTTGGACTTACACTCTTTCCCTACACGACGCTCTTCCGATCTCAGTACCTAGACACTGTAGCTTCTTTCGAGTACAAAAAC	Fwd CRISPRi amplification for Illumina library generation, index 27
1, S1	AATGATACGGCGACCACCGAGATCTACACCAGTGGATACACTCTTTCCCTACACGACGCTCTTCCGATCTTGCACTGCACAGACGATGTAGCTTCTTTCGAGTACAAAAAC	Fwd CRISPRi amplification for Illumina library generation, index 28
1, S1	AATGATACGGCGACCACCGAGATCTACACTGACAAGCACACTCTTTCCCTACACGACGCTCTTCCGATCTACATCGACGTGAGAACGCTGTAGCTTCTTTCGAGTACAAAAAC	Fwd CRISPRi amplification for Illumina library generation, index 29
1, S1	AATGATACGGCGACCACCGAGATCTACACCTAGCTTGACACTCTTTCCCTACACGACGCTCTTCCGATCTTGTAGCTTCTTTCGAGTACAAAAAC	Fwd CRISPRi amplification for Illumina library generation, index 30
1, S1	AATGATACGGCGACCACCGAGATCTACACTCGATCCAACACTCTTTCCCTACACGACGCTCTTCCGATCTACTGTAGCTTCTTTCGAGTACAAAAAC	Fwd CRISPRi amplification for Illumina library generation, index 31
1, S1	AATGATACGGCGACCACCGAGATCTACACCCTGAACTACACTCTTTCCCTACACGACGCTCTTCCGATCTGTACTGTAGCTTCTTTCGAGTACAAAAAC	Fwd CRISPRi amplification for Illumina library generation, index 32
1, S1	AATGATACGGCGACCACCGAGATCTACACTTCAGGTCACACTCTTTCCCTACACGACGCTCTTCCGATCTCAGTAGTGTAGCTTCTTTCGAGTACAAAAAC	Fwd CRISPRi amplification for Illumina library generation, index 33
1, S1	AATGATACGGCGACCACCGAGATCTACACAGTAGAGAACACTCTTTCCCTACACGACGCTCTTCCGATCTTGCAGCATTGTAGCTTCTTTCGAGTACAAAAAC	Fwd CRISPRi amplification for Illumina library generation, index 34
1, S1	AATGATACGGCGACCACCGAGATCTACACGACGAGAGACACTCTTTCCCTACACGACGCTCTTCCGATCTACTGCTCACATGTAGCTTCTTTCGAGTACAAAAAC	Fwd CRISPRi amplification for Illumina library generation, index 35
1, S1	AATGATACGGCGACCACCGAGATCTACACAGACTTGGACACTCTTTCCCTACACGACGCTCTTCCGATCTGTACTACGCAGCTGTAGCTTCTTTCGAGTACAAAAAC	Fwd CRISPRi amplification for Illumina library generation, index 36
1, S1	AATGATACGGCGACCACCGAGATCTACACGAGTCCAAACACTCTTTCCCTACACGACGCTCTTCCGATCTCAGTACCTAGACACTGTAGCTTCTTTCGAGTACAAAAAC	Fwd CRISPRi amplification for Illumina library generation, index 37
1, S1	AATGATACGGCGACCACCGAGATCTACACCTTAAGCCACACTCTTTCCCTACACGACGCTCTTCCGATCTTGCACTGCACAGACGATGTAGCTTCTTTCGAGTACAAAAAC	Fwd CRISPRi amplification for Illumina library generation, index 38
1, S1	AATGATACGGCGACCACCGAGATCTACACTCCGGATTACACTCTTTCCCTACACGACGCTCTTCCGATCTACATCGACGTGAGAACGCTGTAGCTTCTTTCGAGTACAAAAAC	Fwd CRISPRi amplification for Illumina library generation, index 39
1, S1	AATGATACGGCGACCACCGAGATCTACACCTGTATTAACACTCTTTCCCTACACGACGCTCTTCCGATCTTGTAGCTTCTTTCGAGTACAAAAAC	Fwd CRISPRi amplification for Illumina library generation, index 40
1, S1	AATGATACGGCGACCACCGAGATCTACACTCACGCCGACACTCTTTCCCTACACGACGCTCTTCCGATCTACTGTAGCTTCTTTCGAGTACAAAAAC	Fwd CRISPRi amplification for Illumina library generation, index 41
1, S1	AATGATACGGCGACCACCGAGATCTACACACTTACATACACTCTTTCCCTACACGACGCTCTTCCGATCTGTACTGTAGCTTCTTTCGAGTACAAAAAC	Fwd CRISPRi amplification for Illumina library generation, index 42
1, S1	AATGATACGGCGACCACCGAGATCTACACGTCCGTGCACACTCTTTCCCTACACGACGCTCTTCCGATCTCAGTAGTGTAGCTTCTTTCGAGTACAAAAAC	Fwd CRISPRi amplification for Illumina library generation, index 43
1, S1	AATGATACGGCGACCACCGAGATCTACACAAGGTACCACACTCTTTCCCTACACGACGCTCTTCCGATCTTGCAGCATTGTAGCTTCTTTCGAGTACAAAAAC	Fwd CRISPRi amplification for Illumina library generation, index 44
1, S1	AATGATACGGCGACCACCGAGATCTACACGGAACGTTACACTCTTTCCCTACACGACGCTCTTCCGATCTACTGCTCACATGTAGCTTCTTTCGAGTACAAAAAC	Fwd CRISPRi amplification for Illumina library generation, index 45
1, S1	AATGATACGGCGACCACCGAGATCTACACAATTCTGCACACTCTTTCCCTACACGACGCTCTTCCGATCTGTACTACGCAGCTGTAGCTTCTTTCGAGTACAAAAAC	Fwd CRISPRi amplification for Illumina library generation, index 46
1, S1	AATGATACGGCGACCACCGAGATCTACACGGCCTCATACACTCTTTCCCTACACGACGCTCTTCCGATCTCAGTACCTAGACACTGTAGCTTCTTTCGAGTACAAAAAC	Fwd CRISPRi amplification for Illumina library generation, index 47
1, S1	AATGATACGGCGACCACCGAGATCTACACATCTTAGTACACTCTTTCCCTACACGACGCTCTTCCGATCTTGCACTGCACAGACGATGTAGCTTCTTTCGAGTACAAAAAC	Fwd CRISPRi amplification for Illumina library generation, index 48
1, S1	AATGATACGGCGACCACCGAGATCTACACGCTCCGACACACTCTTTCCCTACACGACGCTCTTCCGATCTACATCGACGTGAGAACGCTGTAGCTTCTTTCGAGTACAAAAAC	Fwd CRISPRi amplification for Illumina library generation, index 49
1, S1	AATGATACGGCGACCACCGAGATCTACACATACCAAGACACTCTTTCCCTACACGACGCTCTTCCGATCTTGTAGCTTCTTTCGAGTACAAAAAC	Fwd CRISPRi amplification for Illumina library generation, index 50
1, S1	AATGATACGGCGACCACCGAGATCTACACGCGTTGGAACACTCTTTCCCTACACGACGCTCTTCCGATCTACTGTAGCTTCTTTCGAGTACAAAAAC	Fwd CRISPRi amplification for Illumina library generation, index 51
1, S1	AATGATACGGCGACCACCGAGATCTACACCTTCACGGACACTCTTTCCCTACACGACGCTCTTCCGATCTGTACTGTAGCTTCTTTCGAGTACAAAAAC	Fwd CRISPRi amplification for Illumina library generation, index 52
1, S1	AATGATACGGCGACCACCGAGATCTACACTCCTGTAAACACTCTTTCCCTACACGACGCTCTTCCGATCTCAGTAGTGTAGCTTCTTTCGAGTACAAAAAC	Fwd CRISPRi amplification for Illumina library generation, index 53
1, S1	AATGATACGGCGACCACCGAGATCTACACAGAATGCCACACTCTTTCCCTACACGACGCTCTTCCGATCTTGCAGCATTGTAGCTTCTTTCGAGTACAAAAAC	Fwd CRISPRi amplification for Illumina library generation, index 54
1, S1	AATGATACGGCGACCACCGAGATCTACACGAGGCATTACACTCTTTCCCTACACGACGCTCTTCCGATCTACTGCTCACATGTAGCTTCTTTCGAGTACAAAAAC	Fwd CRISPRi amplification for Illumina library generation, index 55
1, S1	CAAGCAGAAGACGGCATACGAGATAACCGCGGGTGACTGGAGTTCAGACGTGTGCTCTTCCGATCTTGACCTGGGGATTTGCGA	Rev CRISPRi amplification for Illumina library generations, index 1
1, S1	CAAGCAGAAGACGGCATACGAGATGGTTATAAGTGACTGGAGTTCAGACGTGTGCTCTTCCGATCTTGACCTGGGGATTTGCGA	Rev CRISPRi amplification for Illumina library generations, index 2
1, S1	CAAGCAGAAGACGGCATACGAGATTTGGACTTGTGACTGGAGTTCAGACGTGTGCTCTTCCGATCTTGACCTGGGGATTTGCGA	Rev CRISPRi amplification for Illumina library generations, index 3
1, S1	CAAGCAGAAGACGGCATACGAGATCAGTGGATGTGACTGGAGTTCAGACGTGTGCTCTTCCGATCTTGACCTGGGGATTTGCGA	Rev CRISPRi amplification for Illumina library generations, index 4
1, S1	CAAGCAGAAGACGGCATACGAGATTGACAAGCGTGACTGGAGTTCAGACGTGTGCTCTTCCGATCTTGACCTGGGGATTTGCGA	Rev CRISPRi amplification for Illumina library generations, index 5
1, S1	CAAGCAGAAGACGGCATACGAGATCTAGCTTGGTGACTGGAGTTCAGACGTGTGCTCTTCCGATCTTGACCTGGGGATTTGCGA	Rev CRISPRi amplification for Illumina library generations, index 6
1, S1	CAAGCAGAAGACGGCATACGAGATTCGATCCAGTGACTGGAGTTCAGACGTGTGCTCTTCCGATCTTGACCTGGGGATTTGCGA	Rev CRISPRi amplification for Illumina library generations, index 7
1, S1	CAAGCAGAAGACGGCATACGAGATCCTGAACTGTGACTGGAGTTCAGACGTGTGCTCTTCCGATCTTGACCTGGGGATTTGCGA	Rev CRISPRi amplification for Illumina library generations, index 8
1, S1	CAAGCAGAAGACGGCATACGAGATTTCAGGTCGTGACTGGAGTTCAGACGTGTGCTCTTCCGATCTTGACCTGGGGATTTGCGA	Rev CRISPRi amplification for Illumina library generations, index 9
1, S1	CAAGCAGAAGACGGCATACGAGATAGTAGAGAGTGACTGGAGTTCAGACGTGTGCTCTTCCGATCTTGACCTGGGGATTTGCGA	Rev CRISPRi amplification for Illumina library generations, index 10
1, S1	CAAGCAGAAGACGGCATACGAGATGACGAGAGGTGACTGGAGTTCAGACGTGTGCTCTTCCGATCTTGACCTGGGGATTTGCGA	Rev CRISPRi amplification for Illumina library generations, index 11
1, S1	CAAGCAGAAGACGGCATACGAGATAGACTTGGGTGACTGGAGTTCAGACGTGTGCTCTTCCGATCTTGACCTGGGGATTTGCGA	Rev CRISPRi amplification for Illumina library generations, index 12
1, S1	CAAGCAGAAGACGGCATACGAGATGAGTCCAAGTGACTGGAGTTCAGACGTGTGCTCTTCCGATCTTGACCTGGGGATTTGCGA	Rev CRISPRi amplification for Illumina library generations, index 13
1, S1	CAAGCAGAAGACGGCATACGAGATCTTAAGCCGTGACTGGAGTTCAGACGTGTGCTCTTCCGATCTTGACCTGGGGATTTGCGA	Rev CRISPRi amplification for Illumina library generations, index 14
1, S1	CAAGCAGAAGACGGCATACGAGATTCCGGATTGTGACTGGAGTTCAGACGTGTGCTCTTCCGATCTTGACCTGGGGATTTGCGA	Rev CRISPRi amplification for Illumina library generations, index 15
1, S1	CAAGCAGAAGACGGCATACGAGATCTGTATTAGTGACTGGAGTTCAGACGTGTGCTCTTCCGATCTTGACCTGGGGATTTGCGA	Rev CRISPRi amplification for Illumina library generations, index 16
1, S1	CAAGCAGAAGACGGCATACGAGATTCACGCCGGTGACTGGAGTTCAGACGTGTGCTCTTCCGATCTTGACCTGGGGATTTGCGA	Rev CRISPRi amplification for Illumina library generations, index 17
1, S1	CAAGCAGAAGACGGCATACGAGATACTTACATGTGACTGGAGTTCAGACGTGTGCTCTTCCGATCTTGACCTGGGGATTTGCGA	Rev CRISPRi amplification for Illumina library generations, index 18
1, S1	CAAGCAGAAGACGGCATACGAGATGTCCGTGCGTGACTGGAGTTCAGACGTGTGCTCTTCCGATCTTGACCTGGGGATTTGCGA	Rev CRISPRi amplification for Illumina library generations, index 19
1, S1	CAAGCAGAAGACGGCATACGAGATAAGGTACCGTGACTGGAGTTCAGACGTGTGCTCTTCCGATCTTGACCTGGGGATTTGCGA	Rev CRISPRi amplification for Illumina library generations, index 20
1, S1	CAAGCAGAAGACGGCATACGAGATGGAACGTTGTGACTGGAGTTCAGACGTGTGCTCTTCCGATCTTGACCTGGGGATTTGCGA	Rev CRISPRi amplification for Illumina library generations, index 21
1, S1	CAAGCAGAAGACGGCATACGAGATAATTCTGCGTGACTGGAGTTCAGACGTGTGCTCTTCCGATCTTGACCTGGGGATTTGCGA	Rev CRISPRi amplification for Illumina library generations, index 22
1, S1	CAAGCAGAAGACGGCATACGAGATGGCCTCATGTGACTGGAGTTCAGACGTGTGCTCTTCCGATCTTGACCTGGGGATTTGCGA	Rev CRISPRi amplification for Illumina library generations, index 23
1, S1	CAAGCAGAAGACGGCATACGAGATATCTTAGTGTGACTGGAGTTCAGACGTGTGCTCTTCCGATCTTGACCTGGGGATTTGCGA	Rev CRISPRi amplification for Illumina library generations, index 24
1, S1	CAAGCAGAAGACGGCATACGAGATGCTCCGACGTGACTGGAGTTCAGACGTGTGCTCTTCCGATCTTGACCTGGGGATTTGCGA	Rev CRISPRi amplification for Illumina library generations, index 25
1, S1	CAAGCAGAAGACGGCATACGAGATATACCAAGGTGACTGGAGTTCAGACGTGTGCTCTTCCGATCTTGACCTGGGGATTTGCGA	Rev CRISPRi amplification for Illumina library generations, index 26
1, S1	CAAGCAGAAGACGGCATACGAGATGCGTTGGAGTGACTGGAGTTCAGACGTGTGCTCTTCCGATCTTGACCTGGGGATTTGCGA	Rev CRISPRi amplification for Illumina library generations, index 27
1, S1	CAAGCAGAAGACGGCATACGAGATCTTCACGGGTGACTGGAGTTCAGACGTGTGCTCTTCCGATCTTGACCTGGGGATTTGCGA	Rev CRISPRi amplification for Illumina library generations, index 28
1, S1	CAAGCAGAAGACGGCATACGAGATTCCTGTAAGTGACTGGAGTTCAGACGTGTGCTCTTCCGATCTTGACCTGGGGATTTGCGA	Rev CRISPRi amplification for Illumina library generations, index 29
1, S1	CAAGCAGAAGACGGCATACGAGATAGAATGCCGTGACTGGAGTTCAGACGTGTGCTCTTCCGATCTTGACCTGGGGATTTGCGA	Rev CRISPRi amplification for Illumina library generations, index 30
1, S1	CAAGCAGAAGACGGCATACGAGATGAGGCATTGTGACTGGAGTTCAGACGTGTGCTCTTCCGATCTTGACCTGGGGATTTGCGA	Rev CRISPRi amplification for Illumina library generations, index 31
1, S1	CAAGCAGAAGACGGCATACGAGATCCTCGGTAGTGACTGGAGTTCAGACGTGTGCTCTTCCGATCTTGACCTGGGGATTTGCGA	Rev CRISPRi amplification for Illumina library generations, index 32
1, S1	CAAGCAGAAGACGGCATACGAGATTTCTAACGGTGACTGGAGTTCAGACGTGTGCTCTTCCGATCTTGACCTGGGGATTTGCGA	Rev CRISPRi amplification for Illumina library generations, index 33
1, S1	CAAGCAGAAGACGGCATACGAGATATGAGGCTGTGACTGGAGTTCAGACGTGTGCTCTTCCGATCTTGACCTGGGGATTTGCGA	Rev CRISPRi amplification for Illumina library generations, index 34
1, S1	CAAGCAGAAGACGGCATACGAGATGCAGAATCGTGACTGGAGTTCAGACGTGTGCTCTTCCGATCTTGACCTGGGGATTTGCGA	Rev CRISPRi amplification for Illumina library generations, index 35
1, S1	CAAGCAGAAGACGGCATACGAGATCACTACGAGTGACTGGAGTTCAGACGTGTGCTCTTCCGATCTTGACCTGGGGATTTGCGA	Rev CRISPRi amplification for Illumina library generations, index 36
1, S1	CAAGCAGAAGACGGCATACGAGATTGTCGTAGGTGACTGGAGTTCAGACGTGTGCTCTTCCGATCTTGACCTGGGGATTTGCGA	Rev CRISPRi amplification for Illumina library generations, index 37
1, S1	CAAGCAGAAGACGGCATACGAGATACCACTTAGTGACTGGAGTTCAGACGTGTGCTCTTCCGATCTTGACCTGGGGATTTGCGA	Rev CRISPRi amplification for Illumina library generations, index 38
1, S1	CAAGCAGAAGACGGCATACGAGATGTTGTCCGGTGACTGGAGTTCAGACGTGTGCTCTTCCGATCTTGACCTGGGGATTTGCGA	Rev CRISPRi amplification for Illumina library generations, index 39
1, S1	CAAGCAGAAGACGGCATACGAGATATCCATATGTGACTGGAGTTCAGACGTGTGCTCTTCCGATCTTGACCTGGGGATTTGCGA	Rev CRISPRi amplification for Illumina library generations, index 40
1, S1	CAAGCAGAAGACGGCATACGAGATGCTTGCGCGTGACTGGAGTTCAGACGTGTGCTCTTCCGATCTTGACCTGGGGATTTGCGA	Rev CRISPRi amplification for Illumina library generations, index 41
1, S1	CAAGCAGAAGACGGCATACGAGATAGTATCTTGTGACTGGAGTTCAGACGTGTGCTCTTCCGATCTTGACCTGGGGATTTGCGA	Rev CRISPRi amplification for Illumina library generations, index 42
1, S1	CAAGCAGAAGACGGCATACGAGATGACGCTCCGTGACTGGAGTTCAGACGTGTGCTCTTCCGATCTTGACCTGGGGATTTGCGA	Rev CRISPRi amplification for Illumina library generations, index 43
1, S1	CAAGCAGAAGACGGCATACGAGATCATGCCATGTGACTGGAGTTCAGACGTGTGCTCTTCCGATCTTGACCTGGGGATTTGCGA	Rev CRISPRi amplification for Illumina library generations, index 44
1, S1	CAAGCAGAAGACGGCATACGAGATTGCATTGCGTGACTGGAGTTCAGACGTGTGCTCTTCCGATCTTGACCTGGGGATTTGCGA	Rev CRISPRi amplification for Illumina library generations, index 45
1, S1	CAAGCAGAAGACGGCATACGAGATATTGGAACGTGACTGGAGTTCAGACGTGTGCTCTTCCGATCTTGACCTGGGGATTTGCGA	Rev CRISPRi amplification for Illumina library generations, index 46
1, S1	CAAGCAGAAGACGGCATACGAGATGCCAAGGTGTGACTGGAGTTCAGACGTGTGCTCTTCCGATCTTGACCTGGGGATTTGCGA	Rev CRISPRi amplification for Illumina library generations, index 47
1, S1	CAAGCAGAAGACGGCATACGAGATCGAGATATGTGACTGGAGTTCAGACGTGTGCTCTTCCGATCTTGACCTGGGGATTTGCGA	Rev CRISPRi amplification for Illumina library generations, index 48
1, S1	CAAGCAGAAGACGGCATACGAGATTAGAGCGCGTGACTGGAGTTCAGACGTGTGCTCTTCCGATCTTGACCTGGGGATTTGCGA	Rev CRISPRi amplification for Illumina library generations, index 49
1, S1	CAAGCAGAAGACGGCATACGAGATAACCTGTTGTGACTGGAGTTCAGACGTGTGCTCTTCCGATCTTGACCTGGGGATTTGCGA	Rev CRISPRi amplification for Illumina library generations, index 50
1, S1	CAAGCAGAAGACGGCATACGAGATGGTTCACCGTGACTGGAGTTCAGACGTGTGCTCTTCCGATCTTGACCTGGGGATTTGCGA	Rev CRISPRi amplification for Illumina library generations, index 51
1, S1	CAAGCAGAAGACGGCATACGAGATCATTGTTGGTGACTGGAGTTCAGACGTGTGCTCTTCCGATCTTGACCTGGGGATTTGCGA	Rev CRISPRi amplification for Illumina library generations, index 52
1, S1	CAAGCAGAAGACGGCATACGAGATTGCCACCAGTGACTGGAGTTCAGACGTGTGCTCTTCCGATCTTGACCTGGGGATTTGCGA	Rev CRISPRi amplification for Illumina library generations, index 53
1, S1	CAAGCAGAAGACGGCATACGAGATCTCTGCCTGTGACTGGAGTTCAGACGTGTGCTCTTCCGATCTTGACCTGGGGATTTGCGA	Rev CRISPRi amplification for Illumina library generations, index 54
1, S1	CAAGCAGAAGACGGCATACGAGATTCTCATTCGTGACTGGAGTTCAGACGTGTGCTCTTCCGATCTTGACCTGGGGATTTGCGA	Rev CRISPRi amplification for Illumina library generations, index 55

## Sheet: Barcode_Illumina
Fig used	Sequence (5'-3')	Description
5	AATGATACGGCGACCACCGAGATCTACACAGCGCTAGACACTCTTTCCCTACACGACGCTCTTCCGATCTGGATTGACTCTATGACGGTATC	Fwd barcode amplification for Illumina library generation, index 1
5	AATGATACGGCGACCACCGAGATCTACACGATATCGAACACTCTTTCCCTACACGACGCTCTTCCGATCTCGGATTGACTCTATGACGGTATC	Fwd barcode amplification for Illumina library generation, index 2
5	AATGATACGGCGACCACCGAGATCTACACCGCAGACGACACTCTTTCCCTACACGACGCTCTTCCGATCTACGGATTGACTCTATGACGGTATC	Fwd barcode amplification for Illumina library generation, index 3
5	AATGATACGGCGACCACCGAGATCTACACTATGAGTAACACTCTTTCCCTACACGACGCTCTTCCGATCTGTCGGATTGACTCTATGACGGTATC	Fwd barcode amplification for Illumina library generation, index 4
5	AATGATACGGCGACCACCGAGATCTACACAGGTGCGTACACTCTTTCCCTACACGACGCTCTTCCGATCTCATCGGATTGACTCTATGACGGTATC	Fwd barcode amplification for Illumina library generation, index 5
5	AATGATACGGCGACCACCGAGATCTACACGAACATACACACTCTTTCCCTACACGACGCTCTTCCGATCTTACGTCGGATTGACTCTATGACGGTATC	Fwd barcode amplification for Illumina library generation, index 6
5	AATGATACGGCGACCACCGAGATCTACACACATAGCGACACTCTTTCCCTACACGACGCTCTTCCGATCTAGTACACGGATTGACTCTATGACGGTATC	Fwd barcode amplification for Illumina library generation, index 7
5	AATGATACGGCGACCACCGAGATCTACACGTGCGATAACACTCTTTCCCTACACGACGCTCTTCCGATCTCATCATCACGGATTGACTCTATGACGGTATC	Fwd barcode amplification for Illumina library generation, index 8
5	AATGATACGGCGACCACCGAGATCTACACCCAACAGAACACTCTTTCCCTACACGACGCTCTTCCGATCTTCATGCTACAGAGGATTGACTCTATGACGGTATC	Fwd barcode amplification for Illumina library generation, index 9
5	AATGATACGGCGACCACCGAGATCTACACTTGGTGAGACACTCTTTCCCTACACGACGCTCTTCCGATCTATCACGACACGTCGGATTGACTCTATGACGGTATC	Fwd barcode amplification for Illumina library generation, index 10
5	CAAGCAGAAGACGGCATACGAGATAACCGCGGGTGACTGGAGTTCAGACGTGTGCTCTTCCGATCTGCGCGAAGCTAAGTGATTC	Rev barcode amplification for Illumina library generation, index 1
5	CAAGCAGAAGACGGCATACGAGATGGTTATAAGTGACTGGAGTTCAGACGTGTGCTCTTCCGATCTGCGCGAAGCTAAGTGATTC	Rev barcode amplification for Illumina library generation, index 2
5	CAAGCAGAAGACGGCATACGAGATCCAAGTCCGTGACTGGAGTTCAGACGTGTGCTCTTCCGATCTGCGCGAAGCTAAGTGATTC	Rev barcode amplification for Illumina library generation, index 3
5	CAAGCAGAAGACGGCATACGAGATTTGGACTTGTGACTGGAGTTCAGACGTGTGCTCTTCCGATCTGCGCGAAGCTAAGTGATTC	Rev barcode amplification for Illumina library generation, index 4
5	CAAGCAGAAGACGGCATACGAGATCAGTGGATGTGACTGGAGTTCAGACGTGTGCTCTTCCGATCTGCGCGAAGCTAAGTGATTC	Rev barcode amplification for Illumina library generation, index 5
5	CAAGCAGAAGACGGCATACGAGATTGACAAGCGTGACTGGAGTTCAGACGTGTGCTCTTCCGATCTGCGCGAAGCTAAGTGATTC	Rev barcode amplification for Illumina library generation, index 6
5	CAAGCAGAAGACGGCATACGAGATCTAGCTTGGTGACTGGAGTTCAGACGTGTGCTCTTCCGATCTGCGCGAAGCTAAGTGATTC	Rev barcode amplification for Illumina library generation, index 7
5	CAAGCAGAAGACGGCATACGAGATTCGATCCAGTGACTGGAGTTCAGACGTGTGCTCTTCCGATCTGCGCGAAGCTAAGTGATTC	Rev barcode amplification for Illumina library generation, index 8
5	CAAGCAGAAGACGGCATACGAGATCCTGAACTGTGACTGGAGTTCAGACGTGTGCTCTTCCGATCTGCGCGAAGCTAAGTGATTC	Rev barcode amplification for Illumina library generation, index 9
5	CAAGCAGAAGACGGCATACGAGATTTCAGGTCGTGACTGGAGTTCAGACGTGTGCTCTTCCGATCTGCGCGAAGCTAAGTGATTC	Rev barcode amplification for Illumina library generation, index 10

## Sheet: OtherPrimers
Fig used	Sequence (5'-3')	Description
1, 5	GTACGGTCGGCGAGCTGATC	Fwd amplify H37Rv rpoB (Rv0667) from gDNA
1, 5	CCTCGTCGGCGGTCAGGTAC	Rev amplify H37Rv rpoB (Rv0667) from gDNA
1, 5	gggtcggcatgtcgcggatg	Sanger sequence H37Rv rpoB (Rv0667) from gDNA
1, 5	ctgtctggattagaggcagt	Fwd amplify H37Rv rpoA (Rv3457c) from gDNA and Sanger sequence H37Rv rpoA (Rv3457c) from gDNA
1, 5	ttgaattcttggtctccacg	Rev amplify H37Rv rpoA (Rv3457c) from gDNA
1, 5	catatggcggacgtcgaaag	Sanger sequencing H37Rv rpoA (Rv3457c) from gDNA primer 2
1, 5	taaacccgttaggggaaag	Fwd amplify H37Rv rpoC (Rv0668) from gDNA
1, 5	gagcagacgcagaatcg	Rev amplify H37Rv rpoC (Rv0668) from gDNA
1, 5	cttgaacgacctgtaccgcag	Sanger sequence H37Rv rpoC (Rv0668) from gDNA primer 1
1, 5	gatgtgctcgaagaggtcatc	Sanger sequence H37Rv rpoC (Rv0668) from gDNA primer 2
1, 5	gagatcgaggccgagctattc	Sanger sequence H37Rv rpoC (Rv0668) from gDNA primer 3
5	GTGGTCTCCCTATAGTGAG	Fwd amplify barcode from gDNA
5	ttttgctggccttttgctcaAC	Rev amplify barcode from gDNA
5	ttacgcgtttcactggccgaTTG	Sanger sequence barcode from gDNA
5	ttacgcgtttcactggccgaTTG	Fwd amplify barcode library from gBlock
5	ttttgctggccttttgctcaAC	Rev amplify barcode library from gBlock
5	ctcgagagtgacagagag	Fwd amplify H37Rv nusG (Rv0639) from gDNA
5	cgtgtcgatgtccttccttg	Rev amplify H37Rv nusG (Rv0639) from gDNA
5	ggctagatcttggagacttg	Sanger sequence H37Rv nusG (Rv0630) from gDNA
5	ccgacatcaaggttctgcacccgggtttccaggtGggccttgaccttgttctcgtaccctgcgtaggagt	ssDNA recombineering oligo to introduce H37Rv nusG N65H
5	tggaagatgtagtcgccgacatcaaggttctgAGcccgggtttccaggttggccttgaccttgttctcgt	ssDNA recombineering oligo to introduce H37Rv nusG V70A
5	acctccacctggaagatgtagtcgccgacatcaaAgttctgcacccgggtttccaggttggccttgacct	ssDNA recombineering oligo to introduce H37Rv nusG L73Phe
5	ttgccccaacgaaccccgtgacccccggcgtgttaAgcaccgcggcccaggagtcgtcggtcaagtccat	ssDNA recombineering oligo to introduce H37Rv nusG R124L
5	gttgccccaacgaaccccgtgacccccggcgtgGAacgcaccgcggcccaggagtcgtcggtcaagtcca	ssDNA recombineering oligo to introduce H37Rv nusG N125S
5	tcggcgttgacctcgctgatcgtggccggcaatgCggcaaacggcccgtccatgacggttaccgattcgc	ssDNA recombineering oligo to introduce H37Rv nusG T200A
5	gtctgcggtgtgatcgcctccacgtcctgggtgAtcatccgctcccggaccacccgctccatccgcgaca	ssDNA recombineering oligo to introduce H37Rv rpoB T399I
5	aacgtctgcggtgtgatcgcctccacgtcctgggCggtcatccgctcccggaccacccgctccatccgcg	ssDNA recombineering oligo to introduce H37Rv rpoB T400A
5	aggtccaccagccgcttcatcacgaacggcttTaacagctccagcgccatcagcttgggcagaccgcact	ssDNA recombineering oligo to introduce H37Rv rpoC F452L
5	CGGTCCAGCAGCCGGGGCGAGAGGTAGCCCCACCCGCGGTGGTCCTCGACGGTCGCCGCG	ssDNA recombineering oligo to repair hygR cassette
2	GGGAAGCCTTCCTCGTCGACCCCC	Top oligo to generate H37Rv nusG KD, predicted L2FC -12.4
2	AAACGGGGGTCGACGAGGAAGGCT	Bottom oligo to generate H37Rv nusG KD, predicted L2FC -12.4
2	GGGAAGCCCGCCCGCCTCGGCG	Top oligo to generate H37Rv nusG KD, predicted L2FC -6.49
2	AAACCGCCGAGGCGGGCGGGCT	Bottom oligo to generate H37Rv nusG KD, predicted L2FC -6.49
2	TCTGACCAGGGAAAATAGCCCTC	Sanger sequence CRISPRi plasmids
4	TGGTGTTTTTGTATGTTTATATCGACTCAGCCGCTCGCGCCATGGACGCTCTCCTGA	Fwd primer for intrinsic terminator site-directed mutagenesis
4	CCGTTACCGGGGGTGTTTTTGTATGTTCGGCGGTGTCCTGGATCCTGGCAGTTCCCT	Rev primer for intrinsic terminator site-directed mutagenesis
4	GAATTCAAATATTTGTTGTTAACTCTTGACAAAAGTGTTAAAAGC	Fwd amplify linear DNA fragment used for in vitro transcription assays
4	GTTGCTTCGCAACGTTCAAATCC	Rev amplify linear DNA fragment used for in vitro transcription assays
4	GGTCAAGGCCcacCTGGAAACCC	Fwd mutagenesis primer for N65H NusG
4	TTGTTCTCGTACCCTGCG	Rev mutagenesis primer for N65H NusG
4	GGCCGCGGTGctgAACACGCCGG	Fwd mutagenesis primer for R124L NusG
4	CAGGAGTCGTCGGTCAAGTCCATC	Rev mutagenesis primer for R124L NusG
4	CGCGGTGCGTagcACGCCGGGGG	Fwd mutagenesis primer for N125S NusG
4	GCCCAGGAGTCGTCGGTCAAGTCCATCC	Rev mutagenesis primer for N125S NusG
