# Supplementary material for: Compensatory evolution in NusG improves fitness of drug-resistant M. tuberculosis
Source: Nature. 2024 Mar 20;628(8006):186–94. doi: 10.1038/s41586-024-07206-5 (PMC10990936; doi:10.1038/s41586-024-07206-5)
Supplement: Supplementary file 8 — phyOverlap results. [file 41586_2024_7206_MOESM8_ESM.xlsx]

## Sheet: Legend
Supplemental Table 5: phyOverlap results.
Column name	Column description
Gene	rv gene name
Name	Gene common name
Test_statistic	Test statistic for that gene.This represents the weighted average of all of the SNPs where we calculated (# isolates with SNP and genotypically predicted RifR / # isolates total with SNP)
Var_sites	The number of variant sites included in the association test
Times_evolved	Number of times those sites evolved (summed up steps for that gene)
p_val	p-value for the association; derived from 50,000 permutations of mutations events, as described in the Methods
Perm	Number of permutations used to test that association

## Sheet: Results
Gene	Name	Test_statistic	Var_sites	Times_evolved	p_val	Perm
RVBD0667	rpoB	0.561204	71	330	0	50000
RVBD0668	rpoC	0.895296	84	141	0	50000
RVBD1694	tlyA	0.8	10	20	0	50000
RVBD2043c	pncA	0.914697	77	116	0	50000
RVBD2416c-RVBD2417c	eis-RVBD2417c	1	5	10	0	50000
RVBD3795	embB	0.687081	48	199	0	50000
RVBD3806c	RVBD3806c	0.672043	26	31	0	50000
RVBD3854c	ethA	0.74972	61	75	0	50000
RVBD3807c	RVBD3807c	0.872727	6	10	0.0001	50000
RVBD3854c-RVBD3855	ethA-ethR	0.944444	6	6	0.0003	50000
RVBD2043c-RVBD2044c	pncA-RVBD2044c	0.863636	5	11	0.0006	50000
RVBD2571c	RVBD2571c	0.599103	24	24	0.0006	50000
RVBD1908c	katG	0.416702	63	196	0.00068	50000
RVBD3855	ethR	0.647059	17	17	0.00094	50000
RVBD1909c	furA	0.678571	13	14	0.0014	50000
RVBD3794	embA	0.487867	49	70	0.00168	50000
RVBD2764c	thyA	0.641984	13	15	0.00228	50000
RVBD0639	nusG	0.630252	14	17	0.0023	50000
RVBD2173	idsA2	0.7	10	10	0.00406	50000
RVBD1482c-RVBD1483	RVBD1482c-fabG1	0.531598	5	69	0.00414	50000
RVBD3486	RVBD3486	0.833333	6	6	0.00502	50000
RVBD0006	gyrA	0.449471	50	116	0.00554	50000
RVBD1908c-RVBD1909c	katG-furA	0.75	6	6	0.00884	50000
RVBD3919c-RVBD3920c	gidB-RVBD3920c	0.473421	30	39	0.01322	50000
RVBD2324-RVBD2325c	RVBD2324-RVBD2325c	1	3	3	0.01478	50000
RVBD1917c-RVBD1918c	PPE34-PPE35	0.7	6	6	0.01526	50000
RVBD3190A-RVBD3191c	RVBD3190A-RVBD3191c	1	3	3	0.01594	50000
RVBD3919c	gidB	0.400257	82	135	0.01604	50000
RVBD1484	inhA	0.617063	5	14	0.01792	50000
RVBD2427A-RVBD2428	RVBD2427A-ahpC	0.532738	13	24	0.01838	50000
RVBD3574	RVBD3574	0.67033	7	7	0.01848	50000
RVBD0810c-RVBD0811c	RVBD0810c-RVBD0811c	0.631667	8	8	0.01854	50000
RVBD3422c	RVBD3422c	0.656412	6	7	0.02568	50000
RVBD2286c	RVBD2286c	0.619048	7	7	0.03046	50000
RVBD2447c	folC	0.45895	24	35	0.03242	50000
RVBD0325	RVBD0325	0.741279	3	3	0.03704	50000
RVBD3233c	RVBD3233c	0.615789	5	5	0.04964	50000
RVBDnc0010-RVBD1690	RVBDnc0010-lprJ	0.575758	7	7	0.04982	50000
RVBD1698	RVBD1698	0.75	4	4	0.05	50000
RVBD0351	grpE	0.75	4	4	0.05206	50000
RVBD0624	RVBD0624	0.75	4	4	0.05252	50000
RVBD1174c-RVBD1175c	TB8.4-fadH	0.75	4	4	0.05322	50000
RVBD0317c	glpQ2	0.60101	6	6	0.0554	50000
RVBD3346c-RVBD3347c	RVBD3346c-PPE55	0.621854	3	7	0.05652	50000
RVBD0678	RVBD0678	0.541667	8	8	0.06068	50000
RVBD2511	orn	0.543129	8	8	0.06078	50000
RVBD1630	rpsA	0.448432	22	24	0.061	50000
RVBD3245c-RVBD3246c	mtrB-mtrA	1	2	2	0.06122	50000
RVBD0346c-RVBD0347	ansP2-RVBD0347	1	1	2	0.06124	50000
RVBD2099c-RVBD2100	RVBD2099c-RVBD2100	1	2	2	0.0614	50000
RVBD3615c-RVBD3616c	RVBD3615c-RVBD3616c	1	2	2	0.06182	50000
RVBD2118c	RVBD2118c	1	2	2	0.06216	50000
RVBD1000c-RVBD1001	RVBD1000c-arcA	1	2	2	0.06274	50000
RVBD0635	RVBD0635	0.666667	4	4	0.06522	50000
RVBD2924c-RVBD2925c	fpg-rnc	0.6	5	6	0.0666	50000
RVBD2084-RVBD2085	RVBD2084-RVBD2085	0.87037	2	2	0.07116	50000
RVBD0854	RVBD0854	0.839646	2	2	0.07126	50000
RVBD3197A-RVBD3198c	whiB7-uvrD2	0.5	11	12	0.07214	50000
RVBD1210	tagA	0.848837	2	2	0.07218	50000
RVBD0992c	RVBD0992c	0.558508	6	6	0.07286	50000
RVBD0913c	RVBD0913c	0.447619	20	20	0.07502	50000
RVBD3823c-RVBD3824c	mmpL8-papA1	0.791594	2	2	0.07726	50000
RVBD0942-RVBD0943c	RVBD0942-RVBD0943c	0.8	2	2	0.07794	50000
RVBD0470c	pcaA	0.571429	7	7	0.07802	50000
RVBD1365c	rsfA	0.571429	7	7	0.0786	50000
RVBD2348c	RVBD2348c	0.544554	1	17	0.08208	50000
RVBD1991c	RVBD1991c	0.559777	7	7	0.08214	50000
RVBD0977-RVBD0978c	PE_PGRS16-PE_PGRS17	0.734793	2	2	0.0834	50000
RVBD1721c-RVBD1722	RVBD1721c-RVBD1722	0.592784	4	4	0.08422	50000
RVBD0456B-RVBD0457c	RVBD0456B-RVBD0457c	0.711429	2	2	0.08562	50000
RVBD1451-RVBD1452c	ctaB-PE_PGRS28	0.75	2	2	0.08574	50000
RVBD3653-RVBD3654c	PE_PGRS61-RVBD3654c	0.546366	7	7	0.08784	50000
RVBDnc0018-RVBD2244	RVBDnc0018-acpP	0.547619	6	6	0.0895	50000
RVBD2347c-RVBD2348c	esxP-RVBD2348c	0.433584	4	33	0.0931	50000
RVBD3690-RVBD3691	RVBD3690-RVBD3691	0.65328	2	2	0.09492	50000
RVBD1486c	RVBD1486c	0.478403	11	11	0.09754	50000
RVBD1004c	RVBD1004c	0.446515	16	16	0.09814	50000
RVBD1288-RVBD1289	RVBD1288-RVBD1289	0.666667	2	2	0.100143	4893
RVBD1883c	RVBD1883c	0.501502	9	9	0.10022	908
RVBD0980c-RVBD0981	PE_PGRS18-mprA	0.6	5	5	0.100257	1167
RVBD0821c-RVBD0822c	phoY2-RVBD0822c	0.666667	2	2	0.100291	1376
RVBD2551c	RVBD2551c	0.56686	4	4	0.100494	607
RVBD2169c	RVBD2169c	0.663934	2	2	0.100524	955
RVBD3252c	alkB	0.483007	9	9	0.100559	537
RVBD0699	RVBD0699	0.612903	2	2	0.100592	507
RVBD0758	phoR	0.390938	49	53	0.100719	695
RVBD2031c	hspX	0.576073	4	4	0.100775	645
RVBD0682	rpsL	0.409006	4	38	0.101167	514
RVBD3819	RVBD3819	0.625	4	4	0.10119	504
RVBD0487	RVBD0487	0.431818	16	16	0.101594	502
RVBD2243	fabD	0.547619	6	6	0.101594	502
RVBD0331-RVBD0332	RVBD0331-RVBD0332	0.555556	2	2	0.101796	501
RVBD1990c	RVBD1990c	0.583333	4	4	0.105788	501
RVBD1115-RVBD1116	RVBD1115-RVBD1116	0.516667	4	4	0.107784	501
RVBD1185c-RVBD1186c	fadD21-RVBD1186c	0.668571	2	2	0.107784	501
RVBD2301-RVBD2302	cut2-RVBD2302	0.564227	4	4	0.107784	501
RVBDnt43-RVBDnt44	RVBDnt43-RVBDnt44	0.582192	2	2	0.107784	501
RVBD0308	RVBD0308	0.530612	4	7	0.10978	501
RVBD1252c	lprE	0.552505	4	5	0.10978	501
RVBD2754c-RVBD2756c	thyX-hsdM	0.495098	7	12	0.10978	501
RVBDnc0021		0.511111	5	7	0.111776	501
RVBD2104a-RVBD2107	RVBD2104a-PE22	0.454545	11	11	0.111776	501
RVBD0004	RVBD0004	0.466942	11	11	0.113772	501
RVBDnt05-RVBD0567	RVBDnt05-RVBD0567	0.55	4	4	0.113772	501
RVBD3871-RVBD3872	RVBD3871-PE35	0.596364	4	5	0.113772	501
RVBD2386a-RVBD2387	RVBD2386a-RVBD2387	0.616667	2	2	0.115768	501
RVBD0277A-RVBD0278c	RVBD0277A-PE_PGRS3	0.545714	4	4	0.117764	501
RVBD0363c	fba	0.538095	5	5	0.117764	501
RVBD0995	rimJ	0.43145	16	16	0.117764	501
RVBD1174c	TB8.4	0.6	5	5	0.117764	501
RVBD0882	RVBD0882	0.543929	4	4	0.11976	501
RVBD2665	RVBD2665	0.5625	4	4	0.11976	501
RVBD1516c-RVBD1517	RVBD1516c-RVBD1517	0.50238	5	5	0.123752	501
RVBD2122c	hisE	0.511905	6	6	0.123752	501
RVBD3050c	RVBD3050c	0.45	10	10	0.123752	501
RVBD3877-RVBD3878	RVBD3877-RVBD3878	0.6	5	5	0.123752	501
RVBD0106-RVBD0107c	RVBD0106-ctpI	0.571429	4	4	0.125749	501
RVBD1171	RVBD1171	0.5189	2	2	0.125749	501
RVBD0139	RVBD0139	0.465278	10	10	0.129741	501
RVBD0385-RVBD0386	RVBD0385-RVBD0386	0.522537	2	2	0.129741	501
RVBD2051c-RVBD2052c	ppm1-RVBD2052c	0.613636	2	2	0.129741	501
RVBD2178c	aroG	0.459654	10	11	0.129741	501
RVBD1056	RVBD1056	0.525156	5	5	0.131737	501
RVBD3423c-RVBD3424c	alr-RVBD3424c	0.666667	3	3	0.133733	501
RVBD3640c-RVBD3641c	RVBD3640c-fic	0.666667	3	3	0.135729	501
RVBD0964c-RVBD0965c	RVBD0964c-RVBD0965c	0.612426	2	2	0.137725	501
RVBD2853-RVBD2854	PE_PGRS48-RVBD2854	0.666667	3	3	0.137725	501
RVBD3620c-RVBD3621c	esxW-PPE65	0.466732	2	13	0.137725	501
RVBD0744c-RVBD0745	RVBD0744c-RVBD0745	0.666667	3	3	0.139721	501
RVBD0474-RVBD0475	RVBD0474-hbhA	0.49966	6	6	0.141717	501
RVBD3032	RVBD3032	0.550388	4	4	0.143713	501
RVBD3067	RVBD3067	0.538095	5	5	0.147705	501
RVBDnc0046-RVBD3099c	RVBDnc0046-RVBD3099c	0.666667	3	3	0.147705	501
RVBD0839	RVBD0839	0.466667	5	5	0.149701	501
RVBD2539c	aroK	0.5	5	6	0.149701	501
RVBD3445c	esxU	0.666667	3	3	0.149701	501
RVBD1542c	glbN	0.511905	6	6	0.153693	501
RVBD1884c	rpfC	0.523404	3	3	0.157685	501
RVBD1450c-RVBD1451	PE_PGRS27-ctaB	0.420696	6	20	0.159681	501
RVBD1848	ureA	0.511161	2	2	0.159681	501
RVBD2764c-RVBD2765	thyA-RVBD2765	0.522152	3	5	0.159681	501
RVBD2937	drrB	0.5	5	6	0.159681	501
RVBD0822c-RVBD0823c	RVBD0822c-RVBD0823c	0.54386	2	4	0.161677	501
RVBD2518c-RVBDnt30	lppS-RVBDnt30	0.666667	3	3	0.165669	501
RVBD3543c	fadE29	0.494595	5	5	0.165669	501
RVBD3864-RVBD3865	RVBD3864-RVBD3865	0.666667	3	3	0.165669	501
RVBD0787A	RVBD0787A	0.507692	3	3	0.167665	501
RVBD3003c-RVBD3004	ilvB1-cfp6	0.466667	5	5	0.167665	501
RVBD1791-RVBD1792	PE19-RVBD1792	0.666667	3	3	0.169661	501
RVBD2604c	RVBD2604c	0.666667	3	3	0.169661	501
RVBD2172c-RVBD2173	RVBD2172c-idsA2	0.666667	3	3	0.173653	501
RVBD2780	ald	0.407407	16	18	0.173653	501
RVBD3303c-RVBD3304	lpdA-RVBD3304	0.666667	1	3	0.173653	501
RVBD3849	espR	0.435954	10	13	0.173653	501
RVBD1116-RVBD1117	RVBD1116-RVBD1117	0.487719	5	5	0.175649	501
RVBD2049c-RVBD2050	RVBD2049c-RVBD2050	0.434795	7	7	0.175649	501
RVBD3636	RVBD3636	0.494449	5	5	0.175649	501
RVBD1435c-RVBD1436	RVBD1435c-gap	0.442857	7	7	0.177645	501
RVBD2465c	RVBD2465c	0.652582	3	3	0.177645	501
RVBD3090	RVBD3090	0.485477	6	6	0.179641	501
RVBD3497c	mce4C	0.420165	10	10	0.183633	501
RVBD0982	mprB	0.41303	12	12	0.185629	501
RVBD3753c	RVBD3753c	0.416667	8	8	0.187625	501
RVBD0997	RVBD0997	0.42927	7	7	0.189621	501
RVBD0878c-RVBD0879c	PPE13-RVBD0879c	0.489177	3	3	0.191617	501
RVBD1198-RVBD1199c	esxL-RVBD1199c	0.6	1	2	0.191617	501
RVBD2638	RVBD2638	0.5	6	6	0.191617	501
RVBD2938	drrC	0.45	5	5	0.191617	501
RVBD2307c-RVBD2307A	RVBD2307c-RVBD2307A	0.418406	8	8	0.193613	501
RVBD2628	RVBD2628	0.434069	7	7	0.193613	501
RVBD3840-RVBD3841	RVBD3840-bfrB	0.555556	3	3	0.193613	501
RVBD2911	dacB2	0.445913	8	8	0.195609	501
RVBD2952	RVBD2952	0.431842	7	7	0.199601	501
RVBD0257	RVBD0257	0.498251	3	3	0.201597	501
RVBD0314c-RVBD0315	RVBD0314c-RVBD0315	0.5	3	3	0.201597	501
RVBD0631c-RVBD0632c	recC-echA3	0.5	3	3	0.201597	501
RVBD0258c	RVBD0258c	0.527778	3	3	0.203593	501
RVBD2199c	RVBD2199c	1	1	1	0.203593	501
RVBD1155	RVBD1155	0.468817	6	6	0.205589	501
RVBD1863c	RVBD1863c	0.417878	8	8	0.205589	501
RVBD1962A	RVBD1962A	0.5	6	6	0.205589	501
RVBD3054c-RVBD3055	RVBD3054c-RVBD3055	1	1	1	0.205589	501
RVBD0484c	RVBD0484c	0.479167	6	6	0.207585	501
RVBD1842c-RVBD1843c	RVBD1842c-guaB1	1	1	1	0.207585	501
RVBD2923c	RVBD2923c	0.455838	3	3	0.207585	501
RVBD3789	RVBD3789	0.444444	3	3	0.209581	501
RVBD1305-RVBD1306	atpE-atpF	0.463481	3	3	0.211577	501
RVBDnc0035		0.441767	5	6	0.211577	501
RVBD2160c		0.453483	6	6	0.211577	501
RVBD3243c	RVBD3243c	0.5	6	6	0.211577	501
RVBD1606	hisI	0.493253	3	3	0.213573	501
RVBD2151c	ftsQ	0.442857	7	7	0.213573	501
RVBD0125-RVBD0126	pepA-treS	1	1	1	0.215569	501
RVBD0689c-RVBD0690c	RVBD0689c-RVBD0690c	0.428571	6	6	0.215569	501
RVBD2239c-RVBD2240c	RVBD2239c-RVBD2240c	1	1	1	0.215569	501
RVBDnt24-RVBD2309A	RVBDnt24-RVBD2309A	0.395833	12	12	0.215569	501
RVBDnt36		1	1	1	0.215569	501
RVBD3171c-RVBD3172c	hpx-RVBD3172c	0.488889	3	3	0.215569	501
RVBD1865c	RVBD1865c	0.424513	8	8	0.217565	501
RVBD3418c-RVBD3419c	groES-gcp	0.857143	1	1	0.217565	501
RVBD1228a-RVBD1229c	RVBD1228a-mrp	1	1	1	0.219561	501
RVBD3639c	RVBD3639c	0.41876	8	13	0.219561	501
RVBD1155a		0.466667	3	3	0.221557	501
RVBD2774c	RVBD2774c	0.5	6	6	0.221557	501
RVBD0486	RVBD0486	0.398719	11	11	0.223553	501
RVBD0662c	RVBD0662c	1	1	1	0.223553	501
RVBD1466-RVBD1467c	RVBD1466-fadE15	1	1	1	0.223553	501
RVBD2912c	RVBD2912c	0.5	3	3	0.223553	501
RVBD2997-RVBD2998	RVBD2997-RVBD2998	1	1	1	0.223553	501
RVBD0552	RVBD0552	0.379167	16	16	0.225549	501
RVBD1127c	ppdK	0.415755	9	9	0.225549	501
RVBD3169-RVBD3170	RVBD3169-aofH	0.916667	1	1	0.225549	501
RVBD3460c-RVBD3461c	rpsM-rpmJ	0.433333	5	5	0.225549	501
RVBD1865c-RVBD1866	RVBD1865c-RVBD1866	1	1	1	0.227545	501
RVBD2923c-RVBD2924c	RVBD2923c-fpg	1	1	1	0.227545	501
RVBD3241c-RVBD3242c	RVBD3241c-RVBD3242c	0.47008	3	3	0.227545	501
RVBD3771c	RVBD3771c	0.5	4	4	0.227545	501
RVBD0096-RVBD0097	PPE1-RVBD0097	1	1	1	0.229541	501
RVBD1114	RVBD1114	0.533333	3	3	0.229541	501
RVBD2062c-RVBD2063	cobN-RVBD2063	1	1	1	0.229541	501
RVBD3181c-RVBD3182	RVBD3181c-RVBD3182	0.444713	5	5	0.229541	501
RVBD0712-RVBD0713	RVBD0712-RVBD0713	0.411111	5	5	0.231537	501
RVBD2088-RVBD2089c	pknJ-pepE	1	1	1	0.231537	501
RVBD2821c	RVBD2821c	0.405229	9	9	0.231537	501
RVBD2901c-RVBD2902c	RVBD2901c-rnhB	1	1	1	0.231537	501
RVBD3832c-RVBD3833	RVBD3832c-RVBD3833	1	1	1	0.231537	501
RVBD0317c-RVBDnt04	glpQ2-RVBDnt04	0.452117	3	3	0.233533	501
RVBD0627-RVBD0628c	RVBD0627-RVBD0628c	1	1	1	0.233533	501
RVBD0768-RVBD0769	aldA-RVBD0769	0.818182	1	1	0.233533	501
RVBD1498A	RVBD1498A	0.444444	3	3	0.233533	501
RVBD1705c-RVBD1706c	PPE22-PPE23	1	1	1	0.233533	501
RVBD2002	fabG3	0.398051	8	8	0.233533	501
RVBDnt36-RVBD2992c	RVBDnt36-gltX	0.96875	1	1	0.233533	501
RVBD3795-RVBD3796	embB-RVBD3796	1	1	1	0.233533	501
RVBD0115a		1	1	1	0.235529	501
RVBD0160c-RVBD0161	PE4-RVBD0161	1	1	1	0.235529	501
RVBD0354c-RVBD0355c	PPE7-PPE8	1	1	1	0.235529	501
RVBD0429c-RVBD0430	def-RVBD0430	1	1	1	0.235529	501
RVBD0451c-RVBD0452	mmpS4-RVBD0452	0.444898	5	5	0.235529	501
RVBD0880	RVBD0880	1	1	1	0.235529	501
RVBD1288	RVBD1288	0.372319	21	22	0.235529	501
RVBD3461c-RVBD3462c	rpmJ-infA	1	1	1	0.235529	501
RVBD0555	menD	0.412874	8	8	0.237525	501
RVBD2299c-RVBD2300c	htpG-RVBD2300c	1	1	1	0.237525	501
RVBD2383c-RVBD2384	mbtB-mbtA	1	1	1	0.237525	501
RVBD1555-RVBD1556	frdD-RVBD1556	1	1	1	0.239521	501
RVBD1741	RVBD1741	1	1	1	0.239521	501
RVBD1962A-RVBD1963c	RVBD1962A-mce3R	1	1	1	0.239521	501
RVBD2554c	RVBD2554c	0.5	4	4	0.239521	501
RVBD2927c-RVBD2928	RVBD2927c-tesA	0.446667	4	5	0.239521	501
RVBD0455c-RVBD0456c	RVBD0455c-echA2	1	1	1	0.241517	501
RVBD1513	RVBD1513	0.416667	6	6	0.241517	501
RVBD1598c-RVBD1599	RVBD1598c-hisD	1	1	1	0.241517	501
RVBD2134c-RVBD2135c	RVBD2134c-RVBD2135c	0.857143	1	1	0.241517	501
RVBD2140c-RVBD2141c	TB18.6-RVBD2141c	1	1	1	0.241517	501
RVBD3593-RVBD3594	lpqF-RVBD3594	1	1	1	0.241517	501
RVBD1924c	RVBD1924c	0.411111	5	5	0.243513	501
RVBD2010	RVBD2010	1	1	1	0.243513	501
RVBD2202c-RVBD2203	cbhK-RVBD2203	0.453345	3	3	0.243513	501
RVBD2242	RVBD2242	0.378947	11	12	0.243513	501
RVBDnc0018		1	1	1	0.243513	501
RVBD2461c-RVBD2462c	clpP-tig	1	1	1	0.243513	501
RVBD2526	RVBD2526	1	1	1	0.243513	501
RVBD3249c	RVBD3249c	0.412162	6	6	0.243513	501
RVBDnr01-RVBDnr02	RVBDnr01-RVBDnr02	0.416667	3	3	0.245509	501
RVBD1322-RVBD1322A	RVBD1322-RVBD1322A	0.888889	1	1	0.245509	501
RVBD1794	RVBD1794	0.383929	8	8	0.245509	501
RVBD2371-RVBD2372c	PE_PGRS40-RVBD2372c	1	1	1	0.245509	501
RVBD2967c-RVBD2968c	pca-RVBD2968c	1	1	1	0.245509	501
RVBD3916c-RVBD3917c	RVBD3916c-parB	0.434483	5	5	0.245509	501
RVBD0718	rpsH	1	1	1	0.247505	501
RVBD2451	RVBD2451	0.697674	1	1	0.247505	501
RVBD3135-RVBD3136	PPE50-PPE51	1	1	1	0.247505	501
RVBD3291c-RVBD3292	RVBD3291c-RVBD3292	1	1	1	0.247505	501
RVBD3441c-RVBD3442c	mrsA-rpsI	0.416667	3	3	0.247505	501
RVBD3697A-RVBD3698	RVBD3697A-RVBD3698	1	1	1	0.247505	501
RVBD3716c	RVBD3716c	0.408308	3	3	0.247505	501
RVBD0815c	cysA2	0.5	4	4	0.249501	501
RVBD0934-RVBD0935	pstS1-pstC1	1	1	1	0.249501	501
RVBD3400-RVBD3401	RVBD3400-RVBD3401	1	1	1	0.249501	501
RVBD3459c	rpsK	0.5	4	4	0.249501	501
RVBD2337c-RVBD2338c	RVBD2337c-moeW	1	1	1	0.251497	501
RVBD3211	rhlE	0.385455	11	11	0.251497	501
RVBD3293-RVBD3294c	pcd-RVBD3294c	1	1	1	0.251497	501
RVBD3438-RVBD3439c	RVBD3438-RVBD3439c	1	1	1	0.251497	501
RVBD3643	RVBD3643	1	1	1	0.251497	501
RVBD3748-RVBD3749c	RVBD3748-RVBD3749c	1	1	1	0.251497	501
RVBD0274	RVBD0274	0.427778	6	6	0.253493	501
RVBD0353	hspR	1	1	1	0.253493	501
RVBD0776c-RVBD0777	RVBD0776c-purB	1	1	1	0.253493	501
RVBD1364c-RVBD1365c	RVBD1364c-rsfA	1	1	1	0.253493	501
RVBD3036c-RVBD3037c	TB22.2-RVBD3037c	1	1	1	0.253493	501
RVBD3890c-RVBD3891c	esxC-esxD	1	1	1	0.253493	501
RVBD0158	RVBD0158	0.376918	9	11	0.255489	501
RVBD0817c	RVBD0817c	0.5	4	4	0.255489	501
RVBD1254	RVBD1254	0.392045	8	8	0.255489	501
RVBDnt20-RVBD1626	RVBDnt20-RVBD1626	1	1	1	0.255489	501
RVBD2372c	RVBD2372c	0.444444	3	3	0.255489	501
RVBD3104c	RVBD3104c	0.39693	8	8	0.255489	501
RVBD0127-RVBD0128	RVBD0127-RVBD0128	1	1	1	0.257485	501
RVBD0859-RVBD0860	fadA-fadB	1	1	1	0.257485	501
RVBD1335	RVBD1335	1	1	1	0.257485	501
RVBD1352	RVBD1352	0.383838	3	3	0.257485	501
RVBD1887a-RVBD1888A	RVBD1887a-RVBD1888A	1	1	1	0.257485	501
RVBD2525c-RVBD2526	RVBD2525c-RVBD2526	0.473118	3	3	0.257485	501
RVBD3723	RVBD3723	0.428571	7	7	0.257485	501
RVBD1167c-RVBD1168c	RVBD1167c-PPE17	1	1	1	0.259481	501
RVBD2628-RVBD2629	RVBD2628-RVBD2629	1	1	1	0.259481	501
RVBD2671-RVBD2672	ribD-RVBD2672	0.582609	1	1	0.259481	501
RVBD3385c	RVBD3385c	1	1	1	0.259481	501
RVBD3728-RVBD3729	RVBD3728-RVBD3729	1	1	1	0.259481	501
RVBD0527-RVBD0528	ccdA-RVBD0528	0.725	1	1	0.261477	501
RVBD1050-RVBD1051c	RVBD1050-RVBD1051c	0.8	1	1	0.261477	501
RVBD1875	RVBD1875	1	1	1	0.261477	501
RVBD2956	RVBD2956	0.377778	13	13	0.261477	501
RVBD3763-RVBD3764c	lpqH-RVBD3764c	0.690476	1	1	0.261477	501
RVBDnt28		0.944444	1	1	0.263473	501
RVBD2862A	RVBD2862A	0.410714	6	7	0.263473	501
RVBD0073-RVBD0074	RVBD0073-RVBD0074	1	1	1	0.265469	501
RVBD0860-RVBD0861c	fadB-ercc3	1	1	1	0.265469	501
RVBD0893c	RVBD0893c	0.372626	17	17	0.265469	501
RVBD1265-RVBD1266c	RVBD1265-pknH	1	1	1	0.265469	501
RVBD3162c	RVBD3162c	0.5	4	4	0.265469	501
RVBD3265c	wbbL1	1	1	1	0.265469	501
RVBD0109-RVBD0110	PE_PGRS1-RVBD0110	0.5	4	4	0.267465	501
RVBD0518-RVBD0519c	RVBD0518-RVBD0519c	0.405161	5	5	0.267465	501
RVBD0581	RVBD0581	0.5	1	1	0.267465	501
RVBD1050	RVBD1050	0.383333	8	8	0.267465	501
RVBD3053c	nrdH	0.697674	1	1	0.267465	501
RVBD0430	RVBD0430	1	1	1	0.269461	501
RVBD2505c-RVBD2506	fadD35-RVBD2506	0.648276	1	1	0.269461	501
RVBD2770c-RVBD2771c	PPE44-RVBD2771c	1	1	1	0.269461	501
RVBD0858c-RVBD0859	RVBD0858c-fadA	0.581475	1	1	0.271457	501
RVBD2265-RVBD2266	RVBD2265-cyp124	0.5	4	4	0.271457	501
RVBD0831c-RVBDnt10	RVBD0831c-RVBDnt10	1	1	1	0.273453	501
RVBD1074c-RVBD1075c	fadA3-RVBD1075c	0.388889	3	3	0.273453	501
RVBD1960c	RVBD1960c	0.417582	7	7	0.273453	501
RVBD2000-RVBD2001	RVBD2000-RVBD2001	1	1	1	0.273453	501
RVBD2112c-RVBD2113	RVBD2112c-RVBD2113	0.8	1	1	0.273453	501
RVBD2421c-RVBD2422	nadD-RVBD2422	0.415584	4	4	0.273453	501
RVBD2736c	recX	0.407407	3	3	0.273453	501
RVBD3234c-RVBD3235	RVBD3234c-RVBD3235	1	1	1	0.273453	501
RVBD0823c-RVBD0824c	RVBD0823c-desA1	0.714286	1	1	0.275449	501
RVBD1377c-RVBD1378c	RVBD1377c-RVBD1378c	0.75	1	1	0.275449	501
RVBD1745c	idi	0.5	4	4	0.275449	501
RVBD1945-RVBD1946c	RVBD1945-lppG	0.5	4	4	0.275449	501
RVBD2293c-RVBD2294	RVBD2293c-RVBD2294	0.407407	3	3	0.275449	501
RVBD2331-RVBD2331A	RVBD2331-RVBD2331A	1	1	1	0.275449	501
RVBD3591c	RVBD3591c	0.391745	9	9	0.275449	501
RVBD3675-RVBD3676	RVBD3675-RVBD3676	0.888889	1	1	0.275449	501
RVBD0355c-RVBD0356c	PPE8-RVBD0356c	1	1	1	0.277445	501
RVBD1302	rfe	0.4	7	8	0.277445	501
RVBD1411c	lprG	0.416667	5	6	0.277445	501
RVBD3278c	RVBD3278c	0.4	3	3	0.277445	501
RVBD1423	whiA	0.348684	19	19	0.279441	501
RVBD1669-RVBD1670	RVBD1669-RVBD1670	1	1	1	0.279441	501
RVBD1792-RVBD1793	RVBD1792-esxN	0.378205	7	13	0.279441	501
RVBD2247-RVBD2248	accD6-RVBD2248	0.4	4	4	0.279441	501
RVBD3057c-RVBD3058c	RVBD3057c-RVBD3058c	1	1	1	0.279441	501
RVBD0122	RVBD0122	0.5	4	4	0.281437	501
RVBD0190	RVBD0190	1	1	1	0.281437	501
RVBD1404-RVBD1405c	RVBD1404-RVBD1405c	0.333333	1	1	0.281437	501
RVBD2018	RVBD2018	0.395833	6	6	0.281437	501
RVBD3660c-RVBDnc0004	RVBD3660c-RVBDnc0004	0.44898	4	4	0.281437	501
RVBD3664c-RVBD3665c	dppC-dppB	0.861111	1	1	0.281437	501
RVBD0583c-RVBD0584	lpqN-RVBD0584	0.381944	6	6	0.283433	501
RVBD0897c-RVBD0898c	RVBD0897c-RVBD0898c	1	1	1	0.283433	501
RVBD0903c	prrA	0.372549	3	3	0.283433	501
RVBD1491c-RVBD1492	RVBD1491c-mutA	0.416667	3	3	0.283433	501
RVBD2505c	fadD35	0.367454	19	20	0.283433	501
RVBD2948c-RVBD2949c	fadD22-RVBD2949c	0.875	1	1	0.283433	501
RVBD3398c	idsA1	0.354444	15	15	0.283433	501
RVBD3648c-RVBD3649	cspA-RVBD3649	0.356472	20	27	0.283433	501
RVBD0840c	pip	0.373545	8	9	0.285429	501
RVBD0954	RVBD0954	0.380952	9	9	0.285429	501
RVBD2120c-RVBD2121c	RVBD2120c-hisG	0.304554	1	1	0.285429	501
RVBDnt29		1	1	1	0.285429	501
RVBD2906c	trmD	0.384277	6	6	0.285429	501
RVBD0842	RVBD0842	0.391414	12	12	0.287425	501
RVBD1011	ispE	0.381944	8	8	0.287425	501
RVBD1240-RVBD1241	mdh-RVBD1241	0.415584	4	4	0.287425	501
RVBD1290A-RVBD1291c	RVBD1290A-RVBD1291c	0.468674	1	1	0.287425	501
RVBD1799-RVBD1800	lppT-PPE28	0.5	1	1	0.287425	501
RVBD2183c	RVBD2183c	0.5	1	1	0.287425	501
RVBD2402	RVBD2402	0.352016	21	24	0.287425	501
RVBD2415c-RVBD2416c	RVBD2415c-eis	0.394928	3	3	0.287425	501
RVBD3784-RVBD3785	RVBD3784-RVBD3785	0.583333	1	1	0.287425	501
RVBDnc0004		0.555882	1	1	0.289421	501
RVBD0107c-RVBD0108c	ctpI-RVBD0108c	0.394148	6	7	0.291417	501
RVBD0356c	RVBD0356c	0.384921	6	6	0.291417	501
RVBD0989c-RVBD0990c	grcC2-RVBD0990c	0.469968	1	1	0.291417	501
RVBD2890c	rpsB	0.4	10	10	0.291417	501
RVBD3695-RVBD3696c	RVBD3695-glpK	1	1	1	0.291417	501
RVBDnt41		0.347059	1	1	0.291417	501
RVBD0538-RVBD0539	RVBD0538-RVBD0539	0.467532	1	1	0.293413	501
RVBD1477	RVBD1477	0.365385	13	13	0.293413	501
RVBD1934c-RVBD1935c	fadE17-echA13	0.343023	1	1	0.293413	501
RVBD2058c-RVBD2059	rpmB-RVBD2059	0.4	3	3	0.293413	501
RVBD2428	ahpC	0.462093	4	4	0.293413	501
RVBD0426c	RVBD0426c	0.383333	6	6	0.295409	501
RVBD0997a		0.571429	1	1	0.295409	501
RVBD1483	fabG1	0.333333	1	1	0.295409	501
RVBD1690-RVBD1691	lprJ-RVBD1691	0.864865	1	1	0.295409	501
RVBD2056c	rpsN	0.403535	3	3	0.295409	501
RVBD2097c-RVBD2098c	RVBD2097c-RVBD2098c	0.5	1	1	0.295409	501
RVBD3043c-RVBD3044	ctaD-fecB	0.345029	1	1	0.295409	501
RVBD0326	RVBD0326	0.5	1	1	0.297405	501
RVBD1439c	RVBD1439c	0.408284	3	3	0.297405	501
RVBD1608c-RVBD1609	bcpB-trpE	0.343023	1	1	0.297405	501
RVBD2449c-RVBD2450c	RVBD2449c-rpfE	0.45	2	4	0.297405	501
RVBD0340-RVBD0341	RVBD0340-iniB	0.5	1	1	0.299401	501
RVBD0604	lpqO	0.375	11	12	0.299401	501
RVBD2471-RVBD2472	aglA-RVBD2472	0.345029	1	1	0.299401	501
RVBD2508c-RVBD2509	RVBD2508c-RVBD2509	0.5	1	2	0.299401	501
RVBD2980-RVBD2981c	RVBD2980-ddl	0.408163	3	7	0.299401	501
RVBD0737-RVBD0738	RVBD0737-RVBD0738	0.416667	3	3	0.301397	501
RVBD1016c	lpqT	0.386056	3	3	0.301397	501
RVBD1692	RVBD1692	0.37037	6	6	0.301397	501
RVBD2408	PE24	0.375	1	1	0.301397	501
RVBD2776c	RVBD2776c	0.361905	7	7	0.301397	501
RVBD3355c	RVBD3355c	0.333333	1	1	0.301397	501
RVBD3586	RVBD3586	0.353365	18	18	0.301397	501
RVBD0239-RVBD0240	RVBD0239-RVBD0240	0.363636	1	1	0.303393	501
RVBD0697	RVBD0697	0.388425	7	8	0.303393	501
RVBD2979c	RVBD2979c	0.369478	3	3	0.305389	501
RVBDnc0006-RVBDnt41	RVBDnc0006-RVBDnt41	0.444444	2	3	0.305389	501
RVBD0717	rpsN	0.391173	4	4	0.307385	501
RVBD1081c	RVBD1081c	0.875	1	1	0.307385	501
RVBD1204c-RVBD1205	RVBD1204c-RVBD1205	0.337143	1	1	0.307385	501
RVBD2235	RVBD2235	0.3875	10	10	0.307385	501
RVBD0124-RVBD0125	PE_PGRS2-pepA	0.416667	4	4	0.309381	501
RVBD0710	rpsQ	0.358974	3	3	0.309381	501
RVBD1732c-RVBD1733c	RVBD1732c-RVBD1733c	0.343023	1	1	0.309381	501
RVBD1776c-RVBD1777	RVBD1776c-cyp144	0.315827	1	1	0.309381	501
RVBD1850	ureC	0.341935	10	10	0.309381	501
RVBD3247c	tmk	0.356839	4	4	0.309381	501
RVBD1297-RVBD1298	rho-rpmE	0.333333	1	1	0.311377	501
RVBD1773c-RVBD1774	RVBD1773c-RVBD1774	0.589372	1	1	0.311377	501
RVBD2696c	RVBD2696c	0.38961	7	7	0.311377	501
RVBD0019c	RVBD0019c	0.5	4	4	0.313373	501
RVBD1045-RVBD1047	RVBD1045-RVBD1047	0.373584	6	6	0.313373	501
RVBD3106	fprA	0.356471	15	15	0.313373	501
RVBD0250c	RVBD0250c	0.5	4	4	0.315369	501
RVBD1109c	RVBD1109c	0.5	4	4	0.315369	501
RVBDnt43		0.347059	1	1	0.315369	501
RVBD1284	RVBD1284	0.361979	6	6	0.317365	501
RVBD2340c-RVBDnt25	PE_PGRS39-RVBDnt25	0.373349	7	7	0.317365	501
RVBD1657	argR	0.391941	6	7	0.319361	501
RVBD3141-RVBD3142c	fadB4-RVBD3142c	0.30568	1	1	0.319361	501
RVBD3646c	topA	0.357778	15	15	0.319361	501
RVBD0324	RVBD0324	0.401614	4	4	0.321357	501
RVBD3423c	alr	0.353132	11	12	0.321357	501
RVBD3451-RVBD3452	cut3-cut4	0.377687	1	1	0.321357	501
RVBD2469c	RVBD2469c	0.366667	5	6	0.323353	501
RVBD0926c	RVBD0926c	0.369697	11	11	0.325349	501
RVBD2792c-RVBD2793c	RVBD2792c-truB	0.354286	3	3	0.325349	501
RVBD3227	aroA	0.361111	9	9	0.325349	501
RVBD3564	fadE33	0.370482	6	6	0.325349	501
RVBD3421c	RVBD3421c	0.346575	9	9	0.329341	501
RVBD3695	RVBD3695	0.377345	10	10	0.329341	501
RVBD3117	cysA3	0.388889	3	4	0.331337	501
RVBD0035	fadD34	0.334907	30	32	0.333333	501
RVBD1108c	xseA	0.349502	10	10	0.333333	501
RVBD0445c-RVBD0446c	sigK-RVBD0446c	0.302899	1	1	0.335329	501
RVBD2023A	RVBD2023A	0.349872	7	7	0.337325	501
RVBD2077A	RVBD2077A	0.384577	4	4	0.337325	501
RVBD2603c-RVBD2604c	RVBD2603c-RVBD2604c	0.125	1	1	0.337325	501
RVBD2670c	RVBD2670c	0.343915	7	14	0.337325	501
RVBD3252c-RVBD3253c	alkB-RVBD3253c	0.375	4	4	0.337325	501
RVBD3651-RVBD3652	RVBD3651-PE_PGRS60	0.353648	13	13	0.337325	501
RVBD0614	RVBD0614	0.343834	13	13	0.339321	501
RVBD1111c	RVBD1111c	0.35348	7	7	0.339321	501
RVBD3484	cpsA	0.363636	11	11	0.339321	501
RVBD2674-RVBD2675c	RVBD2674-RVBD2675c	0.307692	1	1	0.341317	501
RVBD3232c	pvdS	0.366667	6	6	0.341317	501
RVBD0681-RVBD0682	RVBD0681-rpsL	0.347222	6	6	0.343313	501
RVBD2982c-RVBD2983	gpsA-RVBD2983	0.272727	1	1	0.343313	501
RVBD1427c	fadD12	0.34596	12	12	0.345309	501
RVBD1476-RVBD1477	RVBD1476-RVBD1477	0.222222	1	1	0.345309	501
RVBD1860-RVBD1861	apa-RVBD1861	0.378697	7	9	0.345309	501
RVBD2295	RVBD2295	0.337313	6	6	0.345309	501
RVBD2519-RVBD2520c	PE26-RVBD2520c	0.25	1	1	0.345309	501
RVBD2800-RVBD2801c	RVBD2800-RVBD2801c	0.22291	1	1	0.345309	501
RVBD0159c-RVBD0160c	PE3-PE4	0.335227	1	1	0.347305	501
RVBD0299-RVBD0300	RVBD0299-RVBD0300	0.5	1	2	0.347305	501
RVBD0767c	RVBD0767c	0.340136	7	7	0.347305	501
RVBD3432c	gadB	0.349206	9	9	0.347305	501
RVBD3515c-RVBD3516	fadD19-echA19	0.22561	1	1	0.347305	501
RVBD1017c	prsA	0.375	8	8	0.349301	501
RVBD1503c-RVBD1505c	RVBD1503c-RVBD1505c	0.203008	1	1	0.351297	501
RVBD1794-RVBD1795	RVBD1794-RVBD1795	0.333333	4	4	0.351297	501
RVBD2017-RVBD2018	RVBD2017-RVBD2018	0.375309	3	4	0.351297	501
RVBD2436-RVBD2437	rbsK-RVBD2437	0.355556	4	4	0.351297	501
RVBD3557c	RVBD3557c	0.375	8	8	0.351297	501
RVBD0749A-RVBD0750	RVBD0749A-RVBD0750	0.383133	3	5	0.353293	501
RVBD0986	RVBD0986	0.354745	8	9	0.353293	501
RVBD1530	adh	0.375	8	8	0.353293	501
RVBD0403c-RVBD0404	mmpS1-fadD30	0.403526	4	4	0.355289	501
RVBD0897c	RVBD0897c	0.340909	11	11	0.355289	501
RVBD1420	uvrC	0.347485	20	20	0.355289	501
RVBD1976c-RVBD1977	RVBD1976c-RVBD1977	0.356973	11	11	0.355289	501
RVBD2602-RVBD2603c	RVBD2602-RVBD2603c	0.101266	1	1	0.355289	501
RVBD3718c-RVBD3719	RVBD3718c-RVBD3719	0.30624	1	1	0.355289	501
RVBD0472c	RVBD0472c	0.366667	4	4	0.357285	501
RVBD2376c-RVBD2377c	cfp2-mbtH	0.2	1	1	0.357285	501
RVBD3046c	RVBD3046c	0.4	5	5	0.357285	501
RVBD3731-RVBD3732	ligC-RVBD3732	0.18232	1	1	0.357285	501
RVBD0661c	RVBD0661c	0.4	5	5	0.359281	501
RVBD2688c-RVBD2689c	RVBD2688c-RVBD2689c	0.215827	1	1	0.359281	501
RVBD3136A	RVBD3136A	0.365595	4	4	0.359281	501
RVBD0669c-RVBD0670	RVBD0669c-end	0.363753	4	4	0.361277	501
RVBD2136c-RVBD2137c	uppP-RVBD2137c	0.461538	1	2	0.361277	501
RVBD2895c-RVBD2896c	viuB-RVBD2896c	0.15625	1	1	0.361277	501
RVBD2927c	RVBD2927c	0.342105	4	4	0.361277	501
RVBD3409c	choD	0.372283	8	8	0.361277	501
RVBD0106	RVBD0106	0.338148	15	15	0.363273	501
RVBD0110-RVBD0111	RVBD0110-RVBD0111	0.353667	2	3	0.363273	501
RVBD1074c	fadA3	0.365741	8	8	0.363273	501
RVBD2237A	RVBD2237A	0.223881	1	1	0.363273	501
RVBD3746c-RVBD3747	PE34-RVBD3747	0.4	5	5	0.363273	501
RVBD0853c-RVBD0854	pdc-RVBD0854	0.375	4	4	0.365269	501
RVBD0147	RVBD0147	0.35	10	10	0.367265	501
RVBD0210-RVBD0211	RVBD0210-pckA	0.333333	4	4	0.367265	501
RVBD0387c-RVBD0389	RVBD0387c-purT	0.333333	7	7	0.367265	501
RVBD0726c-RVBD0727c	RVBD0726c-fucA	0.2	1	1	0.367265	501
RVBD1453	RVBD1453	0.347222	9	9	0.367265	501
RVBD2121c	hisG	0.375	8	8	0.367265	501
RVBD2143-RVBD2144c	RVBD2143-RVBD2144c	0.2	1	1	0.367265	501
RVBD2324	RVBD2324	0.4	5	5	0.367265	501
RVBD2344c-RVBD2345	dgt-RVBD2345	0.25	1	1	0.367265	501
RVBDnt31		0.162896	1	1	0.367265	501
RVBDnt06		0.1	1	1	0.369261	501
RVBD1885c	RVBD1885c	0.4	5	5	0.369261	501
RVBD2170-RVBD2171	RVBD2170-lppM	0.142857	1	1	0.369261	501
RVBD2327	RVBD2327	0.4	5	5	0.369261	501
RVBD2550c-RVBD2551c	RVBD2550c-RVBD2551c	0.326294	4	4	0.369261	501
RVBD3465-RVBD3466	rmlC-RVBD3466	0.2	1	1	0.369261	501
RVBD2402-RVBD2403c	RVBD2402-lppR	0.181818	1	1	0.371257	501
RVBD0329c	RVBD0329c	0.389333	5	5	0.373253	501
RVBD0419	lpqM	0.336196	17	17	0.373253	501
RVBD0567-RVBD0568	RVBD0567-cyp135B1	0.223837	1	1	0.373253	501
RVBDnc0005-RVBD0610c	RVBDnc0005-RVBD0610c	0.4	5	5	0.373253	501
RVBD0838	lpqR	0.4	5	5	0.373253	501
RVBD0851c-RVBD0852	RVBD0851c-fadD16	0.0714286	1	1	0.373253	501
RVBD3202a-RVBD3203	RVBD3202a-lipV	0.137037	1	1	0.373253	501
RVBD3230c-RVBD3231c	RVBD3230c-RVBD3231c	0.20155	1	1	0.373253	501
RVBD3298c-RVBD3299c	lpqC-atsB	0.296117	1	1	0.373253	501
RVBD3673c	RVBD3673c	0.335294	7	7	0.373253	501
RVBD3830c-RVBD3831	RVBD3830c-RVBD3831	0.20155	1	1	0.373253	501
RVBD0224c-RVBD0225	RVBD0224c-RVBD0225	0.2	1	1	0.37525	501
RVBD0560c	RVBD0560c	0.4	5	5	0.37525	501
RVBD0982-RVBD0983	mprB-pepD	0.224189	1	1	0.37525	501
RVBD1436	gap	0.333333	4	4	0.37525	501
RVBD2026c-RVBD2027c	RVBD2026c-RVBD2027c	0.0769231	1	1	0.37525	501
RVBD3124-RVBD3125c	RVBD3124-PPE49	0.25	1	1	0.37525	501
RVBD0742-RVBD0743c	PE_PGRS8-RVBD0743c	0.4	5	5	0.377246	501
RVBD0597c-RVBD0598c	RVBD0597c-RVBD0598c	0.362524	4	5	0.379242	501
RVBD0710-RVBD0711	rpsQ-atsA	0.151515	1	1	0.379242	501
RVBD0730-RVBD0731c	RVBD0730-RVBD0731c	0.166667	1	1	0.379242	501
RVBD1262c	RVBD1262c	0.325897	4	4	0.379242	501
RVBD2739c	RVBD2739c	0.336257	4	4	0.379242	501
RVBD3659c	RVBD3659c	0.34266	12	12	0.379242	501
RVBD3816c	RVBD3816c	0.4	5	5	0.379242	501
RVBD0991c-RVBD0992c	RVBD0991c-RVBD0992c	0.2263	1	1	0.381238	501
RVBD1340-RVBD1341	rph-RVBD1341	0.0555556	1	1	0.381238	501
RVBD1539	lspA	0.375	5	5	0.381238	501
RVBD0098-RVBD0099	RVBD0098-fadD10	0.136364	1	1	0.383234	501
RVBD1524-RVBD1525	RVBD1524-wbbL2	0.0566038	1	1	0.383234	501
RVBD1804c-RVBD1805c	RVBD1804c-RVBD1805c	0.4	5	5	0.383234	501
RVBD3144c-RVBD3145	PPE52-nuoA	0.375	4	4	0.383234	501
RVBD1538c-RVBD1539	ansA-lspA	0.0714286	1	1	0.38523	501
RVBD1545	RVBD1545	0.111111	1	1	0.38523	501
RVBD1940	ribA1	0.333333	13	13	0.38523	501
RVBD2396-RVBD2397c	PE_PGRS41-cysA1	0.105263	1	1	0.38523	501
RVBD1907c	RVBD1907c	0.346491	6	6	0.387226	501
RVBD3317-RVBD3318	sdhD-sdhA	0.368523	5	5	0.387226	501
RVBD3364c	RVBD3364c	0.383333	5	5	0.387226	501
RVBD1213-RVBD1214c	glgC-PE14	0.25	1	1	0.389222	501
RVBD1222-RVBD1223	RVBD1222-htrA	0.0535714	1	1	0.389222	501
RVBD1331	clpS	0.0666667	1	1	0.389222	501
RVBD3208A-RVBD3209	TB9.4-RVBD3209	0.4	5	5	0.389222	501
RVBD3712	RVBD3712	0.332727	10	10	0.389222	501
RVBD0856-RVBD0857	RVBD0856-RVBD0857	0.158004	1	1	0.391218	501
RVBD0928	pstS3	0.333333	10	10	0.391218	501
RVBD1120c	RVBD1120c	0.4	5	5	0.391218	501
RVBD1651c-RVBD1652	PE_PGRS30-argC	0.0714286	1	1	0.391218	501
RVBD3881c-RVBD3882c	RVBD3881c-RVBD3882c	0.5	2	2	0.391218	501
RVBD0468-RVBD0469	fadB2-umaA	0.2	1	1	0.393214	501
RVBD1419	RVBD1419	0.3125	4	4	0.393214	501
RVBD1750c-RVBD1751	fadD1-RVBD1751	0.105263	1	1	0.393214	501
RVBD3052c	nrdI	0.333333	4	4	0.393214	501
RVBD3073c	RVBD3073c	0.338095	5	5	0.393214	501
RVBD1686c-RVBD1687c	RVBD1686c-RVBD1687c	0.5	2	2	0.39521	501
RVBD1906c-RVBD1907c	RVBD1906c-RVBD1907c	0.4	5	5	0.39521	501
RVBD3435c-RVBD3436c	RVBD3435c-glmS	0.5	2	2	0.39521	501
RVBD3604c-RVBD3605c	RVBD3604c-RVBD3605c	0.166667	1	1	0.39521	501
RVBD2665-RVBD2667	RVBD2665-clpC2	0.222222	1	1	0.397206	501
RVBD3241c	RVBD3241c	0.375	5	5	0.397206	501
RVBD3412	RVBD3412	0.343437	4	6	0.397206	501
RVBD1224-RVBD1225c	tatB-RVBD1225c	0.1	1	1	0.399202	501
RVBD1719-RVBDnt21	RVBD1719-RVBDnt21	0.25	1	1	0.399202	501
RVBD0011c-RVBD0012	RVBD0011c-RVBD0012	0.111111	1	1	0.401198	501
RVBD0959-RVBD0959A	RVBD0959-RVBD0959A	0.325816	4	4	0.401198	501
RVBD1027c	kdpE	0.336196	15	15	0.401198	501
RVBD1152	RVBD1152	0.335714	5	5	0.401198	501
RVBD2308a-RVBDnt24	RVBD2308a-RVBDnt24	0.5	2	2	0.401198	501
RVBD2594c-RVBD2595	ruvC-RVBD2595	0.5	2	2	0.401198	501
RVBD3782	RVBD3782	0.330917	11	11	0.401198	501
RVBD1506c	RVBD1506c	0.328125	4	4	0.403194	501
RVBD2401A-RVBD2402	RVBD2401A-RVBD2402	0.379221	5	5	0.403194	501
RVBD0194-RVBD0195	RVBD0194-RVBD0195	0.318182	7	7	0.40519	501
RVBD0469	umaA	0.317568	18	18	0.40519	501
RVBD2460c	clpP2	0.0533333	1	1	0.40519	501
RVBD0238-RVBD0239	RVBD0238-RVBD0239	0.0535714	1	1	0.407186	501
RVBD1489A	RVBD1489A	0.5	2	2	0.407186	501
RVBD1967	mce3B	0.334835	8	9	0.407186	501
RVBD2777c	RVBD2777c	0.33009	11	11	0.407186	501
RVBD0664	RVBD0664	0.5	2	2	0.409182	501
RVBD1987	RVBD1987	0.322362	4	4	0.409182	501
RVBD3223c	sigH	0.379221	5	5	0.409182	501
RVBD0123-RVBD0124	RVBD0123-PE_PGRS2	0.337591	8	9	0.411178	501
RVBD0180c-RVBD0181c	RVBD0180c-RVBD0181c	0.102564	1	1	0.411178	501
RVBD1826	gcvH	0.30597	4	4	0.411178	501
RVBD1932	tpx	0.5	2	2	0.411178	501
RVBD2224d		0.5	2	2	0.411178	501
RVBD2545	RVBD2545	0.4	5	5	0.411178	501
RVBD2558-RVBD2559c	RVBD2558-RVBD2559c	0.5	2	2	0.411178	501
RVBD2910c-RVBD2911	RVBD2910c-dacB2	0.0666667	1	1	0.411178	501
RVBD3094c-RVBD3095	RVBD3094c-RVBD3095	0.357895	5	5	0.411178	501
RVBD3287c	rsbW	0.398718	5	5	0.411178	501
RVBD0045c	RVBD0045c	0.319739	20	22	0.413174	501
RVBD0485-RVBD0486	RVBD0485-RVBD0486	0.5	2	2	0.413174	501
RVBD0575c-RVBD0576	RVBD0575c-RVBD0576	0.5	2	2	0.413174	501
RVBD2641-RVBD2642	cadI-RVBD2642	0.295737	2	2	0.413174	501
RVBD3176c-RVBD3177	mesT-RVBD3177	0.5	2	2	0.413174	501
RVBD3237c	RVBD3237c	0.5	2	2	0.413174	501
RVBD0078A	RVBD0078A	0.306122	4	4	0.41517	501
RVBD0568-RVBD0569	cyp135B1-RVBD0569	0.5	2	2	0.41517	501
RVBD0951	sucC	0.4	5	5	0.41517	501
RVBD0954-RVBD0955	RVBD0954-RVBD0955	0.5	2	2	0.41517	501
RVBD1206	fadD6	0.327344	17	18	0.41517	501
RVBD1234	RVBD1234	0.316184	7	7	0.41517	501
RVBD1629-RVBD1630	polA-rpsA	0.5	2	2	0.41517	501
RVBD2588c-RVBD2589	yajC-gabT	0.0628571	1	1	0.41517	501
RVBD2589-RVBD2590	gabT-fadD9	0.5	2	2	0.41517	501
RVBD2883c-RVBD2884	pyrH-RVBD2884	0.5	2	2	0.41517	501
RVBD3238c-RVBD3239c	RVBD3238c-RVBD3239c	0.5	2	2	0.41517	501
RVBD0273c	RVBD0273c	0.331529	9	11	0.417166	501
RVBD2424c-RVBD2425c	RVBD2424c-RVBD2425c	0.5	2	2	0.417166	501
RVBD2445c	ndk	0.5	2	2	0.417166	501
RVBD2750	RVBD2750	0.333333	6	7	0.417166	501
RVBD3098c	RVBD3098c	0.4	2	2	0.417166	501
RVBD3520c-RVBD3521	RVBD3520c-RVBD3521	0.5	2	2	0.417166	501
RVBD0549c	RVBD0549c	0.5	2	2	0.419162	501
RVBD0704-RVBD0705	rplB-rpsS	0.5	2	2	0.419162	501
RVBD1603	hisA	0.329239	7	7	0.419162	501
RVBD1800-RVBD1801	PPE28-PPE29	0.344444	5	5	0.419162	501
RVBD3575c-RVBD3576	RVBD3575c-lppH	0.5	2	2	0.419162	501
RVBD0063a-RVBD0064	RVBD0063a-RVBD0064	0.037037	1	1	0.421158	501
RVBD1535-RVBD1536	RVBD1535-ileS	0.5	2	2	0.421158	501
RVBD2198c	mmpS3	0.333333	5	5	0.421158	501
RVBD2863	RVBD2863	0.5	2	2	0.421158	501
RVBD3155	nuoK	0.5	2	2	0.421158	501
RVBD3476c	kgtP	0.330256	12	12	0.421158	501
RVBD3766	RVBD3766	0.330606	12	12	0.421158	501
RVBD1039c-RVBD1040c	PPE15-PE8	0.5	2	2	0.423154	501
RVBD1352-RVBD1353c	RVBD1352-RVBD1353c	0.5	2	2	0.423154	501
RVBD2427A		0.318609	7	8	0.423154	501
RVBD0418-RVBD0419	lpqL-lpqM	0.5	2	2	0.42515	501
RVBD1255c	RVBD1255c	0.313492	6	7	0.42515	501
RVBD1467c-RVBD1468c	fadE15-PE_PGRS29	0.3	4	4	0.42515	501
RVBD2117	RVBD2117	0.5	2	2	0.42515	501
RVBD2281-RVBD2282c	pitB-RVBD2282c	0.360914	5	5	0.42515	501
RVBD3100c	smpB	0.333333	6	7	0.42515	501
RVBD3300c	RVBD3300c	0.390537	5	5	0.42515	501
RVBD0540	RVBD0540	0.298799	4	4	0.427146	501
RVBD0931c-RVBD0932c	pknD-pstS2	0.0533333	1	1	0.427146	501
RVBD2128	RVBD2128	0.5	2	2	0.427146	501
RVBD2969c	RVBD2969c	0.5	2	2	0.427146	501
RVBD3229c-RVBD3230c	RVBD3229c-RVBD3230c	0.328522	5	5	0.427146	501
RVBD3905c-RVBD3906c	esxF-RVBD3906c	0.5	2	2	0.427146	501
RVBD0089-RVBD0090	RVBD0089-RVBD0090	0.3	4	4	0.429142	501
RVBD0208c-RVBD0209	trmB-RVBD0209	0.485714	2	2	0.429142	501
RVBD1636	TB15.3	0.287879	4	4	0.429142	501
RVBD1729c-RVBD1730c	RVBD1729c-RVBD1730c	0.0833333	1	1	0.429142	501
RVBD2039c	RVBD2039c	0.382143	5	5	0.429142	501
RVBD2068c-RVBD2069	blaC-sigC	0.324561	4	4	0.429142	501
RVBD2920c-RVBD2921c	amt-ftsY	0.5	2	2	0.429142	501
RVBD3581c	ispF	0.5	2	2	0.429142	501
RVBD3853	menG	0.338095	5	5	0.429142	501
RVBD0318c-RVBD0319	RVBD0318c-pcp	0.333333	2	2	0.431138	501
RVBD0320-RVBD0321	RVBD0320-dcd	0.5	2	2	0.431138	501
RVBD0416	thiS	0.0652174	1	1	0.431138	501
RVBD0611c-RVBD0612	RVBD0611c-RVBD0612	0.5	2	2	0.431138	501
RVBD1509-RVBD1510	RVBD1509-RVBD1510	0.306548	4	4	0.431138	501
RVBD1601	hisB	0.5	2	2	0.431138	501
RVBD2022c	RVBD2022c	0.313753	7	8	0.431138	501
RVBD2119	RVBD2119	0.334868	8	8	0.431138	501
RVBD2713-RVBD2714	sthA-RVBD2714	0.5	2	2	0.431138	501
RVBD3081-RVBD3082c	RVBD3081-virS	0.30625	4	4	0.431138	501
RVBD3566A	RVBD3566A	0.331395	2	2	0.431138	501
RVBD0135c-RVBD0136	RVBD0135c-cyp138	0.378049	2	2	0.433134	501
RVBD1260-RVBD1261c	RVBD1260-RVBD1261c	0.5	2	2	0.433134	501
RVBD1897c-RVBD1898	RVBD1897c-RVBD1898	0.5	2	2	0.433134	501
RVBD2427c-RVBD2427A	proA-RVBD2427A	0.5	2	2	0.433134	501
RVBD3130c	RVBD3130c	0.309218	14	14	0.433134	501
RVBD3617	ephA	0.3125	4	4	0.433134	501
RVBD3874	esxB	0.333333	5	6	0.433134	501
RVBD1185c	fadD21	0.311574	14	14	0.43513	501
RVBD2622	RVBD2622	0.31106	7	7	0.43513	501
RVBD2823c	RVBD2823c	0.317269	28	30	0.43513	501
RVBD3055	RVBD3055	0.5	2	2	0.43513	501
RVBD3846-RVBD3847	sodA-RVBD3847	0.5	2	2	0.43513	501
RVBD0011c	RVBD0011c	0.333333	6	6	0.437126	501
RVBD0100	RVBD0100	0.318182	4	4	0.437126	501
RVBD0189c	ilvD	0.333333	12	12	0.437126	501
RVBD2231A		0.332468	5	5	0.437126	501
RVBD2237	RVBD2237	0.335271	5	5	0.439122	501
RVBD2701c-RVBD2702	suhB-ppgK	0.5	2	2	0.439122	501
RVBD2718c	RVBD2718c	0.33578	5	5	0.439122	501
RVBD0349-RVBD0350	RVBD0349-dnaK	0.5	2	2	0.441118	501
RVBD0772	purD	0.333333	12	12	0.441118	501
RVBD2583c-RVBD2584c	relA-apt	0.5	2	2	0.441118	501
RVBD3755c	RVBD3755c	0.5	2	2	0.441118	501
RVBD0443-RVBD0444c	RVBD0443-RVBD0444c	0.5	2	2	0.443114	501
RVBD0618	galTa	0.309744	11	11	0.443114	501
RVBD0262c	aac	0.277778	4	4	0.44511	501
RVBD0275c	RVBD0275c	0.324895	12	12	0.44511	501
RVBD1976c	RVBD1976c	0.3	5	5	0.44511	501
RVBD2221c-RVBD2222c	glnE-glnA2	0.5	2	2	0.44511	501
RVBD0277c	RVBD0277c	0.321434	17	46	0.447106	501
RVBD1230c-RVBD1231c	RVBD1230c-RVBD1231c	0.30638	4	4	0.447106	501
RVBD1257c	RVBD1257c	0.333333	9	9	0.447106	501
RVBD1366A-RVBD1367c	RVBD1366A-RVBD1367c	0.5	2	2	0.447106	501
RVBD3123-RVBD3124	RVBD3123-RVBD3124	0.309425	5	5	0.447106	501
RVBD3321c-RVBD3322c	RVBD3321c-RVBD3322c	0.5	2	2	0.447106	501
RVBD3923c	rnpA	0.318318	8	9	0.447106	501
RVBD0287-RVBD0288	esxG-esxH	0.4375	2	2	0.449102	501
RVBD0948c	RVBD0948c	0.309335	4	4	0.449102	501
RVBD1100	RVBD1100	0.5	2	2	0.449102	501
RVBD1120c-RVBD1121	RVBD1120c-zwf1	0.5	2	2	0.449102	501
RVBD1237	sugB	0.3125	5	5	0.449102	501
RVBD1476	RVBD1476	0.5	2	2	0.449102	501
RVBD0414c-RVBD0415	thiE-thiO	0.5	2	2	0.451098	501
RVBD0445c	sigK	0.5	2	2	0.451098	501
RVBD0505c-RVBD0506	serB1-mmpS2	0.5	2	2	0.451098	501
RVBD1474c	RVBD1474c	0.5	2	2	0.451098	501
RVBD1551	plsB1	0.319228	16	16	0.451098	501
RVBD2719c	RVBD2719c	0.305389	4	4	0.451098	501
RVBD2761c	hsdS	0.31508	10	10	0.451098	501
RVBD0755c-RVBDnt09	PPE12-RVBDnt09	0.330589	8	8	0.453094	501
RVBD0981	mprA	0.31301	8	8	0.453094	501
RVBD1084-RVBD1085c	RVBD1084-RVBD1085c	0.0714286	1	1	0.453094	501
RVBD3583c-RVBD3584	RVBD3583c-lpqE	0.5	2	2	0.453094	501
RVBD0799c-RVBD0800	RVBD0799c-pepC	0.5	2	2	0.45509	501
RVBD0903c-RVBD0904c	prrA-accD3	0.5	2	2	0.45509	501
RVBD0917-RVBD0918	betP-RVBD0918	0.5	2	2	0.45509	501
RVBD1720c	RVBD1720c	0.333333	6	6	0.45509	501
RVBDnt29-RVBD2512c	RVBDnt29-RVBD2512c	0.316667	12	12	0.45509	501
RVBD2779c-RVBD2780	RVBD2779c-ald	0.379167	2	2	0.45509	501
RVBD2846c-RVBD2847c	efpA-cysG	0.5	2	2	0.45509	501
RVBD3330-RVBD3331	dacB1-sugI	0.5	2	2	0.45509	501
RVBD3492c	RVBD3492c	0.4375	2	2	0.45509	501
RVBD3656c	RVBD3656c	0.5	2	2	0.45509	501
RVBD3686c-RVBD3687c	RVBD3686c-rsfB	0.5	2	2	0.45509	501
RVBD0873-RVBD0874c	fadE10-RVBD0874c	0.5	2	2	0.457086	501
RVBD1597-RVBD1598c	RVBD1597-RVBD1598c	0.5	2	2	0.457086	501
RVBD1677	dsbF	0.309524	7	7	0.457086	501
RVBD1682-RVBD1683	RVBD1682-RVBD1683	0.458333	2	2	0.457086	501
RVBD2019-RVBD2021c	RVBD2019-RVBD2021c	0.4	2	2	0.457086	501
RVBD2190c-RVBD2191	RVBD2190c-RVBD2191	0.333333	9	9	0.457086	501
RVBD2215	dlaT	0.3125	8	8	0.457086	501
RVBD0531-RVBD0532	RVBD0531-PE_PGRS6	0.430556	2	2	0.459082	501
RVBD0930	pstA1	0.298684	4	4	0.459082	501
RVBD1095-RVBD1096	phoH2-RVBD1096	0.313889	4	4	0.459082	501
RVBD1434	RVBD1434	0.321918	2	2	0.459082	501
RVBD1843c-RVBD1844c	guaB1-gnd1	0.5	2	2	0.459082	501
RVBD1941	RVBD1941	0.267857	4	4	0.459082	501
RVBD2438A	RVBD2438A	0.5	2	2	0.459082	501
RVBD2894c-RVBD2895c	xerC-viuB	0.319588	2	2	0.459082	501
RVBD3457c-RVBD3458c	rpoA-rpsD	0.5	2	2	0.459082	501
RVBD1430-RVBD1431	PE16-RVBD1431	0.5	2	2	0.461078	501
RVBD1502-RVBD1503c	RVBD1502-RVBD1503c	0.333333	6	6	0.461078	501
RVBDnc0047		0.269231	4	4	0.461078	501
RVBD2200c-RVBD2201	ctaC-asnB	0.5	2	2	0.461078	501
RVBD2242-RVBD2243	RVBD2242-fabD	0.281863	5	5	0.461078	501
RVBD2847c-RVBD2848c	cysG-cobB	0.5	2	2	0.461078	501
RVBD3119	moaE1	0.289326	4	4	0.461078	501
RVBD3503c	fdxD	0.333333	5	5	0.461078	501
RVBD3639c-RVBD3640c	RVBD3639c-RVBD3640c	0.5	2	2	0.461078	501
RVBD0184	RVBD0184	0.291667	4	4	0.463074	501
RVBD0423c	thiC	0.304567	10	10	0.463074	501
RVBD0704	rplB	0.269231	4	4	0.463074	501
RVBD1840c-RVBD1841c	PE_PGRS34-RVBD1841c	0.5	2	2	0.463074	501
RVBD1961	RVBD1961	0.321104	5	5	0.463074	501
RVBD0049	RVBD0049	0.314286	5	5	0.46507	501
RVBD0643c-RVBD0644c	mmaA3-mmaA2	0.5	2	2	0.46507	501
RVBD1094-RVBD1095	desA2-phoH2	0.5	2	2	0.46507	501
RVBD1221	sigE	0.30411	5	5	0.46507	501
RVBDnr02-RVBDnr03	RVBDnr02-RVBDnr03	0.5	2	2	0.46507	501
RVBD1752	RVBD1752	0.397959	2	2	0.46507	501
RVBD2130c-RVBD2131c	cysS-cysQ	0.5	2	2	0.46507	501
RVBD2614c-RVBD2614A	thrS-RVBD2614A	0.333333	2	2	0.46507	501
RVBD2855-RVBD2856	mtr-nicT	0.333333	2	2	0.46507	501
RVBD3851-RVBD3852	RVBD3851-hns	0.5	2	2	0.46507	501
RVBD0179c	lprO	0.333333	9	9	0.467066	501
RVBD0231-RVBD0232	fadE4-RVBD0232	0.267857	4	4	0.467066	501
RVBD0713-RVBD0714	RVBD0713-rplN	0.333333	6	6	0.467066	501
RVBD0720	rplR	0.333333	2	2	0.467066	501
RVBD0900	RVBD0900	0.5	2	2	0.467066	501
RVBD2694c-RVBD2695	RVBD2694c-RVBD2695	0.284133	4	4	0.467066	501
RVBD2714	RVBD2714	0.3114	14	14	0.467066	501
RVBD3208A	TB9.4	0.5	2	2	0.467066	501
RVBD3647c	RVBD3647c	0.309942	8	9	0.467066	501
RVBD0143c-RVBD0144	RVBD0143c-RVBD0144	0.302703	5	5	0.469062	501
RVBD0891c-RVBD0892	RVBD0891c-RVBD0892	0.308889	9	9	0.469062	501
RVBD1068c-RVBD1069c	PE_PGRS20-RVBD1069c	0.315152	10	10	0.469062	501
RVBD1688	mpg	0.314815	6	6	0.469062	501
RVBD2069	sigC	0.323077	2	2	0.469062	501
RVBD2437	RVBD2437	0.4	2	2	0.469062	501
RVBD2631-RVBD2632c	RVBD2631-RVBD2632c	0.5	2	2	0.469062	501
RVBD3071	RVBD3071	0.306633	12	12	0.469062	501
RVBD3546	fadA5	0.309008	7	7	0.469062	501
RVBD0920c-RVBD0921	RVBD0920c-RVBD0921	0.5	2	2	0.471058	501
RVBD1873	RVBD1873	0.309958	9	23	0.471058	501
RVBD2329c	narK1	0.31181	14	14	0.471058	501
RVBD2703	sigA	0.309524	7	7	0.471058	501
RVBD3015c	RVBD3015c	0.295764	11	12	0.471058	501
RVBD3444c	esxT	0.265714	4	4	0.471058	501
RVBD3710	leuA	0.300396	13	16	0.471058	501
RVBD3792	RVBD3792	0.315227	18	18	0.471058	501
RVBD0199	RVBD0199	0.333333	6	6	0.473054	501
RVBD1347c-RVBDnt19	RVBD1347c-RVBDnt19	0.5	2	2	0.473054	501
RVBD2601-RVBD2601A	speE-RVBD2601A	0.5	2	2	0.473054	501
RVBD0039c	RVBD0039c	0.26256	5	5	0.47505	501
RVBD0522	gabP	0.303395	14	14	0.47505	501
RVBD1725c-RVBD1726	RVBD1725c-RVBD1726	0.39011	2	2	0.47505	501
RVBD2390c	RVBD2390c	0.40625	2	2	0.47505	501
RVBD3092c-RVBD3093c	RVBD3092c-RVBD3093c	0.266667	2	2	0.47505	501
RVBD0529	ccsA	0.299107	8	8	0.477046	501
RVBD2597	RVBD2597	0.277778	5	5	0.477046	501
RVBD2771c-RVBD2772c	RVBD2771c-RVBD2772c	0.5	2	2	0.477046	501
RVBD0371c	RVBD0371c	0.265398	5	5	0.479042	501
RVBD0596c-RVBD0597c	RVBD0596c-RVBD0597c	0.27551	5	5	0.479042	501
RVBD1699	pyrG	0.305983	36	39	0.479042	501
RVBD2438A-RVBD2439c	RVBD2438A-proB	0.4	2	2	0.479042	501
RVBD2508c	RVBD2508c	0.259091	4	4	0.479042	501
RVBD2576c	RVBD2576c	0.291667	4	4	0.479042	501
RVBD2975c-RVBD2975a	RVBD2975c-RVBD2975a	0.445455	2	2	0.479042	501
RVBD3105c-RVBD3106	prfB-fprA	0.5	2	2	0.479042	501
RVBD0061c-RVBD0062	RVBD0061c-celA1	0.253846	2	2	0.481038	501
RVBD0062	celA1	0.307353	19	21	0.481038	501
RVBD0587	yrbE2A	0.316448	9	9	0.481038	501
RVBD1087-RVBD1088	PE_PGRS21-PE9	0.333333	6	6	0.481038	501
RVBD1588c-RVBD1589	RVBD1588c-bioB	0.5	2	2	0.481038	501
RVBD1749c	RVBD1749c	0.301203	7	7	0.481038	501
RVBD2506	RVBD2506	0.293506	7	7	0.481038	501
RVBD2746c	pgsA3	0.3125	8	8	0.481038	501
RVBD2988c	leuC	0.333333	6	6	0.481038	501
RVBD3657c	RVBD3657c	0.288477	7	7	0.481038	501
RVBD3681c-RVBD3682	whiB4-ponA2	0.264305	4	4	0.481038	501
RVBD3810-RVBD3811	pirG-RVBD3811	0.5	2	2	0.481038	501
RVBD0153c	ptbB	0.3	5	5	0.483034	501
RVBD0309	RVBD0309	0.333333	6	6	0.483034	501
RVBD1518-RVBD1519	RVBD1518-RVBD1519	0.5	2	2	0.483034	501
RVBD0268c	RVBD0268c	0.264286	5	5	0.48503	501
RVBD1272c	RVBD1272c	0.313725	17	17	0.48503	501
RVBD1506c-RVBD1507c	RVBD1506c-RVBD1507c	0.333333	2	2	0.48503	501
RVBD1687c	RVBD1687c	0.307692	13	13	0.48503	501
RVBD2304c-RVBD2305	RVBD2304c-RVBD2305	0.333333	6	6	0.48503	501
RVBD0215c-RVBD0216	fadE3-RVBD0216	0.209677	2	2	0.487026	501
RVBD0504c-RVBD0505c	RVBD0504c-serB1	0.237179	2	2	0.487026	501
RVBD0959	RVBD0959	0.307266	17	17	0.487026	501
RVBD1872c-RVBD1873	lldD2-RVBD1873	0.315008	5	38	0.487026	501
RVBD1959c	RVBD1959c	0.333333	6	6	0.487026	501
RVBD3597c	lsr2	0.333333	6	6	0.487026	501
RVBD0147-RVBD0148	RVBD0147-RVBD0148	0.375	2	2	0.489022	501
RVBD0422c	thiD	0.314234	9	9	0.489022	501
RVBD0814c	sseC2	0.30638	7	8	0.489022	501
RVBD0827c	RVBD0827c	0.177261	2	2	0.489022	501
RVBD1014c	pth	0.295547	12	12	0.489022	501
RVBD1656	argF	0.333333	6	6	0.489022	501
RVBD3888c-RVBD3889c	RVBD3888c-RVBD3889c	0.25	1	2	0.489022	501
RVBD1307	atpH	0.298246	15	15	0.491018	501
RVBD2194	qcrC	0.295918	7	7	0.491018	501
RVBD3404c	RVBD3404c	0.306428	11	11	0.491018	501
RVBD1925	fadD31	0.306419	18	18	0.493014	501
RVBD2517c-RVBD2518c	RVBD2517c-lppS	0.333333	6	6	0.493014	501
RVBD3282	maf	0.280776	5	5	0.493014	501
RVBD3750c-RVBDnt42	RVBD3750c-RVBDnt42	0.5	2	2	0.493014	501
RVBD0847	lpqS	0.266667	5	5	0.49501	501
RVBD1052-RVBDnt17	RVBD1052-RVBDnt17	0.311111	9	9	0.49501	501
RVBD2312-RVBD2313c	RVBD2312-RVBD2313c	0.26	4	4	0.49501	501
RVBD2626c	RVBD2626c	0.5	2	2	0.49501	501
RVBD0965c	RVBD0965c	0.260697	5	5	0.497006	501
RVBD0994	moeA1	0.300771	13	13	0.497006	501
RVBD2141c-RVBDnt22	RVBD2141c-RVBDnt22	0.323529	2	2	0.497006	501
RVBD2928	tesA	0.313333	10	10	0.497006	501
RVBD0005	gyrB	0.297181	29	36	0.499002	501
RVBD0105c	rpmB	0.166667	2	2	0.499002	501
RVBD1418	lprH	0.297786	10	11	0.499002	501
RVBD1993c	RVBD1993c	0.25	2	2	0.499002	501
RVBD3464	rmlB	0.299242	11	11	0.499002	501
RVBD0282	RVBD0282	0.295558	17	17	0.500998	501
RVBD1391-RVBD1392	dfp-metK	0.166667	2	2	0.500998	501
RVBD1815-RVBD1816	RVBD1815-RVBD1816	0.171512	2	2	0.500998	501
RVBD0079	RVBD0079	0.304762	7	7	0.502994	501
RVBD1857	modA	0.333333	6	6	0.502994	501
RVBD1916-RVBD1917c	aceAb-PPE34	0.292146	2	2	0.502994	501
RVBD1929c	RVBD1929c	0.3	9	9	0.502994	501
RVBD2360c	RVBD2360c	0.282014	5	5	0.502994	501
RVBD2614A	RVBD2614A	0.297222	6	6	0.502994	501
RVBD2720	lexA	0.261538	5	5	0.502994	501
RVBD0277A		0.305065	19	29	0.50499	501
RVBD2124c-RVBD2125	metH-RVBD2125	0.256452	4	4	0.50499	501
RVBD2427c	proA	0.290873	12	12	0.50499	501
RVBD2602	RVBD2602	0.333333	6	6	0.50499	501
RVBD2808-RVBD2809	RVBD2808-RVBD2809	0.211446	2	2	0.50499	501
RVBD3525c-RVBD3526	RVBD3525c-RVBD3526	0.25	2	2	0.50499	501
RVBD0668-RVBD0669c	rpoC-RVBD0669c	0.258618	5	5	0.506986	501
RVBD0731c-RVBD0732	RVBD0731c-secY	0.15625	2	2	0.506986	501
RVBD0893c-RVBD0894	RVBD0893c-RVBD0894	0.297522	6	6	0.506986	501
RVBD0902c-RVBD0903c	prrB-prrA	0.333333	2	3	0.506986	501
RVBD1044	RVBD1044	0.277283	6	6	0.506986	501
RVBD1499	RVBD1499	0.277778	6	6	0.506986	501
RVBD1598c	RVBD1598c	0.2625	4	4	0.506986	501
RVBD2499c	RVBD2499c	0.333333	6	6	0.506986	501
RVBD2561	RVBD2561	0.304695	19	19	0.506986	501
RVBD2570	RVBD2570	0.320928	6	6	0.506986	501
RVBD1130	RVBD1130	0.306076	15	28	0.508982	501
RVBD1866	RVBD1866	0.310033	26	27	0.508982	501
RVBD2204c	RVBD2204c	0.333333	2	3	0.508982	501
RVBD0724	sppA	0.284664	8	8	0.510978	501
RVBD3922c	RVBD3922c	0.271429	5	5	0.510978	501
RVBD0269c	RVBD0269c	0.281746	14	15	0.512974	501
RVBD2452c	RVBD2452c	0.172515	2	2	0.512974	501
RVBD2596	RVBD2596	0.182207	2	2	0.512974	501
RVBD3171c	hpx	0.333333	6	6	0.512974	501
RVBD3439c	RVBD3439c	0.289317	12	12	0.512974	501
RVBD3601c	panD	0.26	5	5	0.512974	501
RVBD0051-RVBD0052	RVBD0051-RVBD0052	0.243661	2	3	0.51497	501
RVBD0175	RVBD0175	0.292599	9	9	0.51497	501
RVBD1249c-RVBD1250	RVBD1249c-RVBD1250	0.187688	2	2	0.51497	501
RVBD2068c	blaC	0.277778	6	6	0.51497	501
RVBD2163c	pbpB	0.295179	13	13	0.51497	501
RVBD2267c	RVBD2267c	0.28953	12	12	0.51497	501
RVBD2623	TB31.7	0.263889	4	4	0.51497	501
RVBD3098A	RVBD3098A	0.166667	2	2	0.51497	501
RVBD3323c	moaX	0.288306	8	8	0.51497	501
RVBD3362c	RVBD3362c	0.295408	6	6	0.51497	501
RVBD0895-RVBD0896	RVBD0895-gltA	0.321429	2	2	0.516966	501
RVBD2406c-RVBD2407	RVBD2406c-RVBD2407	0.25	2	2	0.516966	501
RVBD3575c	RVBD3575c	0.3	10	10	0.516966	501
RVBD0716	rplE	0.167614	2	2	0.518962	501
RVBD3017c-RVBD3018c	esxQ-PPE46	0.316677	2	2	0.518962	501
RVBD0121c-RVBD0122	RVBD0121c-RVBD0122	0.166667	2	2	0.520958	501
RVBD0853c	pdc	0.295119	16	16	0.520958	501
RVBD1010-RVBD1011	ksgA-ispE	0.25	2	2	0.520958	501
RVBD1148c-RVBD1149	RVBD1148c-RVBD1149	0.305714	11	14	0.520958	501
RVBD1292	argS	0.301009	12	12	0.520958	501
RVBD2469c-RVBD2470	RVBD2469c-glbO	0.214286	2	2	0.520958	501
RVBD2985	mutT1	0.333333	6	6	0.520958	501
RVBD3082c-RVBD3083	virS-RVBD3083	0.242424	2	2	0.520958	501
RVBD3560c	fadE30	0.267857	8	8	0.520958	501
RVBD0909	RVBD0909	0.277778	6	6	0.522954	501
RVBD1024	RVBD1024	0.284091	8	8	0.522954	501
RVBD1470	trxA	0.178571	2	2	0.522954	501
RVBD1558	RVBD1558	0.240602	5	5	0.522954	501
RVBD0132c	fgd2	0.299232	11	11	0.52495	501
RVBD1102c	RVBD1102c	0.156794	2	2	0.52495	501
RVBD1147	RVBD1147	0.25	2	2	0.52495	501
RVBD1323-RVBD1324	fadA4-RVBD1324	0.280087	6	6	0.526946	501
RVBD2293c	RVBD2293c	0.269531	8	8	0.526946	501
RVBD2999	lppY	0.292929	12	12	0.526946	501
RVBD3064c	RVBD3064c	0.333333	2	2	0.526946	501
RVBDnt18		0.166667	2	2	0.528942	501
RVBD2599-RVBD2600	RVBD2599-RVBD2600	0.172515	2	2	0.528942	501
RVBD2970c-RVBD2970A	lipN-RVBD2970A	0.166667	2	2	0.528942	501
RVBD0261c-RVBD0262c	narK3-aac	0.291667	4	6	0.530938	501
RVBD1064c	lpqV	0.245161	5	5	0.530938	501
RVBDnc0013		0.252342	5	5	0.530938	501
RVBD2926c	RVBD2926c	0.295455	11	11	0.530938	501
RVBD3306c-RVBD3307	amiB1-deoD	0.180586	2	2	0.530938	501
RVBD0851c	RVBD0851c	0.298747	11	12	0.532934	501
RVBD2176	pknL	0.287449	9	9	0.532934	501
RVBD3230c	RVBD3230c	0.277778	9	9	0.532934	501
RVBD3526	RVBD3526	0.271895	9	9	0.532934	501
RVBD0962c-RVBD0963c	lprP-RVBD0963c	0.197368	2	2	0.53493	501
RVBD2492	RVBD2492	0.274079	11	11	0.53493	501
RVBD0279c-RVBD0280	PE_PGRS4-PPE3	0.264706	6	6	0.536926	501
RVBD0735	sigL	0.280702	6	6	0.536926	501
RVBD3167c-RVBD3168	RVBD3167c-RVBD3168	0.170699	2	2	0.536926	501
RVBD3179	RVBD3179	0.285096	10	10	0.536926	501
RVBD0763c	RVBD0763c	0.333333	3	3	0.538922	501
RVBD1635c-RVBD1636	RVBD1635c-TB15.3	0.2	2	2	0.538922	501
RVBD2575	RVBD2575	0.282626	11	11	0.538922	501
RVBD0185	RVBD0185	0.278226	8	8	0.540918	501
RVBD0943c-RVBD0944	RVBD0943c-RVBD0944	0.181818	2	2	0.540918	501
RVBD2767c-RVBD2768c	RVBD2767c-PPE43	0.333333	3	3	0.540918	501
RVBD3288c	usfY	0.333333	3	3	0.540918	501
RVBD3373	echA18	0.249524	5	5	0.540918	501
RVBD3460c	rpsM	0.333333	3	3	0.540918	501
RVBD0424c	RVBD0424c	0.333333	3	3	0.542914	501
RVBD1025	RVBD1025	0.25	5	5	0.542914	501
RVBD1146-RVBD1147	mmpL13b-RVBD1147	0.178571	2	2	0.542914	501
RVBD1974	RVBD1974	0.277778	5	6	0.542914	501
RVBD0420c	RVBD0420c	0.333333	3	3	0.54491	501
RVBD0514	RVBD0514	0.25	2	2	0.54491	501
RVBD0626	RVBD0626	0.111111	2	2	0.54491	501
RVBD1357c	RVBD1357c	0.314815	9	9	0.54491	501
RVBD1452c-RVBD1453	PE_PGRS28-RVBD1453	0.271659	4	7	0.54491	501
RVBD1514c-RVBD1515c	RVBD1514c-RVBD1515c	0.180052	2	2	0.54491	501
RVBD2626c-RVBD2627c	RVBD2626c-RVBD2627c	0.272191	6	6	0.54491	501
RVBD0113	gmhA	0.279915	8	9	0.546906	501
RVBD0134	ephF	0.28985	19	20	0.546906	501
RVBD1356c-RVBD1357c	RVBD1356c-RVBD1357c	0.29006	6	6	0.546906	501
RVBD2609c	RVBD2609c	0.285714	6	7	0.546906	501
RVBD0808	purF	0.295516	10	10	0.548902	501
RVBD1276c-RVBD1277	RVBD1276c-RVBD1277	0.244872	5	5	0.548902	501
RVBD1490	RVBD1490	0.295685	17	17	0.548902	501
RVBD3199c	nudC	0.282609	6	7	0.548902	501
RVBD3651	RVBD3651	0.269826	9	9	0.548902	501
RVBD3248c	sahH	0.28125	8	8	0.550898	501
RVBD3661-RVBDnc0036a	RVBD3661-RVBDnc0036a	0.333333	3	3	0.550898	501
RVBD0061c	RVBD0061c	0.244898	5	5	0.552894	501
RVBD0315	RVBD0315	0.260693	9	9	0.552894	501
RVBD0493c	RVBD0493c	0.287729	17	18	0.552894	501
RVBD1701	xerD	0.254545	5	5	0.552894	501
RVBD2997	RVBD2997	0.281676	6	6	0.552894	501
RVBD3352c	RVBD3352c	0.279412	6	6	0.552894	501
RVBD0398c	RVBD0398c	0.244898	5	5	0.55489	501
RVBD0617	RVBD0617	0.245161	5	5	0.55489	501
RVBD2037c	RVBD2037c	0.264018	9	9	0.55489	501
RVBD3609c	folE	0.333333	3	3	0.55489	501
RVBD1310	atpD	0.272727	11	11	0.556886	501
RVBD2592c	ruvB	0.295714	13	13	0.556886	501
RVBD2632c	RVBD2632c	0.166667	2	2	0.556886	501
RVBD3164c	moxR3	0.25	6	6	0.556886	501
RVBD3295	RVBD3295	0.333333	3	3	0.556886	501
RVBD0172	mce1D	0.292033	27	27	0.558882	501
RVBD0437c	psd	0.182278	2	2	0.558882	501
RVBD0448c	RVBD0448c	0.242986	5	5	0.558882	501
RVBD0745	RVBD0745	0.266024	9	9	0.558882	501
RVBD0870c-RVBD0871	RVBD0870c-cspB	0.0862069	2	2	0.558882	501
RVBD1042c-RVBD1043c	RVBD1042c-RVBD1043c	0.280702	6	6	0.558882	501
RVBD1667c-RVBD1669	RVBD1667c-RVBD1669	0.270968	6	7	0.558882	501
RVBD2202c	cbhK	0.261029	8	8	0.558882	501
RVBDnt25-RVBD2341	RVBDnt25-lppQ	0.166667	2	2	0.558882	501
RVBD3527	RVBD3527	0.333333	3	3	0.558882	501
RVBD0202c-RVBD0203	mmpL11-RVBD0203	0.298611	6	6	0.560878	501
RVBD1536-RVBD1537	ileS-dinX	0.333333	3	3	0.560878	501
RVBD2474c	RVBD2474c	0.259434	6	6	0.560878	501
RVBD2993c-RVBD2994	RVBD2993c-RVBD2994	0.111111	2	2	0.560878	501
RVBD3219-RVBD3220c	whiB1-RVBD3220c	0.25	2	3	0.560878	501
RVBD0020c-RVBDnt03	TB39.8-RVBDnt03	0.245029	5	5	0.562874	501
RVBD0754-RVBD0755c	PE_PGRS11-PPE12	0.248204	5	5	0.562874	501
RVBD1478-RVBD1479	RVBD1478-moxR1	0.113095	2	2	0.562874	501
RVBD1507c	RVBD1507c	0.25	6	6	0.562874	501
RVBD1988	RVBD1988	0.2375	5	5	0.562874	501
RVBD2561-RVBD2563	RVBD2561-RVBD2563	0.333333	3	3	0.562874	501
RVBD2590-RVBD2591	fadD9-PE_PGRS44	0.24	5	5	0.562874	501
RVBD2668	RVBD2668	0.261035	5	5	0.562874	501
RVBD3196	RVBD3196	0.258929	8	8	0.562874	501
RVBD0058-RVBD0059	dnaB-RVBD0059	0.112573	2	2	0.56487	501
RVBD1304	atpB	0.269841	9	9	0.56487	501
RVBD1721c	RVBD1721c	0.125	2	2	0.56487	501
RVBD2395-RVBDnc0024	RVBD2395-RVBDnc0024	0.112275	2	2	0.56487	501
RVBD2510c	RVBD2510c	0.286111	10	10	0.56487	501
RVBD2834c	ugpE	0.282041	11	11	0.56487	501
RVBD3869	RVBD3869	0.29246	19	19	0.56487	501
RVBD0023	RVBD0023	0.285714	12	14	0.566866	501
RVBD0962c	lprP	0.25	5	5	0.566866	501
RVBD0978c-RVBD0979c	PE_PGRS17-RVBD0979c	0.333333	3	3	0.566866	501
RVBD1072	RVBD1072	0.285714	7	7	0.566866	501
RVBD2407-RVBD2408	RVBD2407-PE24	0.116667	2	2	0.566866	501
RVBD2552c	aroE	0.25431	8	8	0.566866	501
RVBD3189	RVBD3189	0.333333	3	3	0.566866	501
RVBD3259	RVBD3259	0.333333	3	3	0.566866	501
RVBD3267	RVBD3267	0.270833	12	12	0.566866	501
RVBD1247c-RVBD1248c	RVBD1247c-kgd	0.333333	3	3	0.568862	501
RVBD1593c	RVBD1593c	0.333333	3	3	0.568862	501
RVBD2316	uspA	0.27262	6	6	0.568862	501
RVBD3003c	ilvB1	0.286667	10	10	0.568862	501
RVBD3063-RVBD3064c	cstA-RVBD3064c	0.277778	6	6	0.568862	501
RVBD3105c	prfB	0.285714	7	7	0.568862	501
RVBD3231c	RVBD3231c	0.256078	5	5	0.568862	501
RVBD0516c	RVBD0516c	0.333333	3	3	0.570858	501
RVBD1092c-RVBDnc0034	coaA-RVBDnc0034	0.333333	3	3	0.570858	501
RVBD1957	RVBD1957	0.238468	6	6	0.570858	501
RVBD2300c	RVBD2300c	0.27886	7	7	0.570858	501
RVBD2532c	RVBD2532c	0.285714	7	7	0.570858	501
RVBD3266c	rmlD	0.247126	6	6	0.570858	501
RVBD3912-RVBD3913	RVBD3912-trxB2	0.333333	3	3	0.570858	501
RVBD0128	RVBD0128	0.263158	7	8	0.572854	501
RVBD0193c-RVBD0194	RVBD0193c-RVBD0194	0.277778	9	9	0.572854	501
RVBD0292	RVBD0292	0.277622	8	9	0.572854	501
RVBD0407	fgd1	0.2704	13	13	0.572854	501
RVBD0792c-RVBD0793	RVBD0792c-RVBD0793	0.2	1	2	0.572854	501
RVBD1245c-RVBD1246c	RVBD1245c-RVBD1246c	0.333333	3	3	0.572854	501
RVBD1704c-RVBD1705c	cycA-PPE22	0.152263	2	2	0.572854	501
RVBD3471c	RVBD3471c	0.244444	5	5	0.572854	501
RVBD1191-RVBD1192	RVBD1191-RVBD1192	0.125	2	2	0.57485	501
RVBD1511	gmdA	0.259577	7	7	0.57485	501
RVBD1801-RVBD1802	PPE29-PPE30	0.333333	3	3	0.57485	501
RVBD1861-RVBD1862	RVBD1861-adhA	0.280702	3	3	0.57485	501
RVBD2135c	RVBD2135c	0.333333	3	3	0.57485	501
RVBD2685	arsB1	0.274707	13	13	0.57485	501
RVBD2727c	miaA	0.25	5	5	0.57485	501
RVBD2785c-RVBD2786c	rpsO-ribF	0.333333	3	3	0.57485	501
RVBD2852c-RVBD2853	mqo-PE_PGRS48	0.333333	3	3	0.57485	501
RVBD3075c-RVBD3076	RVBD3075c-RVBD3076	0.100775	2	2	0.57485	501
RVBD3283	sseA	0.278213	8	8	0.57485	501
RVBD3304	RVBD3304	0.0833333	2	2	0.57485	501
RVBD3836	RVBD3836	0.228571	5	5	0.57485	501
RVBD0063a		0.333333	3	3	0.576846	501
RVBD0068	RVBD0068	0.282738	13	14	0.576846	501
RVBD0698	RVBD0698	0.270833	8	8	0.576846	501
RVBD0794c-RVBD0797	RVBD0794c-RVBD0797	0.305556	3	3	0.576846	501
RVBD0960	RVBD0960	0.0833333	2	2	0.576846	501
RVBD2493	RVBD2493	0.333333	3	3	0.576846	501
RVBD2738c	RVBD2738c	0.333333	3	3	0.576846	501
RVBD2857c	RVBD2857c	0.28209	6	6	0.576846	501
RVBD2960c	RVBD2960c	0.333333	3	3	0.576846	501
RVBD0130	RVBD0130	0.285714	7	7	0.578842	501
RVBD0542c	menE	0.333333	3	3	0.578842	501
RVBD0593	lprL	0.242857	10	10	0.578842	501
RVBD1449c-RVBD1450c	tkt-PE_PGRS27	0.273568	6	6	0.578842	501
RVBD1926c	mpt63	0.333333	3	3	0.578842	501
RVBD2142A	RVBD2142A	0.2375	5	5	0.578842	501
RVBD3073c-RVBD3074	RVBD3073c-RVBD3074	0.333333	3	3	0.578842	501
RVBD3317	sdhD	0.241577	6	6	0.578842	501
RVBD3904c	esxE	0.262626	9	9	0.578842	501
RVBD0556	RVBD0556	0.263889	3	3	0.580838	501
RVBD0634c	RVBD0634c	0.125	2	2	0.580838	501
RVBD1071c-RVBD1072	echA9-RVBD1072	0.333333	3	3	0.580838	501
RVBD1518	RVBD1518	0.286659	10	10	0.580838	501
RVBD2405	RVBD2405	0.27381	3	3	0.580838	501
RVBD2540c	aroF	0.269802	10	10	0.580838	501
RVBD2603c	RVBD2603c	0.333333	3	3	0.580838	501
RVBD2895c	viuB	0.24	5	5	0.580838	501
RVBD2929	RVBD2929	0.333333	3	3	0.580838	501
RVBD3096-RVBD3097c	RVBD3096-PE_PGRS63	0.222222	3	3	0.580838	501
RVBD0189c-RVBD0190	ilvD-RVBD0190	0.333333	3	3	0.582834	501
RVBD0433	RVBD0433	0.333333	3	3	0.582834	501
RVBD2617c	RVBD2617c	0.198374	3	3	0.582834	501
RVBD2686c	RVBD2686c	0.285714	7	7	0.582834	501
RVBD3192-RVBD3193c	RVBD3192-RVBD3193c	0.333333	3	3	0.582834	501
RVBD0912-RVBD0913c	RVBD0912-RVBD0913c	0.227273	6	6	0.58483	501
RVBD1366A	RVBD1366A	0.285714	6	7	0.58483	501
RVBD1451	ctaB	0.259259	9	9	0.58483	501
RVBD1466	RVBD1466	0.333333	3	3	0.58483	501
RVBD1747-RVBD1748	RVBD1747-RVBD1748	0.333333	3	3	0.58483	501
RVBD1827	cfp17	0.333333	3	3	0.58483	501
RVBD1954c	RVBD1954c	0.259259	6	6	0.58483	501
RVBDns01-RVBD2227	RVBDns01-RVBD2227	0.333333	3	3	0.58483	501
RVBD2422-RVBD2423	RVBD2422-RVBD2423	0.333333	3	3	0.58483	501
RVBD3017c	esxQ	0.333333	3	3	0.58483	501
RVBD3177-RVBD3178	RVBD3177-RVBD3178	0.333333	3	3	0.58483	501
RVBD1067c-RVBD1068c	PE_PGRS19-PE_PGRS20	0.285714	7	7	0.586826	501
RVBD1296	thrB	0.333333	3	3	0.586826	501
RVBD2142c	RVBD2142c	0.09375	2	2	0.586826	501
RVBD2156c	mraY	0.285714	7	7	0.586826	501
RVBD2605c	tesB2	0.333333	3	3	0.586826	501
RVBD2990c	RVBD2990c	0.250519	10	10	0.586826	501
RVBD3281	RVBD3281	0.0666667	2	2	0.586826	501
RVBD3469c-RVBD3470c	mhpE-ilvB2	0.0786517	2	2	0.586826	501
RVBD3768	RVBD3768	0.333333	3	3	0.586826	501
RVBD0415	thiO	0.264312	7	7	0.588822	501
RVBD0492A	RVBD0492A	0.0147059	2	2	0.588822	501
RVBD0709	rpmC	0.1	2	2	0.588822	501
RVBD1275	lprC	0.333333	3	3	0.588822	501
RVBD1398c	RVBD1398c	0.214286	5	5	0.588822	501
RVBD1641	infC	0.285714	7	7	0.588822	501
RVBD1642-RVBD1643	rpmI-rplT	0.333333	3	3	0.588822	501
RVBD1826-RVBD1827	gcvH-cfp17	0.232558	3	3	0.588822	501
RVBD2035	RVBD2035	0.221053	5	5	0.588822	501
RVBD2306A	RVBD2306A	0.285714	7	7	0.588822	501
RVBD2393	RVBD2393	0.25	6	6	0.588822	501
RVBD2672	RVBD2672	0.264843	10	10	0.588822	501
RVBD2682c	dxs1	0.248148	9	9	0.588822	501
RVBD2699c	RVBD2699c	0.333333	3	3	0.588822	501
RVBD2708c	RVBD2708c	0.0357143	2	2	0.588822	501
RVBD2837c	RVBD2837c	0.244578	5	5	0.588822	501
RVBD3759c-RVBD3760	proX-RVBD3760	0.111782	2	2	0.588822	501
RVBD3838c	pheA	0.283166	21	21	0.588822	501
RVBD0019c-RVBD0020c	RVBD0019c-TB39.8	0.333333	3	3	0.590818	501
RVBD0646c	lipG	0.272806	9	9	0.590818	501
RVBD0743c	RVBD0743c	0.333333	3	3	0.590818	501
RVBD1316c	ogt	0.257868	7	7	0.590818	501
RVBD2771c	RVBD2771c	0.125	2	2	0.590818	501
RVBD2806-RVBD2807	RVBD2806-RVBD2807	0.333333	3	3	0.590818	501
RVBD3891c-RVBD3892c	esxD-PPE69	0.333333	3	3	0.590818	501
RVBD0655	mkl	0.277822	10	11	0.592814	501
RVBD0691c	RVBD0691c	0.263617	12	12	0.592814	501
RVBD1510-RVBD1511	RVBD1510-gmdA	0.298701	3	3	0.592814	501
RVBD2594c	ruvC	0.216667	5	5	0.592814	501
RVBD2990c-RVBD2991	RVBD2990c-RVBD2991	0.333333	3	3	0.592814	501
RVBD3078	hab	0.0887097	2	2	0.592814	501
RVBD3234c	RVBD3234c	0.245244	6	6	0.592814	501
RVBD3748	RVBD3748	0.253555	8	8	0.592814	501
RVBD1113	RVBD1113	0.1	2	2	0.59481	501
RVBD1300	hemK	0.265625	8	8	0.59481	501
RVBD1742	RVBD1742	0.262247	7	7	0.59481	501
RVBDnt30-RVBD2519	RVBDnt30-PE26	0.227407	5	5	0.59481	501
RVBD2633c	RVBD2633c	0.333333	3	3	0.59481	501
RVBD2851c-RVBD2852c	RVBD2851c-mqo	0.0666667	2	2	0.59481	501
RVBD3221A	RVBD3221A	0.259615	6	6	0.59481	501
RVBD3570c	RVBD3570c	0.240079	6	6	0.59481	501
RVBD1114-RVBD1115	RVBD1114-RVBD1115	0.333333	3	3	0.596806	501
RVBD1918c-RVBD1919c	PPE35-RVBD1919c	0.272727	11	11	0.596806	501
RVBD2162c-RVBD2163c	PE_PGRS38-pbpB	0.285714	7	7	0.596806	501
RVBD2296-RVBD2297	RVBD2296-RVBD2297	0.1	2	2	0.596806	501
RVBD2417c	RVBD2417c	0.25	6	6	0.596806	501
RVBD2790c	ltp1	0.27439	16	16	0.596806	501
RVBD3627c-RVBD3628	RVBD3627c-ppa	0.333333	3	3	0.596806	501
RVBD0165c	RVBD0165c	0.285714	7	7	0.598802	501
RVBD0444c-RVBD0445c	RVBD0444c-sigK	0.0454545	2	2	0.598802	501
RVBD0563-RVBD0564c	htpX-gpsA	0.333333	3	3	0.598802	501
RVBD0769-RVBD0770	RVBD0769-RVBD0770	0.333333	3	3	0.598802	501
RVBD1015c-RVBD1016c	rplY-lpqT	0.333333	3	3	0.598802	501
RVBD1189	sigI	0.271071	16	16	0.598802	501
RVBD1561	RVBD1561	0.238095	7	7	0.598802	501
RVBD1965	yrbE3B	0.266409	7	7	0.598802	501
RVBD1979c	RVBD1979c	0.262075	10	10	0.598802	501
RVBD2432c	RVBD2432c	0.125	2	2	0.598802	501
RVBD3058c-RVBD3059	RVBD3058c-cyp136	0.292271	3	3	0.598802	501
RVBD3420c	rimI	0.333333	3	3	0.598802	501
RVBD3559c	RVBD3559c	0.298701	3	3	0.598802	501
RVBD3628	ppa	0.285714	7	7	0.598802	501
RVBD3660c	RVBD3660c	0.225	5	5	0.598802	501
RVBD0028-RVBD0029	RVBD0028-RVBD0029	0.261905	6	7	0.600798	501
RVBD0116c	RVBD0116c	0.285714	7	7	0.600798	501
RVBD0372c	RVBD0372c	0.333333	3	3	0.600798	501
RVBD0545c-RVBD0546c	pitA-RVBD0546c	0.333333	3	3	0.600798	501
RVBD1497-RVBD1498c	lipL-RVBD1498c	0.1	2	2	0.600798	501
RVBD1810-RVBD1811	RVBD1810-mgtC	0.18289	3	3	0.600798	501
RVBD1853	ureD	0.333333	3	3	0.600798	501
RVBD2286c-RVBD2287	RVBD2286c-yjcE	0.324561	3	3	0.600798	501
RVBD2955c-RVBD2956	RVBD2955c-RVBD2956	0.0714286	2	2	0.600798	501
RVBD3769	RVBD3769	0.254082	7	7	0.600798	501
RVBD0219	RVBD0219	0.333333	3	3	0.602794	501
RVBD0604-RVBD0605	lpqO-RVBD0605	0.0673759	2	2	0.602794	501
RVBD1047-RVBD1048c	RVBD1047-RVBD1048c	0.256165	7	7	0.602794	501
RVBD1295	thrC	0.236842	9	9	0.602794	501
RVBD2053c-RVBD2054	fxsA-RVBD2054	0.333333	3	3	0.602794	501
RVBD3173c-RVBD3174	RVBD3173c-RVBD3174	0.110272	2	2	0.602794	501
RVBD3366	spoU	0.259231	7	7	0.602794	501
RVBD3482c	RVBD3482c	0.241987	6	6	0.602794	501
RVBD0040c-RVBD0041	mtc28-leuS	0.0333333	2	2	0.60479	501
RVBD0213c	RVBD0213c	0.25974	14	14	0.60479	501
RVBD0217c	lipW	0.276364	11	11	0.60479	501
RVBD0396	RVBD0396	0.333333	3	3	0.60479	501
RVBD1144	RVBD1144	0.248611	6	6	0.60479	501
RVBD1227c-RVBD1228	RVBD1227c-lpqX	0.112094	2	2	0.60479	501
RVBD1652	argC	0.280058	12	12	0.60479	501
RVBD1738	RVBD1738	0.2125	5	5	0.60479	501
RVBD3356c	folD	0.260802	10	11	0.60479	501
RVBD3745c-RVBD3746c	RVBD3745c-PE34	0.333333	3	3	0.60479	501
RVBD3817	RVBD3817	0.272727	11	11	0.60479	501
RVBD3863-RVBD3864	RVBD3863-RVBD3864	0.111782	2	2	0.60479	501
RVBD0120c-RVBD0121c	fusA2-RVBD0121c	0.0652174	2	2	0.606786	501
RVBD0321-RVBD0322	dcd-udgA	0.333333	3	3	0.606786	501
RVBD0494	RVBD0494	0.285714	7	7	0.606786	501
RVBD0783c-RVBD0784	emrB-RVBD0784	0.312903	3	3	0.606786	501
RVBD1349	RVBD1349	0.270833	16	16	0.606786	501
RVBD3237c-RVBD3238c	RVBD3237c-RVBD3238c	0.116667	2	2	0.606786	501
RVBD3315c-RVBD3316	cdd-sdhC	0.333333	3	3	0.606786	501
RVBD0001-RVBD0002	dnaA-dnaN	0.285288	23	23	0.608782	501
RVBD0022c	whiB5	0.285714	7	7	0.608782	501
RVBD0179c-RVBD0180c	lprO-RVBD0180c	0.25	3	3	0.608782	501
RVBD0824c	desA1	0.333333	3	3	0.608782	501
RVBD1051c	RVBD1051c	0.285714	7	7	0.608782	501
RVBD1786-RVBD1787	RVBD1786-PPE25	0.240741	3	3	0.608782	501
RVBD2060	RVBD2060	0.333333	3	3	0.608782	501
RVBD2684	arsA	0.265949	11	12	0.608782	501
RVBD3346c	RVBD3346c	0.333333	3	3	0.608782	501
RVBD3804c-RVBD3805c	fbpA-RVBD3805c	0.0925926	2	2	0.608782	501
RVBD0115	hddA	0.264031	16	16	0.610778	501
RVBD0602c-RVBD0603	tcrA-RVBD0603	0.113293	2	2	0.610778	501
RVBD0732	secY	0.257949	10	10	0.610778	501
RVBD0815c-RVBD0816c	cysA2-thiX	0.211321	5	5	0.610778	501
RVBD2549c	RVBD2549c	0.208333	3	3	0.610778	501
RVBD3487c	lipF	0.246224	7	7	0.610778	501
RVBD3629c-RVBD3630	RVBD3629c-RVBD3630	0.333333	3	3	0.610778	501
RVBD3687c	rsfB	0.233333	3	3	0.610778	501
RVBD0293c	RVBD0293c	0.272727	10	11	0.612774	501
RVBD1029	kdpA	0.268006	17	17	0.612774	501
RVBD1982c	RVBD1982c	0.255537	7	7	0.612774	501
RVBD2639c-RVBD2640c	RVBD2639c-RVBD2640c	0.107143	2	2	0.612774	501
RVBD2843	RVBD2843	0.333333	3	3	0.612774	501
RVBD3407	RVBD3407	0.333333	3	3	0.612774	501
RVBD0421c	RVBD0421c	0.253523	10	10	0.61477	501
RVBD0579	RVBD0579	0.257276	14	14	0.61477	501
RVBD0818	RVBD0818	0.285714	7	7	0.61477	501
RVBD0975c	fadE13	0.25	9	9	0.61477	501
RVBD2345-RVBD2346c	RVBD2345-esxO	0.277778	3	3	0.61477	501
RVBD3004	cfp6	0.0714286	2	2	0.61477	501
RVBD3393	iunH	0.244019	11	11	0.61477	501
RVBD3401-RVBD3402c	RVBD3401-RVBD3402c	0.222222	6	6	0.61477	501
RVBD3818	RVBD3818	0.249042	8	9	0.61477	501
RVBD0637	RVBD0637	0.0666667	2	2	0.616766	501
RVBD0721	rpsE	0.227046	5	5	0.616766	501
RVBD1334	RVBD1334	0.25656	7	7	0.616766	501
RVBD1681-RVBD1682	moeX-RVBD1682	0.02	2	2	0.616766	501
RVBD1698-RVBD1699	RVBD1698-pyrG	0.333333	3	3	0.616766	501
RVBD1968	mce3C	0.257004	13	13	0.616766	501
RVBD2871	RVBD2871	0.220779	3	3	0.616766	501
RVBD3415c-RVBD3416	RVBD3415c-whiB3	0.333333	3	3	0.616766	501
RVBD3416	whiB3	0.228697	6	6	0.616766	501
RVBD1867-RVBD1868	RVBD1867-RVBD1868	0.265306	3	3	0.618762	501
RVBD2461c	clpP	0.333333	3	3	0.618762	501
RVBD2873	mpt83	0.214286	6	6	0.618762	501
RVBD3418c	groES	0.333333	3	3	0.618762	501
RVBD0804-RVBD0805	RVBD0804-RVBD0805	0.222222	3	3	0.620758	501
RVBD0937c	RVBD0937c	0.222222	6	6	0.620758	501
RVBDnt19-RVBD1348	RVBDnt19-RVBD1348	0.333333	3	3	0.620758	501
RVBD1449c	tkt	0.276723	25	26	0.620758	501
RVBD1494	RVBD1494	0.222222	3	3	0.620758	501
RVBD1708	RVBD1708	0.256048	9	9	0.620758	501
RVBD1880c-RVBD1881c	cyp140-lppE	0.078125	2	2	0.620758	501
RVBD2116	lppK	0.213333	5	5	0.620758	501
RVBD3360	RVBD3360	0.217637	6	6	0.620758	501
RVBD3915	RVBD3915	0.270076	18	18	0.620758	501
RVBD1147-RVBD1148c	RVBD1147-RVBD1148c	0.229475	6	6	0.622754	501
RVBD1165	typA	0.266667	15	15	0.622754	501
RVBD1541c	lprI	0.25656	7	7	0.622754	501
RVBD2077A-RVBD2078	RVBD2077A-RVBD2078	0.285714	7	7	0.622754	501
RVBD2248	RVBD2248	0.251869	9	9	0.622754	501
RVBD2268c	cyp128	0.272727	11	11	0.622754	501
RVBD2802c	RVBD2802c	0.245642	9	9	0.622754	501
RVBD3297	nei	0.259773	11	11	0.622754	501
RVBD2335-RVBD2336	cysE-RVBD2336	0.253897	9	9	0.62475	501
RVBD2485c	lipQ	0.264684	16	16	0.62475	501
RVBD2786c	ribF	0.250911	9	12	0.62475	501
RVBD3506-RVBD3507	fadD17-PE_PGRS53	0.25	3	3	0.62475	501
RVBD3545c-RVBD3546	cyp125-fadA5	0.333333	3	3	0.62475	501
RVBD1611	trpC	0.204366	5	5	0.626747	501
RVBD1887	RVBD1887	0.272727	11	11	0.626747	501
RVBD2386c-RVBD2386a	mbtI-RVBD2386a	0.226831	6	6	0.626747	501
RVBD2478c	RVBD2478c	0.278788	3	3	0.626747	501
RVBD1212c-RVBD1213	RVBD1212c-glgC	0.243056	5	6	0.628743	501
RVBD1400c	lipI	0.245104	10	10	0.628743	501
RVBD1616	RVBD1616	0.0757576	2	2	0.628743	501
RVBD0456c-RVBD0456A	echA2-RVBD0456A	0.242198	7	7	0.630739	501
RVBD1429-RVBD1430	RVBD1429-PE16	0.166667	3	3	0.630739	501
RVBD3059	cyp136	0.257479	13	13	0.630739	501
RVBD3685c	cyp137	0.26479	19	19	0.630739	501
RVBD0170	mce1B	0.247638	6	9	0.632735	501
RVBD1517	RVBD1517	0.234853	6	6	0.632735	501
RVBD1905c	aao	0.217371	6	6	0.632735	501
RVBD1963c-RVBD1964	mce3R-yrbE3A	0.266102	17	18	0.632735	501
RVBD2247	accD6	0.242388	10	10	0.632735	501
RVBD2367c	RVBD2367c	0.238095	7	7	0.632735	501
RVBD3058c	RVBD3058c	0.24929	7	7	0.632735	501
RVBD3332	nagA	0.266667	14	15	0.632735	501
RVBD3415c	RVBD3415c	0.258974	12	13	0.632735	501
RVBD0452	RVBD0452	0.227273	7	7	0.634731	501
RVBD2122c-RVBD2123	hisE-PPE37	0.25	6	8	0.634731	501
RVBD3271c	RVBD3271c	0.259259	12	12	0.634731	501
RVBD3452-RVBD3453	cut4-RVBD3453	0.251647	9	9	0.634731	501
RVBD0707	rpsC	0.253968	9	9	0.636727	501
RVBD1731	gabD2	0.267504	17	17	0.636727	501
RVBD2825c	RVBD2825c	0.291374	12	31	0.636727	501
RVBD0559c	RVBD0559c	0.166667	3	3	0.638723	501
RVBD1808-RVBD1809	PPE32-PPE33	0.166667	3	3	0.638723	501
RVBD2007c	fdxA	0.148148	3	3	0.638723	501
RVBD2607	pdxH	0.222222	3	3	0.638723	501
RVBD3120	RVBD3120	0.23537	8	9	0.638723	501
RVBD3493c	RVBD3493c	0.214286	7	7	0.638723	501
RVBD1133c	metE	0.243561	11	11	0.640719	501
RVBD1994c-RVBD1995	RVBD1994c-RVBD1995	0.25	3	4	0.640719	501
RVBD2827c	RVBD2827c	0.166667	3	3	0.640719	501
RVBD3086	adhD	0.25	8	8	0.640719	501
RVBD3880c	RVBD3880c	0.222222	6	6	0.640719	501
RVBD1138a		0.232758	7	7	0.642715	501
RVBD1521	fadD25	0.263672	17	18	0.642715	501
RVBD1994c	RVBD1994c	0.333333	3	3	0.642715	501
RVBD2129c	RVBD2129c	0.241234	10	10	0.642715	501
RVBD3190c	RVBD3190c	0.255585	23	24	0.642715	501
RVBD1139c-RVBD1140	RVBD1139c-RVBD1140	0.222222	3	3	0.644711	501
RVBD1268c	RVBD1268c	0.25	12	12	0.644711	501
RVBD1456c-RVBD1457c	RVBD1456c-RVBD1457c	0.151003	3	3	0.644711	501
RVBD1858	modB	0.25	3	3	0.644711	501
RVBD2153c	murG	0.233703	7	7	0.644711	501
RVBD2443	dctA	0.25001	14	14	0.644711	501
RVBD3025c-RVBD3026c	iscS-RVBD3026c	0.25	3	4	0.644711	501
RVBD3339c-RVBD3340	icd1-metC	0.185294	3	3	0.644711	501
RVBD3672c	RVBD3672c	0.208333	3	3	0.644711	501
RVBD0022c-RVBD0023	whiB5-RVBD0023	0.270888	17	22	0.646707	501
RVBD2016	RVBD2016	0.126384	3	3	0.646707	501
RVBD2468A	RVBD2468A	0.166667	3	3	0.646707	501
RVBD3803c	fbpD	0.25264	10	12	0.646707	501
RVBD3888c	RVBD3888c	0.26689	16	16	0.646707	501
RVBD0495c	RVBD0495c	0.254571	10	10	0.648703	501
RVBD0609A	RVBD0609A	0.203704	6	6	0.648703	501
RVBD0632c	echA3	0.201754	6	6	0.648703	501
RVBD1995-RVBD1996	RVBD1995-RVBD1996	0.0697674	2	2	0.648703	501
RVBD2213-RVBD2214c	pepB-ephD	0.0310734	2	2	0.648703	501
RVBD2365c	RVBD2365c	0.177778	3	3	0.648703	501
RVBD3217c	RVBD3217c	0.157285	3	3	0.648703	501
RVBD0182c	sigG	0.245748	12	12	0.650699	501
RVBD0739	RVBD0739	0.238658	10	10	0.650699	501
RVBD0813c	RVBD0813c	0.184008	3	3	0.650699	501
RVBD2198c-RVBD2199c	mmpS3-RVBD2199c	0.175795	3	3	0.650699	501
RVBD2263	RVBD2263	0.25	4	4	0.650699	501
RVBD3897c	RVBD3897c	0.257577	16	17	0.650699	501
RVBD0002	dnaN	0.272727	16	16	0.652695	501
RVBD0918	RVBD0918	0.14196	3	3	0.652695	501
RVBD1501	RVBD1501	0.236865	9	9	0.652695	501
RVBD1548c-RVBD1550	PPE21-fadD11	0.194444	3	3	0.652695	501
RVBD2712c	RVBD2712c	0.263244	12	13	0.652695	501
RVBD2898c-RVBD2899c	RVBD2898c-fdhD	0.224242	6	6	0.652695	501
RVBD0264c-RVBD0265c	RVBD0264c-RVBD0265c	0.144258	3	3	0.654691	501
RVBD0621	RVBD0621	0.2375	10	10	0.654691	501
RVBD1219c-RVBD1220c	RVBD1219c-RVBD1220c	0.184645	3	3	0.654691	501
RVBD1265	RVBD1265	0.238095	7	7	0.654691	501
RVBD1129c	RVBD1129c	0.283182	24	35	0.656687	501
RVBD2169c-RVBD2170	RVBD2169c-RVBD2170	0.142857	3	3	0.656687	501
RVBD2211c	gcvT	0.249415	12	14	0.656687	501
RVBD2765-RVBD2766c	RVBD2765-fabG	0.25	8	8	0.656687	501
RVBD3832c	RVBD3832c	0.250252	12	13	0.656687	501
RVBD0516c-RVBD0517	RVBD0516c-RVBD0517	0.25	4	4	0.658683	501
RVBD0638	secE	0.226931	7	7	0.658683	501
RVBD0651	rplJ	0.217197	6	6	0.658683	501
RVBD2297	RVBD2297	0.215278	6	6	0.658683	501
RVBD2643-RVBD2644c	arsC-RVBD2644c	0.0512821	2	2	0.658683	501
RVBD2664-RVBD2665	RVBD2664-RVBD2665	0.25	4	4	0.658683	501
RVBD3129	RVBD3129	0.230159	3	3	0.658683	501
RVBD3153	nuoI	0.2	6	6	0.658683	501
RVBD3490	otsA	0.232833	9	9	0.658683	501
RVBD3775-RVBD3776	lipE-RVBD3776	0.16254	3	3	0.658683	501
RVBD0836c-RVBD0837c	RVBD0836c-RVBD0837c	0.0283019	2	2	0.660679	501
RVBD1339	RVBD1339	0.25	8	8	0.660679	501
RVBD1821	secA2	0.241858	14	14	0.660679	501
RVBD2789c	fadE21	0.233333	10	10	0.660679	501
RVBD2845c	proS	0.247727	11	11	0.660679	501
RVBD3857c-RVBD3858c	RVBD3857c-gltD	0.233996	9	9	0.660679	501
RVBD0046c	ino1	0.258194	13	17	0.662675	501
RVBD0240	RVBD0240	0.25	4	4	0.662675	501
RVBD2049c	RVBD2049c	0.105263	3	3	0.662675	501
RVBD2147c	RVBD2147c	0.235172	9	9	0.662675	501
RVBD2384	mbtA	0.243823	13	13	0.662675	501
RVBD3210c	RVBD3210c	0.25	4	4	0.662675	501
RVBD3213c	RVBD3213c	0.166667	3	3	0.662675	501
RVBD3879c-RVBD3880c	RVBD3879c-RVBD3880c	0.2585	10	13	0.662675	501
RVBD0925c	RVBD0925c	0.25	8	8	0.664671	501
RVBD2046	lppI	0.232639	8	8	0.664671	501
RVBD2078	RVBD2078	0.228971	7	7	0.664671	501
RVBD2307c	RVBD2307c	0.230692	9	9	0.664671	501
RVBD0241c	RVBD0241c	0.25	11	12	0.666667	501
RVBD0288	esxH	0.25	4	4	0.666667	501
RVBD0629c	recD	0.25294	14	14	0.666667	501
RVBD1096	RVBD1096	0.254427	11	11	0.666667	501
RVBD1270c	lprA	0.25	4	4	0.666667	501
RVBD1642	rpmI	0.166667	3	3	0.666667	501
RVBD2001	RVBD2001	0.230994	9	9	0.666667	501
RVBD3411c	guaB2	0.242777	10	10	0.666667	501
RVBD3642c-RVBD3643	RVBD3642c-RVBD3643	0.200617	6	6	0.666667	501
RVBD0472c-RVBD0473	RVBD0472c-RVBD0473	0.25	4	4	0.668663	501
RVBD0500-RVBD0500A	proC-RVBD0500A	0.25	3	4	0.668663	501
RVBD1798-RVBD1799	RVBD1798-lppT	0.248246	11	11	0.668663	501
RVBD1930c	RVBD1930c	0.234127	9	9	0.668663	501
RVBD2740-RVBD2741	RVBD2740-PE_PGRS47	0.185535	3	3	0.668663	501
RVBD2858c	aldC	0.255837	17	17	0.668663	501
RVBD0178	RVBD0178	0.208333	6	6	0.670659	501
RVBD0527	ccdA	0.236667	10	10	0.670659	501
RVBD0686-RVBD0687	RVBD0686-fabG	0.25	3	4	0.670659	501
RVBD0979c	RVBD0979c	0.25	4	4	0.670659	501
RVBD0999	RVBD0999	0.112381	3	3	0.670659	501
RVBD1706A-RVBD1707	RVBD1706A-RVBD1707	0.111111	3	3	0.670659	501
RVBD2120c	RVBD2120c	0.207207	6	6	0.670659	501
RVBD2245	kasA	0.205403	6	6	0.670659	501
RVBD2339-RVBD2340c	mmpL9-PE_PGRS39	0.197411	3	3	0.670659	501
RVBD2514c	RVBD2514c	0.148148	3	3	0.670659	501
RVBD3587c	RVBD3587c	0.234706	10	10	0.670659	501
RVBD3654c	RVBD3654c	0.25	4	4	0.670659	501
RVBD0025-RVBD0026	RVBD0025-RVBD0026	0.0267857	2	2	0.672655	501
RVBD0048c-RVBD0049	RVBD0048c-RVBD0049	0.101097	3	3	0.672655	501
RVBD0428c	RVBD0428c	0.235167	13	13	0.672655	501
RVBD0550c	RVBD0550c	0.166667	3	3	0.672655	501
RVBD0608	RVBD0608	0.0326087	2	2	0.672655	501
RVBD1980c	mpt64	0.190504	6	6	0.672655	501
RVBD2502c	accD1	0.244856	10	10	0.672655	501
RVBD2533c	nusB	0.101725	3	3	0.672655	501
RVBD3826	fadD23	0.256102	20	20	0.672655	501
RVBD0195-RVBD0196	RVBD0195-RVBD0196	0.25	4	4	0.674651	501
RVBD0200	RVBD0200	0.111111	3	3	0.674651	501
RVBD1199c-RVBD1200	RVBD1199c-RVBD1200	0.15191	3	3	0.674651	501
RVBD1289	RVBD1289	0.250118	11	11	0.674651	501
RVBD1624c	RVBD1624c	0.208333	6	6	0.674651	501
RVBDnt21-RVBD1720c	RVBDnt21-RVBD1720c	0.233108	8	8	0.674651	501
RVBD2052c	RVBD2052c	0.251955	12	12	0.674651	501
RVBD2718c-RVBD2719c	RVBD2718c-RVBD2719c	0.25	4	4	0.674651	501
RVBD2981c	ddl	0.25	12	12	0.674651	501
RVBD3085	RVBD3085	0.129012	3	3	0.674651	501
RVBD3142c-RVBD3143	RVBD3142c-RVBD3143	0.118742	3	3	0.674651	501
RVBD3291c	RVBD3291c	0.223932	9	9	0.674651	501
RVBD3443c	rplM	0.212121	6	6	0.674651	501
RVBD3576	lppH	0.242857	8	8	0.674651	501
RVBD3607c	folB	0.333333	3	3	0.674651	501
RVBD3808c	glfT	0.261488	21	22	0.674651	501
RVBD0251c-RVBD0252	hsp-nirB	0.111425	3	3	0.676647	501
RVBD0607	RVBD0607	0.25	3	4	0.676647	501
RVBD0770	RVBD0770	0.23221	8	8	0.676647	501
RVBD0865	mog	0.25	4	4	0.676647	501
RVBD0940c	RVBD0940c	0.222603	10	10	0.676647	501
RVBD1079	metB	0.230435	10	10	0.676647	501
RVBD1266c-RVBD1267c	pknH-embR	0.133333	3	3	0.676647	501
RVBD1487	RVBD1487	0.25	4	4	0.676647	501
RVBD2103c	RVBD2103c	0.219787	7	7	0.676647	501
RVBD2330c	lppP	0.204301	6	6	0.676647	501
RVBD0078	RVBD0078	0.227679	7	8	0.678643	501
RVBD0620	galK	0.244522	15	15	0.678643	501
RVBD0734	mapA	0.198006	6	6	0.678643	501
RVBD0811c	RVBD0811c	0.227273	11	11	0.678643	501
RVBD0959A	RVBD0959A	0.111111	3	3	0.678643	501
RVBD1201c	RVBD1201c	0.25	4	4	0.678643	501
RVBD1282c	oppC	0.25	4	4	0.678643	501
RVBD1607	chaA	0.19186	7	7	0.678643	501
RVBD2301	cut2	0.25	4	4	0.678643	501
RVBD2568c	RVBD2568c	0.233333	10	10	0.678643	501
RVBD3287c-RVBD3288c	rsbW-usfY	0.214286	4	4	0.678643	501
RVBD3518c	cyp142	0.237717	13	14	0.678643	501
RVBD0633c	RVBD0633c	0.25	8	8	0.680639	501
RVBD0946c-RVBD0947c	pgi-RVBD0947c	0.25	4	4	0.680639	501
RVBD1319c	RVBD1319c	0.246756	9	16	0.680639	501
RVBD1610	RVBD1610	0.225	8	8	0.680639	501
RVBD1714	RVBD1714	0.251512	13	13	0.680639	501
RVBD2699c-RVBD2700	RVBD2699c-RVBD2700	0.220425	7	7	0.680639	501
RVBD3224	RVBD3224	0.242977	8	8	0.680639	501
RVBD3235	RVBD3235	0.25	4	4	0.680639	501
RVBD0379	secE2	0.111111	3	3	0.682635	501
RVBD0513	RVBD0513	0.111742	3	3	0.682635	501
RVBD0617-RVBD0618	RVBD0617-galTa	0.25	4	4	0.682635	501
RVBD0932c	pstS2	0.248214	19	20	0.682635	501
RVBD1389	gmk	0.25	8	8	0.682635	501
RVBD1789-RVBD1790	PPE26-PPE27	0.25	4	4	0.682635	501
RVBD2033c-RVBD2034	RVBD2033c-RVBD2034	0.19898	4	4	0.682635	501
RVBD2115c-RVBD2116	RVBD2115c-lppK	0.25	4	4	0.682635	501
RVBD2766c	fabG	0.25	8	8	0.682635	501
RVBD3571	hmp	0.25	11	12	0.682635	501
RVBD0123	RVBD0123	0.25	4	4	0.684631	501
RVBD0209	RVBD0209	0.254606	19	19	0.684631	501
RVBD0708	rplP	0.25	4	4	0.684631	501
RVBD0845-RVBD0846c	RVBD0845-RVBD0846c	0.156275	3	3	0.684631	501
RVBD0976c	RVBD0976c	0.25	12	13	0.684631	501
RVBD1048c	RVBD1048c	0.255809	13	14	0.684631	501
RVBD1802-RVBD1803c	PPE30-PE_PGRS32	0.119977	3	3	0.684631	501
RVBD2486-RVBD2487c	echA14-PE_PGRS42	0.101887	3	3	0.684631	501
RVBD2896c	RVBD2896c	0.25	13	14	0.684631	501
RVBD3037c-RVBD3038c	RVBD3037c-RVBD3038c	0.25	4	4	0.684631	501
RVBD0075	RVBD0075	0.248707	12	13	0.686627	501
RVBD0637-RVBDnt08	RVBD0637-RVBDnt08	0.25	4	4	0.686627	501
RVBD0791c	RVBD0791c	0.250614	14	14	0.686627	501
RVBD0799c	RVBD0799c	0.25	8	8	0.686627	501
RVBD2804c	RVBD2804c	0.23576	11	11	0.686627	501
RVBD3525c	RVBD3525c	0.25	4	4	0.686627	501
RVBD3665c	dppB	0.208333	6	6	0.686627	501
RVBD3847	RVBD3847	0.240093	11	11	0.686627	501
RVBD0411c	glnH	0.214286	6	7	0.688623	501
RVBD1507A	RVBD1507A	0.25	8	8	0.688623	501
RVBD2143	RVBD2143	0.25	12	12	0.688623	501
RVBD2157c	murF	0.249574	13	13	0.688623	501
RVBD2287	yjcE	0.196429	7	7	0.688623	501
RVBD2288	RVBD2288	0.25	4	4	0.688623	501
RVBD3202a		0.242188	4	4	0.688623	501
RVBD3328c	sigJ	0.219444	10	10	0.688623	501
RVBD3469c	mhpE	0.25	8	8	0.688623	501
RVBD3545c	cyp125	0.253333	15	15	0.688623	501
RVBD0500	proC	0.21715	6	6	0.690619	501
RVBD1026	RVBD1026	0.21875	8	8	0.690619	501
RVBD1414-RVBD1415	RVBD1414-ribA2	0.166667	3	3	0.690619	501
RVBD2767c	RVBD2767c	0.166667	3	4	0.690619	501
RVBD2875	mpt70	0.122489	3	3	0.690619	501
RVBD2977c	thiL	0.202381	7	7	0.690619	501
RVBD3302c	glpD2	0.219753	12	12	0.690619	501
RVBD3330	dacB1	0.25	8	8	0.690619	501
RVBD3907c	pcnA	0.259404	20	20	0.690619	501
RVBD0104-RVBD0105c	RVBD0104-rpmB	0.25	4	4	0.692615	501
RVBD0487-RVBD0488	RVBD0487-RVBD0488	0.25	4	4	0.692615	501
RVBD0869c	moaA	0.25	8	8	0.692615	501
RVBD1298	rpmE	0.25	4	4	0.692615	501
RVBD1401	RVBD1401	0.25	4	4	0.692615	501
RVBD2095c	RVBD2095c	0.192708	6	6	0.692615	501
RVBD2219	RVBD2219	0.25	3	4	0.692615	501
RVBD2224d-RVBD2225	RVBD2224d-panB	0.25	4	4	0.692615	501
RVBD2683	RVBD2683	0.222727	4	4	0.692615	501
RVBD2832c	ugpC	0.237021	10	11	0.692615	501
RVBD2929-RVBD2930	RVBD2929-fadD26	0.233345	10	10	0.692615	501
RVBD3561	fadD3	0.231192	10	11	0.692615	501
RVBD0010c-RVBD0011c	RVBD0010c-RVBD0011c	0.266857	19	27	0.694611	501
RVBD0231	fadE4	0.245203	15	15	0.694611	501
RVBD0605	RVBD0605	0.25	4	4	0.694611	501
RVBDnc0012-RVBD1158c	RVBDnc0012-RVBD1158c	0.25	4	4	0.694611	501
RVBD2200c	ctaC	0.25	11	12	0.694611	501
RVBD3010c-RVBD3011c	pfkA-gatA	0.140015	3	3	0.694611	501
RVBD3801c	fadD32	0.237269	14	14	0.694611	501
RVBD3802c-RVBD3803c	RVBD3802c-fbpD	0.225711	7	7	0.694611	501
RVBD0195	RVBD0195	0.25	12	12	0.696607	501
RVBD0737	RVBD0737	0.12585	3	3	0.696607	501
RVBD1166	lpqW	0.227273	11	11	0.696607	501
RVBD1874	RVBD1874	0.217014	8	8	0.696607	501
RVBD2019	RVBD2019	0.216216	4	4	0.696607	501
RVBD2975c	RVBD2975c	0.222294	4	4	0.696607	501
RVBD3250c	rubB	0.25	4	4	0.696607	501
RVBD3648c	cspA	0.25	4	4	0.696607	501
RVBD3669	RVBD3669	0.25	4	4	0.696607	501
RVBD0067c-RVBD0068	RVBD0067c-RVBD0068	0.219457	5	9	0.698603	501
RVBD0548c	menB	0.2225	8	8	0.698603	501
RVBD1196-RVBD1197	PPE18-esxK	0.238095	2	9	0.698603	501
RVBD1267c	embR	0.243072	14	14	0.698603	501
RVBD1385	pyrF	0.25	4	4	0.698603	501
RVBD1658	argG	0.25	4	4	0.698603	501
RVBD2641	cadI	0.25	4	4	0.698603	501
RVBD2940c-RVBD2941	mas-fadD28	0.228788	11	11	0.698603	501
RVBD0103c-RVBD0104	ctpB-RVBD0104	0.227843	8	10	0.700599	501
RVBD0908-RVBD0909	ctpE-RVBD0909	0.155621	3	3	0.700599	501
RVBD1403c	RVBD1403c	0.213131	9	9	0.700599	501
RVBD1921c-RVBD1922	lppF-RVBD1922	0.0748503	3	3	0.700599	501
RVBD2186c	RVBD2186c	0.25	4	4	0.700599	501
RVBD2327-RVBD2328	RVBD2327-PE23	0.2	4	4	0.700599	501
RVBD2556c-RVBD2557	RVBD2556c-RVBD2557	0.25	4	4	0.700599	501
RVBD2607-RVBD2608	pdxH-PPE42	0.25	4	4	0.700599	501
RVBD2695	RVBD2695	0.225	8	8	0.700599	501
RVBD3205c	RVBD3205c	0.228042	9	9	0.700599	501
RVBD0442c-RVBD0443	PPE10-RVBD0443	0.25	4	4	0.702595	501
RVBD0663	atsD	0.264975	34	34	0.702595	501
RVBD0933	pstB	0.228247	10	10	0.702595	501
RVBD1065	RVBD1065	0.24359	12	12	0.702595	501
RVBD1101c-RVBD1102c	RVBD1101c-RVBD1102c	0.125	3	3	0.702595	501
RVBD1745c-RVBD1746	idi-pknF	0.0972222	3	3	0.702595	501
RVBD2059	RVBD2059	0.260506	28	29	0.702595	501
RVBD3341	metX	0.185358	6	6	0.702595	501
RVBD3830c	RVBD3830c	0.25	4	4	0.702595	501
RVBD0564c	gpsA	0.190476	7	7	0.704591	501
RVBD0580c	RVBD0580c	0.183761	6	6	0.704591	501
RVBD0789c	RVBD0789c	0.1875	4	4	0.704591	501
RVBD1086-RVBD1087	RVBD1086-PE_PGRS21	0.112381	3	3	0.704591	501
RVBD1216c	RVBD1216c	0.111111	3	3	0.704591	501
RVBD1888A	RVBD1888A	0.0738462	3	3	0.704591	501
RVBD2664	RVBD2664	0.140651	3	3	0.704591	501
RVBD2996c	serA1	0.217123	12	12	0.704591	501
RVBD3094c	RVBD3094c	0.244225	8	8	0.704591	501
RVBD0030	RVBD0030	0.195046	6	7	0.706587	501
RVBD0303	RVBD0303	0.219431	11	11	0.706587	501
RVBD0644c	mmaA2	0.204082	6	6	0.706587	501
RVBD1428c-RVBD1429	RVBD1428c-RVBD1429	0.25	4	4	0.706587	501
RVBD1875-RVBD1876	RVBD1875-bfrA	0.232143	8	8	0.706587	501
RVBD1951c-RVBD1952	RVBD1951c-RVBD1952	0.25	4	4	0.706587	501
RVBD2382c	mbtC	0.177143	6	6	0.706587	501
RVBD2669	RVBD2669	0.194444	6	6	0.706587	501
RVBD2801A	RVBD2801A	0.25	4	4	0.706587	501
RVBD3589	mutY	0.25	8	8	0.706587	501
RVBD3750c	RVBD3750c	0.204545	4	4	0.706587	501
RVBD0927c-RVBD0928	RVBD0927c-pstS3	0.180882	4	4	0.708583	501
RVBD1301	RVBD1301	0.186227	7	7	0.708583	501
RVBD1398c-RVBD1399c	RVBD1398c-lipH	0.169312	5	6	0.708583	501
RVBD1551-RVBD1552	plsB1-frdA	0.25	4	4	0.708583	501
RVBD1675c	RVBD1675c	0.204545	4	4	0.708583	501
RVBD2325c	RVBD2325c	0.25	4	4	0.708583	501
RVBD2370c	RVBD2370c	0.22449	8	8	0.708583	501
RVBD2813	RVBD2813	0.228535	11	11	0.708583	501
RVBD3039c	echA17	0.19898	4	4	0.708583	501
RVBD3122	RVBD3122	0.179825	6	6	0.708583	501
RVBD3450c-RVBD3451	RVBD3450c-cut3	0.25	4	4	0.708583	501
RVBD3836-RVBD3837c	RVBD3836-RVBD3837c	0.25	4	4	0.708583	501
RVBD1091-RVBD1092c	PE_PGRS22-coaA	0.0909091	3	3	0.710579	501
RVBD1491c	RVBD1491c	0.222222	9	9	0.710579	501
RVBD2820c	RVBD2820c	0.25	4	4	0.710579	501
RVBD3686c	RVBD3686c	0.248517	4	4	0.710579	501
RVBD3743c	ctpJ	0.259673	23	24	0.710579	501
RVBD0196	RVBD0196	0.25	4	4	0.712575	501
RVBD0655-RVBD0656c	mkl-RVBD0656c	0.220718	4	4	0.712575	501
RVBD0819	RVBD0819	0.191919	8	8	0.712575	501
RVBD1154c	RVBD1154c	0.202403	7	8	0.712575	501
RVBD1643	rplT	0.25	4	4	0.712575	501
RVBD3236c	RVBD3236c	0.240021	12	12	0.712575	501
RVBD3839	RVBD3839	0.236892	11	14	0.712575	501
RVBD0078B	RVBD0078B	0.191176	6	6	0.714571	501
RVBD0152c-RVBD0153c	PE2-ptbB	0.0952381	3	3	0.714571	501
RVBD0367c	RVBD0367c	0.244391	4	4	0.714571	501
RVBD1519	RVBD1519	0.25	4	4	0.714571	501
RVBD1730c	RVBD1730c	0.226711	12	12	0.714571	501
RVBD1864c	RVBD1864c	0.197917	6	6	0.714571	501
RVBD2870c	dxr	0.227836	10	10	0.714571	501
RVBD0361	RVBD0361	0.25	4	4	0.716567	501
RVBD0945	RVBD0945	0.18246	6	6	0.716567	501
RVBD1143	mcr	0.25	4	4	0.716567	501
RVBD1833c	RVBD1833c	0.21875	8	8	0.716567	501
RVBD2134c	RVBD2134c	0.25	4	4	0.716567	501
RVBD2637-RVBD2638	dedA-RVBD2638	0.0633124	3	3	0.716567	501
RVBD3641c	fic	0.206061	6	7	0.716567	501
RVBD0163	RVBD0163	0.200231	8	8	0.718563	501
RVBD0298	RVBD0298	0.111742	3	3	0.718563	501
RVBD0566c	RVBD0566c	0.176176	6	6	0.718563	501
RVBD0653c	RVBD0653c	0.108974	4	4	0.718563	501
RVBD0768	aldA	0.229913	15	15	0.718563	501
RVBD0846c-RVBD0847	RVBD0846c-lpqS	0.179688	4	4	0.718563	501
RVBD2338c	moeW	0.249376	20	20	0.718563	501
RVBD2362c	recO	0.190476	7	7	0.718563	501
RVBD2881c	cdsA	0.236976	13	13	0.718563	501
RVBD3721c	dnaZX	0.222222	9	9	0.718563	501
RVBD3731	ligC	0.217813	11	12	0.718563	501
RVBD3770c-RVBD3771c	RVBD3770c-RVBD3771c	0.20462	7	8	0.718563	501
RVBD0736	RVBD0736	0.191919	6	6	0.720559	501
RVBD0932c-RVBD0933	pstS2-pstB	0.175752	4	4	0.720559	501
RVBD0970-RVBD0971c	RVBD0970-echA7	0.25	4	4	0.720559	501
RVBD1405c-RVBD1406	RVBD1405c-fmt	0.214286	4	4	0.720559	501
RVBD1408	rpe	0.25	4	4	0.720559	501
RVBD1894c-RVBD1895	RVBD1894c-RVBD1895	0.210978	9	10	0.720559	501
RVBD2010-RVBD2011c	RVBD2010-RVBD2011c	0.25	4	4	0.720559	501
RVBD2640c	RVBD2640c	0.1875	4	4	0.720559	501
RVBD3313c	add	0.198095	7	7	0.720559	501
RVBD3377c	RVBD3377c	0.230303	15	15	0.720559	501
RVBD3761c	fadE36	0.22619	11	12	0.720559	501
RVBD0500A-RVBD0501	RVBD0500A-galE2	0.163636	4	4	0.722555	501
RVBD0699-RVBD0700	RVBD0699-rpsJ	0.227935	10	10	0.722555	501
RVBD1813c	RVBD1813c	0.25	4	4	0.722555	501
RVBD1846c-RVBD1847	RVBD1846c-RVBD1847	0.176471	6	6	0.722555	501
RVBD2073c	RVBD2073c	0.187637	7	7	0.722555	501
RVBD2331A	RVBD2331A	0.25	4	4	0.722555	501
RVBD2481c	RVBD2481c	0.15	4	4	0.722555	501
RVBD3092c	RVBD3092c	0.216495	8	9	0.722555	501
RVBD3289c	RVBD3289c	0.0793651	3	3	0.722555	501
RVBD3306c	amiB1	0.216834	11	11	0.722555	501
RVBD0564c-RVBD0565c	gpsA-RVBD0565c	0.191057	3	5	0.724551	501
RVBD0572c-RVBD0573c	RVBD0572c-RVBD0573c	0.229167	8	8	0.724551	501
RVBD0821c	phoY2	0.25	4	4	0.724551	501
RVBD1443c	RVBD1443c	0.25	8	8	0.724551	501
RVBD2490a		0.0555556	3	3	0.724551	501
RVBD3030	RVBD3030	0.225	10	10	0.724551	501
RVBD3329	RVBD3329	0.204453	8	8	0.724551	501
RVBD3395A	RVBD3395A	0.225821	12	13	0.724551	501
RVBD3399	RVBD3399	0.222222	9	9	0.724551	501
RVBD3408	RVBD3408	0.0745342	3	3	0.724551	501
RVBD3528c-RVBD3529c	RVBD3528c-RVBD3529c	0.222222	9	9	0.724551	501
RVBD3670	ephE	0.17734	7	7	0.724551	501
RVBD0455c	RVBD0455c	0.2	4	4	0.726547	501
RVBD0852	fadD16	0.25	4	4	0.726547	501
RVBD0971c	echA7	0.215472	8	8	0.726547	501
RVBD1106c	RVBD1106c	0.25	4	4	0.726547	501
RVBD1184c-RVBD1185c	RVBD1184c-fadD21	0.25	4	4	0.726547	501
RVBD1987-RVBD1988	RVBD1987-RVBD1988	0.25	4	4	0.726547	501
RVBD3430a-RVBD3432c	RVBD3430a-gadB	0.231479	14	14	0.726547	501
RVBD0097	RVBD0097	0.187923	6	7	0.728543	501
RVBD0684	fusA1	0.222222	8	9	0.728543	501
RVBD0998	RVBD0998	0.25	4	4	0.728543	501
RVBD1892	RVBD1892	0.25	4	4	0.728543	501
RVBD3434c	RVBD3434c	0.182381	4	4	0.728543	501
RVBD0222	echA1	0.183636	4	5	0.730539	501
RVBD0390	RVBD0390	0.25	4	4	0.730539	501
RVBD0766c	cyp123	0.227824	11	11	0.730539	501
RVBD1048c-RVBD1049	RVBD1048c-RVBD1049	0.166667	4	4	0.730539	501
RVBD1931c	RVBD1931c	0.21982	12	12	0.730539	501
RVBD2772c	RVBD2772c	0.0555556	3	3	0.730539	501
RVBD2775	RVBD2775	0.125	4	4	0.730539	501
RVBD3410c	guaB3	0.214286	7	7	0.730539	501
RVBD3481c	RVBD3481c	0.209091	10	10	0.730539	501
RVBD3505	fadE27	0.240064	16	17	0.730539	501
RVBD3696c	glpK	0.204511	8	8	0.730539	501
RVBD3788	RVBD3788	0.206035	7	8	0.730539	501
RVBD3859c-RVBD3860	gltB-RVBD3860	0.222816	11	11	0.730539	501
RVBD0373c	RVBD0373c	0.256494	33	33	0.732535	501
RVBD0601c	RVBD0601c	0.125	4	4	0.732535	501
RVBD0910-RVBD0911	RVBD0910-RVBD0911	0.0434783	3	3	0.732535	501
RVBD1161	narG	0.260071	36	36	0.732535	501
RVBD1489	RVBD1489	0.0749507	3	3	0.732535	501
RVBD1559	ilvA	0.207071	10	11	0.732535	501
RVBD1887a		0.194444	8	8	0.732535	501
RVBD2081c-RVBD2082	RVBD2081c-RVBD2082	0.171429	4	5	0.732535	501
RVBD2254c	RVBD2254c	0.133333	4	4	0.732535	501
RVBD2694c	RVBD2694c	0.0542986	3	3	0.732535	501
RVBD2846c	efpA	0.225	8	10	0.732535	501
RVBD2950c-RVBD2951c	fadD29-RVBD2951c	0.227837	13	13	0.732535	501
RVBD3534c	RVBD3534c	0.180301	7	8	0.732535	501
RVBD3858c	gltD	0.234375	14	16	0.732535	501
RVBD0110	RVBD0110	0.233902	16	16	0.734531	501
RVBD0536	galE3	0.218973	10	10	0.734531	501
RVBD0673	echA4	0.210187	10	10	0.734531	501
RVBD0809-RVBD0810c	purM-RVBD0810c	0.0864198	3	3	0.734531	501
RVBD1648	RVBD1648	0.235119	14	14	0.734531	501
RVBD1782	RVBD1782	0.222222	9	9	0.734531	501
RVBD2205c	RVBD2205c	0.216908	9	9	0.734531	501
RVBD2543	lppA	0.240364	13	17	0.734531	501
RVBD2726c	dapF	0.25	4	4	0.734531	501
RVBD2877c	RVBD2877c	0.206034	8	8	0.734531	501
RVBD2911-RVBD2912c	dacB2-RVBD2912c	0.0666667	3	3	0.734531	501
RVBD2964	purU	0.0742972	3	3	0.734531	501
RVBD3031	RVBD3031	0.233574	15	16	0.734531	501
RVBD3183	RVBD3183	0.25	4	4	0.734531	501
RVBD3209	RVBD3209	0.230863	4	4	0.734531	501
RVBD0310c	RVBD0310c	0.2	4	5	0.736527	501
RVBD0508	RVBD0508	0.188259	7	7	0.736527	501
RVBD0572c	RVBD0572c	0.0871935	3	3	0.736527	501
RVBD0659c	RVBD0659c	0.166667	4	4	0.736527	501
RVBD0976c-RVBD0977	RVBD0976c-PE_PGRS16	0.150812	4	4	0.736527	501
RVBD1963c	mce3R	0.165584	4	4	0.736527	501
RVBD3216	RVBD3216	0.034632	3	3	0.736527	501
RVBD3255c	manA	0.2	9	9	0.736527	501
RVBD3379c	dxs2	0.246681	23	23	0.736527	501
RVBD3494c	mce4F	0.237245	16	16	0.736527	501
RVBD3668c-RVBD3669	RVBD3668c-RVBD3669	0.145833	4	4	0.736527	501
RVBD3691	RVBD3691	0.222356	10	10	0.736527	501
RVBD0301	RVBD0301	0.25	4	4	0.738523	501
RVBD0306	RVBD0306	0.186466	7	7	0.738523	501
RVBD0577	TB27.3	0.225	10	10	0.738523	501
RVBD0939-RVBD0940c	RVBD0939-RVBD0940c	0.0574713	3	3	0.738523	501
RVBD1416	ribH	0.166667	3	4	0.738523	501
RVBD1812c-RVBD1813c	RVBD1812c-RVBD1813c	0.047619	3	3	0.738523	501
RVBD2070c	cobK	0.184936	8	8	0.738523	501
RVBD2966c-RVBD2967c	RVBD2966c-pca	0.0833333	3	3	0.738523	501
RVBD3137	RVBD3137	0.2	9	9	0.738523	501
RVBD3178a-RVBD3179	RVBD3178a-RVBD3179	0.100913	3	3	0.738523	501
RVBD3592	TB11.2	0.045679	3	3	0.738523	501
RVBD0395	RVBD0395	0.197531	9	9	0.740519	501
RVBD0806c-RVBD0807	cpsY-RVBD0807	0.133333	4	4	0.740519	501
RVBD1347c	RVBD1347c	0.117455	4	4	0.740519	501
RVBD1412-RVBD1413	ribC-RVBD1413	0.25	4	4	0.740519	501
RVBD1563c	treY	0.243007	22	22	0.740519	501
RVBD1986	RVBD1986	0.202226	12	12	0.740519	501
RVBD2149c	yfiH	0.229167	8	8	0.740519	501
RVBD2440c	obgE	0.24784	18	18	0.740519	501
RVBD3043c	ctaD	0.214286	11	11	0.740519	501
RVBD3146	nuoB	0.180556	4	4	0.740519	501
RVBD3365c-RVBD3366	RVBD3365c-spoU	0.0972222	3	3	0.740519	501
RVBD2021c	RVBD2021c	0.216216	4	4	0.742515	501
RVBD2391	nirA	0.225322	13	13	0.742515	501
RVBD2719c-RVBD2720	RVBD2719c-lexA	0.139296	4	4	0.742515	501
RVBD3274c	fadE25	0.190476	6	7	0.742515	501
RVBD3321c	RVBD3321c	0.0740741	3	3	0.742515	501
RVBD3419c	gcp	0.21645	14	14	0.742515	501
RVBD3433c	RVBD3433c	0.176559	7	7	0.742515	501
RVBD3680	RVBD3680	0.174795	7	7	0.742515	501
RVBD0021c-RVBD0022c	RVBD0021c-whiB5	0.0666667	3	3	0.744511	501
RVBD0338c-RVBD0339c	RVBD0338c-RVBD0339c	0.0740741	3	3	0.744511	501
RVBD0546c	RVBD0546c	0.208333	8	8	0.744511	501
RVBD0838-RVBD0839	lpqR-RVBD0839	0.2	5	5	0.744511	501
RVBD3770c	RVBD3770c	0.174699	7	7	0.744511	501
RVBD3901c	RVBD3901c	0.17908	7	7	0.744511	501
RVBD0060	RVBD0060	0.230769	13	13	0.746507	501
RVBD0589-RVBD0591	mce2A-mce2C	0.204545	11	11	0.746507	501
RVBD1078	pra	0.2	5	5	0.746507	501
RVBD2473	RVBD2473	0.224209	13	13	0.746507	501
RVBD2559c	RVBD2559c	0.209541	11	11	0.746507	501
RVBD2737c	recA	0.228254	15	15	0.746507	501
RVBD3151-RVBD3152	nuoG-nuoH	0.0263158	3	3	0.746507	501
RVBD3513c	fadD18	0.252193	11	24	0.746507	501
RVBD3698	RVBD3698	0.237037	18	18	0.746507	501
RVBD0187	RVBD0187	0.222222	9	9	0.748503	501
RVBD0300	RVBD0300	0.0833333	3	3	0.748503	501
RVBD0392c-RVBD0393	ndhA-RVBD0393	0.116667	4	4	0.748503	501
RVBD0683	rpsG	0.11859	4	4	0.748503	501
RVBD0935	pstC1	0.212121	11	11	0.748503	501
RVBD1103c-RVBD1106c	RVBD1103c-RVBD1106c	0.21292	12	12	0.748503	501
RVBD1751-RVBD1752	RVBD1751-RVBD1752	0.203295	4	4	0.748503	501
RVBD1831	RVBD1831	0.027027	3	3	0.748503	501
RVBD2131c-RVBD2132	cysQ-RVBD2132	0.0591398	3	3	0.748503	501
RVBD2220-RVBD2221c	glnA1-glnE	0.182339	6	6	0.748503	501
RVBD2310	RVBD2310	0.138021	4	4	0.748503	501
RVBD2491	RVBD2491	0.183333	7	7	0.748503	501
RVBD3540c	ltp2	0.174795	7	7	0.748503	501
RVBD3562	fadE31	0.187302	7	7	0.748503	501
RVBD3679	RVBD3679	0.222222	15	15	0.748503	501
RVBD0183	RVBD0183	0.235294	15	15	0.750499	501
RVBD0861c-RVBD0862c	ercc3-RVBD0862c	0.0568182	3	3	0.750499	501
RVBD1031	kdpC	0.166667	7	7	0.750499	501
RVBD3158	nuoN	0.199546	9	9	0.750499	501
RVBD0050	ponA1	0.237067	19	21	0.752495	501
RVBD0760c	RVBD0760c	0.16886	6	6	0.752495	501
RVBD0817c-RVBD0818	RVBD0817c-RVBD0818	0.0666667	3	3	0.752495	501
RVBD0884c-RVBD0885	serC-RVBD0885	0.164502	6	7	0.752495	501
RVBD0925c-RVBD0926c	RVBD0925c-RVBD0926c	0.0178571	3	3	0.752495	501
RVBD1140	RVBD1140	0.200521	8	8	0.752495	501
RVBD1311	atpC	0.0757576	3	3	0.752495	501
RVBD2675c	RVBD2675c	0.231558	12	14	0.752495	501
RVBD3047c	RVBD3047c	0.0742972	3	3	0.752495	501
RVBD0047c	RVBD0047c	0.047619	3	3	0.754491	501
RVBD0166	fadD5	0.246819	24	25	0.754491	501
RVBD0320	RVBD0320	0.194735	9	9	0.754491	501
RVBD0894	RVBD0894	0.221245	14	14	0.754491	501
RVBD1121	zwf1	0.205628	12	12	0.754491	501
RVBD1205	RVBD1205	0.148067	4	4	0.754491	501
RVBD1360	RVBD1360	0.201547	10	10	0.754491	501
RVBD1592c-RVBD1593c	RVBD1592c-RVBD1593c	0.183769	8	8	0.754491	501
RVBD1650-RVBD1651c	pheT-PE_PGRS30	0.045728	3	3	0.754491	501
RVBD2258c	RVBD2258c	0.2	5	5	0.754491	501
RVBD2489c-RVBD2490c	RVBD2489c-PE_PGRS43	0.0495315	3	3	0.754491	501
RVBD2825c-RVBD2826c	RVBD2825c-RVBD2826c	0.0615942	3	3	0.754491	501
RVBD2830c	RVBD2830c	0.047619	3	3	0.754491	501
RVBD3057c	RVBD3057c	0.197007	8	9	0.754491	501
RVBD3579c	RVBD3579c	0.197917	8	8	0.754491	501
RVBD0067c	RVBD0067c	0.0218579	3	3	0.756487	501
RVBD0389	purT	0.215	12	12	0.756487	501
RVBD1191	RVBD1191	0.0961538	4	4	0.756487	501
RVBD1222	RVBD1222	0.11859	4	4	0.756487	501
RVBD1233c	RVBD1233c	0.2	5	5	0.756487	501
RVBD1463	RVBD1463	0.100568	4	4	0.756487	501
RVBD2553c	RVBD2553c	0.2	5	5	0.756487	501
RVBD2580c	hisS	0.222222	9	9	0.756487	501
RVBD2618	RVBD2618	0.184753	7	7	0.756487	501
RVBD2717c	RVBD2717c	0.125	4	4	0.756487	501
RVBD2864c	RVBD2864c	0.211169	8	9	0.756487	501
RVBD3007c	RVBD3007c	0.0833333	4	4	0.756487	501
RVBD3161c	RVBD3161c	0.22722	20	20	0.756487	501
RVBD0037c-RVBD0038	RVBD0037c-RVBD0038	0.0447585	3	3	0.758483	501
RVBD0118c	oxcA	0.24762	29	30	0.758483	501
RVBD0321	dcd	0.0217391	3	3	0.758483	501
RVBD0793	RVBD0793	0.109375	4	4	0.758483	501
RVBD0901	RVBD0901	0.1875	8	8	0.758483	501
RVBD1073	RVBD1073	0.230769	13	13	0.758483	501
RVBD2086	RVBD2086	0.0666667	3	3	0.758483	501
RVBD2949c	RVBD2949c	0.108333	4	4	0.758483	501
RVBD3711c-RVBD3712	dnaQ-RVBD3712	0.0222222	3	3	0.758483	501
RVBD3809c	glf	0.2	5	5	0.758483	501
RVBD0001	dnaA	0.264352	43	49	0.760479	501
RVBD0337c	aspC	0.2	10	10	0.760479	501
RVBD0616A	RVBD0616A	0.2	5	5	0.760479	501
RVBD0658c-RVBD0659c	RVBD0658c-RVBD0659c	0.0833333	3	3	0.760479	501
RVBD0826	RVBD0826	0.222222	9	9	0.760479	501
RVBD1071c	echA9	0.2	5	5	0.760479	501
RVBD1421	RVBD1421	0.025641	3	3	0.760479	501
RVBD1547	dnaE	0.234958	21	21	0.760479	501
RVBD1733c-RVBDnc0036	RVBD1733c-RVBDnc0036	0.0833333	3	3	0.760479	501
RVBD2012	RVBD2012	0.2	5	5	0.760479	501
RVBD2079	RVBD2079	0.247214	29	29	0.760479	501
RVBD2692	ceoC	0.223119	8	8	0.760479	501
RVBD3261	fbiA	0.125	4	4	0.760479	501
RVBD3473c	bpoA	0.166667	7	7	0.760479	501
RVBD0451c	mmpS4	0.2	4	5	0.762475	501
RVBD0765c	RVBD0765c	0.166667	8	8	0.762475	501
RVBD1193	fadD36	0.209177	13	13	0.762475	501
RVBD1552	frdA	0.231231	18	18	0.762475	501
RVBD2241	aceE	0.228365	16	16	0.762475	501
RVBD2897c	RVBD2897c	0.215105	16	16	0.762475	501
RVBD3049c	RVBD3049c	0.211508	8	9	0.762475	501
RVBD3053c-RVBD3054c	nrdH-RVBD3054c	0.127976	4	4	0.762475	501
RVBD3207c	RVBD3207c	0.2	5	5	0.762475	501
RVBD3357	RVBD3357	0.183796	8	8	0.762475	501
RVBD0816c	thiX	0.212291	9	9	0.764471	501
RVBD0916c-RVBD0917	PE7-betP	0.191503	9	9	0.764471	501
RVBD1223	htrA	0.22013	15	15	0.764471	501
RVBD1501-RVBD1502	RVBD1501-RVBD1502	0.196657	5	5	0.764471	501
RVBD2154c	ftsW	0.206036	11	11	0.764471	501
RVBD2378c	mbtG	0.0740741	3	3	0.764471	501
RVBD2507	RVBD2507	0.166667	4	4	0.764471	501
RVBD2546	RVBD2546	0.045895	3	3	0.764471	501
RVBD2822c	RVBD2822c	0.047619	3	3	0.764471	501
RVBD2959c	RVBD2959c	0.215854	12	12	0.764471	501
RVBD3147	nuoC	0.1875	8	8	0.764471	501
RVBD3226c-RVBD3227	RVBD3226c-aroA	0.0944047	4	4	0.764471	501
RVBD3649	RVBD3649	0.242004	27	29	0.764471	501
RVBD0271c	fadE6	0.235587	21	21	0.766467	501
RVBD0517-RVBD0518	RVBD0517-RVBD0518	0.0416667	3	3	0.766467	501
RVBD0807	RVBD0807	0.171429	7	7	0.766467	501
RVBD1021	RVBD1021	0.178571	7	7	0.766467	501
RVBD1224	tatB	0.182244	9	9	0.766467	501
RVBD1557	mmpL6	0.205893	12	12	0.766467	501
RVBDnc0010		0.0177778	3	3	0.766467	501
RVBD2081c	RVBD2081c	0.202479	10	11	0.766467	501
RVBD2958c	RVBD2958c	0.231665	19	19	0.766467	501
RVBD3363c	RVBD3363c	0.15625	4	4	0.766467	501
RVBD3572	RVBD3572	0.2	5	5	0.766467	501
RVBDnt03-RVBD0021c	RVBDnt03-RVBD0021c	0.173333	4	5	0.768463	501
RVBD0436c	pssA	0.175807	8	8	0.768463	501
RVBD1664-RVBD1665	pks9-pks11	0.125	4	4	0.768463	501
RVBD1855c	RVBD1855c	0.200379	12	12	0.768463	501
RVBD1947-RVBD1948c	RVBD1947-RVBD1948c	0.2	5	5	0.768463	501
RVBD0157	pntB	0.230909	13	15	0.770459	501
RVBD0191	RVBD0191	0.202226	11	11	0.770459	501
RVBD0233	nrdB	0.223432	14	14	0.770459	501
RVBD1012-RVBD1013	RVBD1012-pks16	0.166667	4	4	0.770459	501
RVBD1103c	RVBD1103c	0.2	5	5	0.770459	501
RVBD2138-RVBD2139	lppL-pyrD	0.0263158	3	3	0.770459	501
RVBD2421c	nadD	0.2	5	5	0.770459	501
RVBD2581c	RVBD2581c	0.0416667	3	3	0.770459	501
RVBD2613c	RVBD2613c	0.2	5	5	0.770459	501
RVBD3825c-RVBD3826	pks2-fadD23	0.2	5	5	0.770459	501
RVBD0370c	RVBD0370c	0.226262	14	14	0.772455	501
RVBD0525	RVBD0525	0.2	5	5	0.772455	501
RVBD0902c	prrB	0.2	5	5	0.772455	501
RVBD1062	RVBD1062	0.171429	7	7	0.772455	501
RVBD1075c	RVBD1075c	0.205795	12	12	0.772455	501
RVBD1914c	RVBD1914c	0.0502646	3	3	0.772455	501
RVBD2205c-RVBD2206	RVBD2205c-RVBD2206	0.0825893	4	4	0.772455	501
RVBD2308	RVBD2308	0.208958	9	9	0.772455	501
RVBD2309A	RVBD2309A	0.2	5	5	0.772455	501
RVBD2854	RVBD2854	0.191741	9	9	0.772455	501
RVBD2954c	RVBD2954c	0.19899	11	11	0.772455	501
RVBD3091	RVBD3091	0.227778	18	18	0.772455	501
RVBD3103c	RVBD3103c	0.2	5	5	0.772455	501
RVBD3177	RVBD3177	0.125	4	4	0.772455	501
RVBD3435c	RVBD3435c	0.198141	12	12	0.772455	501
RVBD3834c	serS	0.173333	6	6	0.772455	501
RVBD0173	lprK	0.2125	16	16	0.774451	501
RVBD1269c	RVBD1269c	0.2	5	5	0.774451	501
RVBD1881c	lppE	0.200155	9	9	0.774451	501
RVBD2142A-RVBD2143	RVBD2142A-RVBD2143	0.111111	4	4	0.774451	501
RVBD2425c	RVBD2425c	0.21865	17	17	0.774451	501
RVBD3178	RVBD3178	0.037037	3	3	0.774451	501
[truncated: 3,440 more rows]
