# Supplementary material for: Compensatory evolution in NusG improves fitness of drug-resistant M. tuberculosis
Source: Nature. 2024 Mar 20;628(8006):186–94. doi: 10.1038/s41586-024-07206-5 (PMC10990936; doi:10.1038/s41586-024-07206-5)
Supplement: Supplementary file 9 — Competitive indexes. [file 41586_2024_7206_MOESM9_ESM.xlsx]

## Sheet: Legend
Supplemental Table 6: Competitive Indexes
Column name	Column description
Strain	Strain background (RifS or S450L RifR) followed the introduced mutation, if any. "Base" indicates no recombineered mutations in rpoABC or nusG
8.6G_A/B/C_CI	Competitive index, relative to RifS base strain, after 8.6 generations of competition. A, B, and C indiciate biological replicates.
8.6G_A/B/C_CI_BaseSub	Competitive index, relative to RifS base strain, after 8.6 generations of competition following subtraction of the CI of RifS or S450L base strains. A, B, and C indiciate biological replicates.

## Sheet: CI_relRifS_Base
Strain	8.6G_A_CI	8.6G_B_CI	8.6G_C_CI
RifS_Base	1	1	1
RifS_NusG_Arg124Leu	0.361005	0.390031	0.398016
RifS_NusG_Leu73Phe	0.482621	0.646881	0.596091
RifS_NusG_Val70Ala	0.389715	0.548279	0.446415
RifS_NusG_Asn65His	0.386677	0.481776	0.424495
RifS_NusG_Asn125Ser	0.779232	0.493383	0.552493
RifS_NusG_Pro34Leu	1.33257	1.52008	1.42164
RifS_RpoB_Thr399Ile	0.241516	0.264254	0.327942
RifS_RpoB_Thr399Ala	0.596976	0.458731	0.527404
RifS_RpoB_Thr400Ala	0.25806	0.2471	0.250774
RifS_RpoC_Phe452Leu	0.519873	0.655187	0.663032
S450L_Base	0.0716195	0.128638	0.147639
S450L_NusG_Arg124Leu	0.76348	0.773089	0.726826
S450L_NusG_Leu73Phe	0.648804	0.745214	0.836069
S450L_NusG_Val70Ala	0.754512	0.681314	0.667409
S450L_NusG_Asn65His	0.848002	0.868515	0.907096
S450L_NusG_Asn125Ser	0.745544	0.710718	0.68484
S450L_NusG_Thr200Ala	0.14494	0.23202	0.210717
S450L_RpoB_Thr399Ile	0.742352	0.790123	0.732329
S450L_RpoB_Thr399Ala	0.914441	0.979406	0.899892
S450L_RpoB_Thr400Ala	0.625812	0.73648	0.678288
S450L_RpoC_Phe452Leu	1.00333	0.921057	1.00762

## Sheet: CI_relRifS_Base_BaseSubtracted
Strain	8.6G_CI_BaseSub	8.6G_CI_BaseSub	8.6G_CI_BaseSub
RifS_Base	0	0	0
RifS_NusG_Arg124Leu	-0.638995	-0.609969	-0.601984
RifS_NusG_Leu73Phe	-0.517379	-0.353119	-0.403909
RifS_NusG_Val70Ala	-0.610285	-0.451721	-0.553585
RifS_NusG_Asn65His	-0.613323	-0.518224	-0.575505
RifS_NusG_Asn125Ser	-0.220768	-0.506617	-0.447507
RifS_NusG_Pro34Leu	0.332569	0.520076	0.421638
RifS_RpoB_Thr399Ile	-0.758484	-0.735746	-0.672058
RifS_RpoB_Thr399Ala	-0.403024	-0.541269	-0.472596
RifS_RpoB_Thr400Ala	-0.74194	-0.7529	-0.749226
RifS_RpoC_Phe452Leu	-0.480127	-0.344813	-0.336968
S450L_Base	0	0	0
S450L_NusG_Arg124Leu	0.691861	0.644452	0.579187
S450L_NusG_Leu73Phe	0.577185	0.616576	0.68843
S450L_NusG_Val70Ala	0.682893	0.552676	0.51977
S450L_NusG_Asn65His	0.776383	0.739878	0.759457
S450L_NusG_Asn125Ser	0.673925	0.582081	0.537201
S450L_NusG_Thr200Ala	0.0733206	0.103382	0.0630779
S450L_RpoB_Thr399Ile	0.670732	0.661485	0.58469
S450L_RpoB_Thr399Ala	0.842822	0.850769	0.752253
S450L_RpoB_Thr400Ala	0.554192	0.607842	0.530649
S450L_RpoC_Phe452Leu	0.931715	0.792419	0.859981
